# Supplementary material for: Increase in antioxidant capacity associated with the successful subclone of hypervirulent carbapenem-resistant Klebsiella pneumoniae ST11-KL64
Source: Nat Commun. 2024 Jan 2;15:67. doi: 10.1038/s41467-023-44351-3 (PMC10761919; doi:10.1038/s41467-023-44351-3)
Supplement: Supplementary file 4 — Source data [file 41467_2023_44351_MOESM4_ESM.zip]

Archive with 9 entries (9 files):
- SourceData/figure1.RAxML_bestTree.zip
- SourceData/figure3.RAxML_bestTree.zip
- SourceData/figure4b S6.zip
- SourceData/figureS2.zip
- SourceData/figureS3.zip
- SourceData/figureS4.zip
- SourceData/figureS5-hp1-5protein.zip
- SourceData/source_data.xlsx
- SourceData/tableS5.zip
