# Supplementary material for: Increase in antioxidant capacity associated with the successful subclone of hypervirulent carbapenem-resistant Klebsiella pneumoniae ST11-KL64
Source: Nat Commun. 2024 Jan 2;15:67. doi: 10.1038/s41467-023-44351-3 (PMC10761919; doi:10.1038/s41467-023-44351-3)
Supplement: Supplementary file 4 — Source data [file 41467_2023_44351_MOESM4_ESM.zip › SourceData/source_data.xlsx]

## Sheet: Figure1
bioproject	biosample	strain_id	year	country	region	largest_contig	ST	K_locus	virulence_contig_type	virulence_gene	similarwithpK2044(coverage percence)	Carbapenemases	AMR_contig_type
PRJNA1015184	SAMN37347775	BJHW1612_2926	2016	China	Beijing	4932251	ST11	KL47	-	-	0	KPC-2	IncFII(pHN7A8)
PRJNA1015184	SAMN37347776	BJHW1612_2966	2016	China	Beijing	5359576	ST11	KL47	-	-	0	KPC-2	In chromosome
PRJNA1015184	SAMN37347777	C1167	2015	China	Hubei	5425632	ST11	KL47	-	-	0	KPC-2	IncFII(pHN7A8)/IncR
PRJNA1015184	SAMN37347778	C120	2014	China	Beijing	5493771	ST11	KL47	-	-	0	KPC-2	IncFII(pHN7A8)
PRJNA1015184	SAMN37347779	C1218	2015	China	Henan	5426153	ST11	KL64	IncHI1B(pNDM-MAR)/repB	iroN, iucA, rmpA, rmpA2, pagO	94	KPC-2	IncFII(pHN7A8)/IncR
PRJNA1015184	SAMN37347780	C1225	2015	China	Henan	4652469	ST11	KL64	IncHI1B(pNDM-MAR)/repB	iroN, iucA, rmpA, rmpA2, pagO	94	KPC-2	IncFII(pHN7A8)/IncR
PRJNA1015184	SAMN37347781	C1227	2015	China	Henan	5429859	ST11	KL64	IncHI1B(pNDM-MAR)/repB	iroN, iucA, rmpA, rmpA2, pagO	94	KPC-2	IncFII(pHN7A8)/IncR
PRJNA1015184	SAMN37347782	C1250	2016	China	Fujian	5483567	ST11	KL64	-	-	0	KPC-2	IncFII(pHN7A8)/IncR
PRJNA1015184	SAMN37347783	C1260	2016	China	Henan	5431329	ST11	KL64	IncHI1B(pNDM-MAR)/repB	iroN, iucA, rmpA, rmpA2, pagO	94	KPC-2	IncFII(pHN7A8)/IncR
PRJNA1015184	SAMN37347784	C1261	2016	China	Henan	5370603	ST11	KL64	IncHI1B(pNDM-MAR)/repB	iroN, iucA, rmpA, rmpA2, pagO	94	KPC-2	IncFII(pHN7A8)/IncR
PRJNA1015184	SAMN37347785	C1262	2016	China	Henan	5431132	ST11	KL64	IncHI1B(pNDM-MAR)/repB	iroN, iucA, rmpA, rmpA2, pagO	94	KPC-2	IncFII(pHN7A8)/IncR
PRJNA1015184	SAMN37347786	C1263	2016	China	Henan	5431929	ST11	KL64	IncHI1B(pNDM-MAR)/repB	iroN, iucA, rmpA, rmpA2, pagO	94	KPC-2	IncFII(pHN7A8)/IncR
PRJNA1015184	SAMN37347787	C1264	2016	China	Henan	5247495	ST11	KL64	IncHI1B(pNDM-MAR)/repB	iroN, iucA, rmpA, rmpA2, pagO	94	KPC-2	IncFII(pHN7A8)/IncR
PRJNA1015184	SAMN37347788	C1265	2016	China	Henan	5385610	ST11	KL64	IncHI1B(pNDM-MAR)/repB	iroN, iucA, rmpA, rmpA2, pagO	94	KPC-2	IncFII(pHN7A8)/IncR
PRJNA1015184	SAMN37347789	C1266	2016	China	Henan	5423199	ST11	KL47	-	-	0	KPC-2	IncFII(pHN7A8) hybrid others
PRJNA1015184	SAMN37347790	C1269	2016	China	Henan	5362233	ST11	KL64	IncHI1B(pNDM-MAR)/repB	iroN, iucA, rmpA, rmpA2, pagO	94	KPC-2	IncFII(pHN7A8)/IncR
PRJNA1015184	SAMN37347791	C1273	2016	China	Henan	5430875	ST11	KL64	IncHI1B(pNDM-MAR)/repB	iroN, iucA, rmpA, rmpA2, pagO	94	KPC-2	IncFII(pHN7A8)/IncR
PRJNA1015184	SAMN37347792	C13	2011	China	Guangdong	5315421	ST11	KL47	-	-	0	-	-
PRJNA1015184	SAMN37347793	C1338	2016	China	Shandong	5432459	ST11	KL64	-	-	0	KPC-2	IncFII(pHN7A8)/IncR
PRJNA1015184	SAMN37347795	C1360	2015	China	Beijing	5389381	ST11	KL47	-	-	0	KPC-2	IncFII(pHN7A8)
PRJNA1015184	SAMN37347796	C1363	2015	China	Beijing	5456545	ST11	KL47	-	-	0	KPC-2	IncFII(pHN7A8)/IncR
PRJNA509089	SAMN10537196	C1398	2016	China	Beijing	5444994	ST11	KL64	IncHI1B(pNDM-MAR)/repB	iroN, iucA, rmpA, rmpA2, pagO	75	KPC-2	IncFII(pHN7A8)/IncR
PRJNA1015184	SAMN37347798	C1403	2016	China	Beijing	5473940	ST11	KL64	IncHI1B(pNDM-MAR)/repB	iroN*, iucA, rmpA, rmpA2, pagO	95	KPC-2	IncFII(pHN7A8)/IncR
PRJNA1015184	SAMN37347799	C1470	2017	China	Beijing	5451559	ST11	KL47	-	-	0	KPC-2;KPC-2	IncFII(pHN7A8)/IncR
PRJNA1015184	SAMN37347800	C1474	2016	China	Shandong	5406384	ST11	KL64	IncHI1B(pNDM-MAR)/repB	iroN*, iucA, rmpA, rmpA2, pagO	95	KPC-2	IncFII(pHN7A8)/IncR
PRJNA1015184	SAMN37347801	C1478	2016	China	Shandong	5407161	ST11	KL64	IncHI1B(pNDM-MAR)/repB	iroN*, iucA, rmpA, rmpA2, pagO	95	KPC-2	IncFII(pHN7A8)/IncR
PRJNA1015184	SAMN37347802	C148	2013	China	Guangdong	5188687	ST11	KL47	-	-	0	KPC-2	IncFII(pHN7A8)/IncR
PRJNA1015184	SAMN37347803	C1480	2016	China	Shandong	5405947	ST11	KL64	IncHI1B(pNDM-MAR)/repB	iroN*, iucA, rmpA, rmpA2, pagO	95	KPC-2	IncFII(pHN7A8)/IncR
PRJNA1015184	SAMN37347804	C1481	2017	China	Shandong	5406384	ST11	KL64	IncHI1B(pNDM-MAR)/repB	iroN*, iucA, rmpA, rmpA2, pagO	95	KPC-2	IncFII(pHN7A8)/IncR
PRJNA1015184	SAMN37347805	C1482	2016	China	Shandong	5405947	ST11	KL64	IncHI1B(pNDM-MAR)/repB	iroN*, iucA, rmpA, rmpA2, pagO	95	KPC-2	IncFII(pHN7A8)/IncR
PRJNA1015184	SAMN37347806	C1488	2017	China	Shandong	5409117	ST11	KL64	IncHI1B(pNDM-MAR)/repB	iroN*, iucA, rmpA, rmpA2, pagO	95	KPC-2	IncFII(pHN7A8)/IncR
PRJNA1015184	SAMN37347807	C149	2013	China	Guangdong	5376485	ST11	KL47	-	-	0	KPC-2	IncFII(pHN7A8)/IncR
PRJNA1015184	SAMN37347809	C151	2013	China	Zhejiang	5406981	ST11	KL64	-	-	0	KPC-2	IncFII(pHN7A8)/IncR
PRJNA1015184	SAMN37347811	C1621	2016	China	Shandong	5462994	ST11	KL64	IncHI1B(pNDM-MAR)/repB	iroN*, iucA, rmpA, rmpA2, pagO	95	KPC-2	IncFII(pHN7A8)/IncR
PRJNA1015184	SAMN37347812	C1629	2016	China	Shandong	5461507	ST11	KL64	IncHI1B(pNDM-MAR)/repB	iroN*, iucA, rmpA, rmpA2, pagO	95	KPC-2	IncFII(pHN7A8)/IncR
PRJNA1015184	SAMN37347813	C1631	2016	China	Shandong	5383761	ST11	KL64	IncHI1B(pNDM-MAR)/repB	iroN*, iucA, rmpA, rmpA2, pagO	95	KPC-2	IncFII(pHN7A8)/IncR
PRJNA1015184	SAMN37347816	C17	2011	China	Zhejiang	5427847	ST11	KL111	-	-	0	KPC-2	IncFII(K)
PRJNA1015184	SAMN37347817	C172	2014	China	Beijing	5441979	ST11	KL47	-	-	0	KPC-2	IncFII(pHN7A8)
PRJNA1015184	SAMN37347819	C182	2014	China	Beijing	5357730	ST11	KL105	-	-	0	NDM-1	IncN
PRJNA1015184	SAMN37347823	C1946	2015	China	Xinjiang	5470035	ST11	KL118	-	-	0	KPC-2;KPC-2	IncFII(K)/IncR
PRJNA1015184	SAMN37347826	C209	2014	China	Zhejiang	5531739	ST11	KL64	IncHI1B(pNDM-MAR)/repB	iroN*, iucA, rmpA, rmpA2, pagO	95	KPC-2	In chromosome
PRJNA874350	SAMN32217874	C2111	2016	China	Beijing	5419217	ST11	KL47	IncHI1B(pNDM-MAR)/repB	iucA, rmpA2	91	KPC-2	IncFII(pHN7A8)/IncR
PRJNA874350	SAMN32217875	C2155	2017	China	Beijing	5489365	ST11	KL47	IncFIB(K)/IncFIB(pNDM-Mar)	iucA, rmpA2	34	KPC-2	IncFII(pHN7A8)
PRJNA1015184	SAMN37347827	C2166	2017	China	Beijing	5478391	ST11-2LV	KL64	IncHI1B(pNDM-MAR)/repB	iroN, iucA, rmpA, rmpA2, pagO	74	KPC-2	IncFII(pHN7A8)/IncR
PRJNA1015184	SAMN37347828	C217	2014	China	Guangdong	5447530	ST11	KL47	-	-	0	KPC-2	IncFII(pHN7A8)/IncR
PRJNA1015184	SAMN37347829	C2184	2017	China	Beijing	5416677	ST11	KL64	IncHI1B(pNDM-MAR)/repB	iroN, iucA, rmpA, rmpA2, pagO	74	KPC-2	IncFII(pHN7A8)/IncR
PRJNA1015184	SAMN37347830	C2199	2017	China	Beijing	5501313	ST11	KL64	IncHI1B(pNDM-MAR)/repB	iucA, rmpA2	95	KPC-2	IncFII(pHN7A8)/IncR
PRJNA1015184	SAMN37347831	C22	2011	China	Zhejiang	5426914	ST11	KL47	-	-	0	KPC-2	IncFII(pHN7A8)/IncR
PRJNA1015184	SAMN37347832	C2221	2016	China	Jiangsu	5393517	ST11	KL47	-	-	0	KPC-2	IncFII(pHN7A8)/IncR
PRJNA1015184	SAMN37347833	C223	2014	China	Fujian	5537488	ST11	KL47	-	-	0	KPC-2	IncFII(pHN7A8)/IncR
PRJNA1015184	SAMN37347835	C2244	2017	China	Hebei	5461348	ST11	KL64	IncHI1B(pNDM-MAR)/repB/IncFII(pHN7A8)/IncR	iroN*, iucA, rmpA2	73	KPC-2	IncFII(pHN7A8)/IncR hybrid others
PRJNA874350	SAMN32217876	C2304	2017	China	Hebei	5425063	ST11	KL47	IncFIB(pNDM-Mar)	iucA, rmpA2	34	KPC-2	IncFII(pHN7A8)
PRJNA874350	SAMN32217877	C2342	2017	China	Hebei	5564419	ST11	KL47	IncFIB(pNDM-Mar)	iucA, rmpA2	33	KPC-2	Others
PRJNA874350	SAMN32217878	C2375	2017	China	Beijing	5493972	ST11	KL47	IncFIB(pNDM-Mar)/IncHI1B(pNDM-MAR)	iucA, rmpA2	30	KPC-2	Others
PRJNA534178	SAMN11479262	C2414	2017	China	Hubei	5626440	ST11	KL47	-	-	0	KPC-2;KPC-2;NDM-1;NDM-1?	IncFII(pHN7A8)/IncR; IncN
PRJNA1015184	SAMN37347838	C245	2014	China	Shanghai	5430882	ST11	KL64	-	-	0	KPC-2	IncFII(pHN7A8)/IncR
PRJNA1015184	SAMN37347839	C2461	2017	China	Liaoning	5424020	ST11	KL64	IncFII(pHN7A8)/IncR	iroN, iucA, rmpA, rmpA2, pagO	56	KPC-2	IncHI1B(pNDM-MAR)/repB
PRJNA1015184	SAMN37347840	C248	2014	China	Beijing	5442484	ST11	KL47	-	-	0	KPC-2	IncFII(pHN7A8)
PRJNA1015184	SAMN37347843	C2538	2017	China	Shandong	5504448	ST11	KL64	IncHI1B(pNDM-MAR)/repB	iroN*, iucA, rmpA, rmpA2, pagO	95	KPC-2	IncFII(pHN7A8)/IncR
PRJNA1015184	SAMN37347844	C2563	2017	China	Shandong	5471120	ST11	KL64	IncHI1B(pNDM-MAR)/repB	iroN*, iucA, rmpA, rmpA2, pagO	95	KPC-2	IncFII(pHN7A8)/IncR
PRJNA1015184	SAMN37347845	C2582	2017	China	Shandong	5514392	ST11	KL64	IncHI1B(pNDM-MAR)/repB	iroN*, iucA, rmpA, rmpA2, pagO	95	KPC-2	IncFII(pHN7A8)/IncR
PRJNA1015184	SAMN37347846	C2583	2017	China	Shandong	5483220	ST11	KL64	IncHI1B(pNDM-MAR)/repB	iroN*, iucA, rmpA, rmpA2, pagO	95	KPC-2	IncFII(pHN7A8)/IncR
PRJNA1015184	SAMN37347847	C2616	2017	China	Beijing	5447185	ST11	KL47	-	-	0	KPC-2	IncFII(pHN7A8)
PRJNA1015184	SAMN37347848	C2623	2017	China	Beijing	5533654	ST11	KL47	-	-	0	KPC-2;KPC-2	IncFII(pHN7A8)/IncR; In chromosome
PRJNA1015184	SAMN37347849	C2659	2017	China	Beijing	5492695	ST11	KL64	IncHI1B(pNDM-MAR)/repB	iroN*, iucA, rmpA, rmpA2, pagO	93	KPC-2	IncFII(pHN7A8)/IncR
PRJNA1015184	SAMN37347850	C2660	2017	China	Beijing	5502355	ST11-1LV	KL64	-	-	0	KPC-2;NDM-1	IncFII(pHN7A8)/IncR; IncX3
PRJNA1015184	SAMN37347852	C2835	2017	China	Gansu	5477411	ST11	KL47	-	-	0	-	-
PRJNA1015184	SAMN37347854	C3048	2017	China	Hunan	5371165	ST11	KL64	IncHI1B(pNDM-MAR)/repB	iroN*, iucA, rmpA, rmpA2, pagO	92	-	-
PRJNA1015184	SAMN37347855	C3090		China	Xinjiang	5512480	ST11	KL47	-	-	0	KPC-2	IncFII(pHN7A8)
PRJNA1015184	SAMN37347856	C3109	2015	China	Neimenggu	5471796	ST11	KL64	IncHI1B(pNDM-MAR)/repB	iroN*, iucA, rmpA2	96	KPC-2	IncFII(pHN7A8)/IncR
PRJNA1015184	SAMN37347857	C321	2015	China	Beijing	5414171	ST11	KL47	-	-	0	KPC-2	Unknown
PRJNA1015184	SAMN37347858	C34	2012	China	Beijing	5359251	ST11	KL47	-	-	0	KPC-2;KPC-2	Others
PRJNA1015184	SAMN37347859	C344	2015	China	Beijing	5405236	ST11	KL64	-	-	0	KPC-2	IncFII(pHN7A8)/IncR
PRJNA1015184	SAMN37347860	C386	2015	China	Heilongjiang	5472338	ST11	KL64	-	-	0	KPC-12	IncFII(pHN7A8)/IncR
PRJNA1015184	SAMN37347861	C389	2016	China	Anhui	5433422	ST11	KL64	-	-	0	KPC-2	IncFII(pHN7A8)/IncR
PRJNA874350	SAMN32217883	C3916	2018	China	Henan	5640741	ST11	KL47	In chromosome	iucA, rmpA2	1	KPC-2	IncFII(pHN7A8)/IncR
PRJNA1015184	SAMN37347862	C3973	2018	China	Henan	5509122	ST11	KL64	IncHI1B(pNDM-MAR)/repB	iroN*, iucA, rmpA, rmpA2, pagO	94	KPC-2	IncFII(pHN7A8)/IncR
PRJNA1015184	SAMN37347863	C40	2012	China	Fujian	5531449	ST11	KL47	-	-	0	KPC-2	IncFII(pHN7A8)/IncR
PRJNA1015184	SAMN37347865	C41	2012	China	Jiangsu	5431319	ST11	KL47	-	-	0	KPC-2	IncFII(pHN7A8)/IncR
PRJNA874350	SAMN32217887	C425	2016	China	Hebei	5380488	ST11	KL47	IncFIB(pNDM-Mar)	iucA, rmpA2	34	KPC-2	IncFII(pHN7A8)
PRJNA1015184	SAMN37347867	C450	2015	China	Shandong	5468515	ST11	KL64	-	-	0	KPC-2	Others
PRJNA1015184	SAMN37347870	C453	2015	China	Shandong	5481906	ST11	KL64	-	-	0	KPC-2	IncFII(pHN7A8)/IncR
PRJNA1015184	SAMN37347872	C482	2015	China	Shandong	5488685	ST11	KL64	IncHI1B(pNDM-MAR)/repB	iucA, rmpA2	96	KPC-2	IncFII(pHN7A8)/IncR hybrid others
PRJNA1015184	SAMN37347873	C486	2015	China	Shandong	5528806	ST11	KL64	IncHI1B(pNDM-MAR)/repB	iucA, rmpA2	96	KPC-2	IncFII(pHN7A8)/IncR
PRJNA1015184	SAMN37347875	C490	2014	China	Shandong	5500203	ST11	KL64	IncHI1B(pNDM-MAR)/repB	iucA, rmpA2	96	KPC-2	IncFII(pHN7A8)/IncR
PRJNA1015184	SAMN37347876	C496	2015	China	Shandong	5487519	ST11	KL64	IncHI1B(pNDM-MAR)/repB	iucA, rmpA2	96	KPC-2	IncFII(pHN7A8)/IncR hybrid others
PRJNA1015184	SAMN37347877	C50	2010	China	Beijing	5353189	ST11	KL47	-	-	0	KPC-2	Others
PRJNA1015184	SAMN37347878	C53	2011	China	Beijing	5354716	ST11	KL47	-	-	0	KPC-2	Others
PRJNA1015184	SAMN37347879	C569	2015	China	Fujian	5524275	ST11	KL47	-	-	0	KPC-2	In chromosome
PRJNA1015184	SAMN37347880	C580	2014	China	Guangdong	5442956	ST11	KL47	-	-	0	KPC-2	IncFII(pHN7A8)/IncR
PRJNA1015184	SAMN37347881	C587	2014	China	Guangdong	5382379	ST11	KL47	-	-	0	KPC-2	IncFII(pHN7A8)/IncR
PRJNA1015184	SAMN37347882	C60	2012	China	Hubei	5486766	ST11	KL111	-	-	0	KPC-2;KPC-2;KPC-2;KPC-2;KPC-2	Others
PRJNA1015184	SAMN37347883	C62	2012	China	Xinjiang	5487522	ST11	KL111	-	-	0	KPC-2	Others
PRJNA1015184	SAMN37347884	C673	2013	China	Guangdong	5447865	ST11	KL47	-	-	0	KPC-2	Others
PRJNA1015184	SAMN37347885	C677	2013	China	Guangdong	5446693	ST11	KL47	-	-	0	-	-
PRJNA1015184	SAMN37347886	C679	2013	China	Guangdong	5362679	ST11	KL47	-	-	0	KPC-2	IncFII(pHN7A8)/IncR
PRJNA1015184	SAMN37347887	C695	2014	China	Guangdong	5411002	ST11	KL47	-	-	0	-	-
PRJNA1015184	SAMN37347888	C75	2012	China	Beijing	5315418	ST11	KL47	-	-	0	KPC-2	Unknown
PRJNA1015184	SAMN37347889	C77	2012	China	Beijing	5227612	ST11	KL47	-	-	0	KPC-2	Unknown
PRJNA509091	SAMN10537194	C789	2016	China	Shandong	5474803	ST11	KL64	IncHI1B(pNDM-MAR)/repB	iroN*, iucA, rmpA, rmpA2, pagO	95	KPC-2	IncFII(pHN7A8)/IncR
PRJNA1015184	SAMN37347893	C84	2013	China	Beijing	5338590	ST11	KL24	-	-	0	NDM-1	Others
PRJNA1015184	SAMN37347894	C872	2016	China	Henan	5458232	ST11	KL47	-	-	0	KPC-2	IncFII(pHN7A8)/IncR hybrid others
PRJNA1015184	SAMN37347895	C879	2015	China	Fujian	5484415	ST11	KL64	-	-	0	KPC-2	IncFII(pHN7A8)/IncR
PRJNA874350	SAMN32217913	C914	2016	China	Hebei	5032527	ST11	KL47	Unknown	iucA, rmpA2	33	KPC-2	IncFII(pHN7A8)
PRJNA1015184	SAMN37347896	C948	2016	China	Zhejiang	5101385	ST11-1LV	KL64	IncHI1B(pNDM-MAR)/repB	iroN*, iucA, rmpA, rmpA2, pagO	92	-	-
PRJNA1015184	SAMN37347897	C954	2016	China	Zhejiang	5473133	ST11	KL64	IncHI1B(pNDM-MAR)/repB	iroN*, iucA, rmpA, rmpA2, pagO	95	KPC-2	IncFII(pHN7A8)/IncR
PRJNA1015184	SAMN37347898	CX104	2016	China	Beijing	5446989	ST11	KL47	-	-	0	KPC-2;KPC-2	IncFII(pHN7A8)
PRJNA1015184	SAMN37347899	CX105	2016	China	Beijing	5453175	ST11	KL47	-	-	0	KPC-2	Unknown
PRJNA1015184	SAMN37347900	CX106	2016	China	Beijing	5402464	ST11	KL47	-	-	0	-	-
PRJNA1015184	SAMN37347901	CX14	2016	China	Beijing	5427715	ST11	KL47	-	-	0	KPC-2	IncFII(pHN7A8)
PRJNA1015184	SAMN37347902	CX16	2016	China	Beijing	5421288	ST11	KL47	-	-	0	KPC-2;KPC-2	Unknown
PRJNA1015184	SAMN37347903	CX20	2016	China	Beijing	5477754	ST11	KL47	-	-	0	KPC-2	IncFII(pHN7A8)/IncR
PRJNA1015184	SAMN37347904	CX41	2016	China	Beijing	5423450	ST11	KL47	-	-	0	KPC-2	Others
PRJNA1015184	SAMN37347905	CX45	2016	China	Beijing	5461595	ST11	KL47	Unknown	iucA	0	KPC-2	IncFII(pHN7A8)
PRJNA874350	SAMN32217914	CX90	2016	China	Beijing	5412829	ST11	KL47	IncFIB(pNDM-Mar)	iucA, rmpA2	34	KPC-2	IncFII(pHN7A8)
PRJNA1015184	SAMN37347906	G10, ZJ043	2010	China	Zhejiang	5452728	ST11	KL47	-	-	0	KPC-2	IncFII(pHN7A8)/IncR
PRJNA1015184	SAMN37347907	G11, ZJ047	2010	China	Zhejiang	5421654	ST11	KL47	-	-	0	KPC-2	IncFII(pHN7A8)/IncR
PRJNA1015184	SAMN37347908	G12, ZJ051	2010	China	Zhejiang	5449693	ST11	KL47	-	-	0	KPC-2	IncFII(pHN7A8)/IncR
PRJNA1015184	SAMN37347909	G4, JS042	2010	China	Jiangsu	5419245	ST11	KL47	-	-	0	KPC-2	IncFII(pHN7A8)/IncR
PRJNA1015184	SAMN37347910	G7, JS030	2010	China	Jiangsu	5342514	ST11	KL47	-	-	0	KPC-2	IncFII(pHN7A8)/IncR
PRJNA1015184	SAMN37347911	G8, JS038	2010	China	Jiangsu	5428368	ST11-1LV	KL47	-	-	0	KPC-2	IncFII(pHN7A8)/IncR
PRJNA84387	SAMN02602959	HS11286	2011	China	Shanghai	5333942	ST11	KL103	-	-	0	KPC-2	IncFII(K)/IncR
PRJNA224116	SAMN02152539	ATCC BAA-2146	2010	USA	USA	5435746	ST11	KL74	-	-	0	NDM-1	Others
PRJNA224116	SAMN02603607	JM45	2010	China	Zhejiang	5273813	ST11	KL125	-	-	0	KPC-2	Others
PRJNA224116	SAMN02581326	CHS 24	2012	USA	USA	4598511	ST11	KL125	-	-	0	KPC-2	Others
PRJNA224116	SAMN03024610	CAV1392	2011	USA	USA	5328319	ST11	KL125	-	-	0	KPC-3;KPC-3	Others
PRJNA224116	SAMN03280236	CHS93	2014	USA	USA	4740897	ST11	KL125	-	-	0	-	-
PRJNA224116	SAMN04868736	16_GR_13	2013	Greece	Greece	5426917	ST11	KL15	-	-	0	OXA-48	IncL
PRJNA224116	SAMN06019522	WCHKP649	2015	China	Sichuan	5461116	ST11	KL64	-	-	0	KPC-2	IncFII(pHN7A8)/IncR
PRJNA224116	SAMN05412453	Kp_Goe_822917	2013	Germany	Germany	5294741	ST11	KL15	-	-	0	OXA-48	IncL
PRJNA224116	SAMN06109054	SWU01	2015	China	Henan	5536506	ST11	KL47	-	-	0	KPC-2	IncFII(pHN7A8)/IncR
PRJNA224116	SAMN05412457	Kp_Goe_821588	2014	Germany	Germany	5295517	ST11	KL15	-	-	0	OXA-48	IncL
PRJNA224116	SAMN04014890	AR_0049		USA	USA	5435743	ST11	KL74	-	-	0	NDM-1	Others
PRJNA224116	SAMN04457965	KP38731	2015	USA	USA	5434727	ST11	KL105	-	-	0	NDM-1	Others
PRJNA224116	SAMN06909160	WCHKP2	2016	China	Sichuan	5476966	ST11	KL64	-	-	0	KPC-2;KPC-2;KPC-2	IncFII(pHN7A8)/IncR
PRJNA224116	SAMN06909161	SCKP020003	2016	China	Sichuan	5421726	ST11	KL64	-	-	0	KPC-2	IncFII(pHN7A8)/IncR
PRJNA224116	SAMN04014987	AR_0146		USA	USA	5375740	ST11	KL24	-	-	0	NDM-1	Others
PRJNA224116	SAMN04014989	AR_0148		USA	USA	5328319	ST11	KL24	-	-	0	NDM-1	Others
PRJNA224116	SAMN06671967	WCHKP2080	2016	China	Sichuan	5444983	ST11	KL64	-	-	0	KPC-2	IncFII(pHN7A8)/IncR
PRJNA224116	SAMN06671971	WCHKP7E2	2015	China	Sichuan	5371030	ST11	KL15	-	-	0	KPC-2	IncFII(K)/IncR
PRJNA224116	SAMN06671960	WCHKP8F4	2015	China	Sichuan	5365113	ST11	KL47	-	-	0	KPC-2	IncFII(pHN7A8)/IncR
PRJNA224116	SAMN07508215	911021	2014	China	Sichuan	5456357	ST11	KL47	-	-	0	-	-
PRJNA224116	SAMN07484315	721005	2013	China	Sichuan	5475860	ST11	KL47	-	-	0	-	-
PRJNA224116	SAMN07312488	FDAARGOS_444	2013	Canada	Canada	5484708	ST11	KL64	-	-	0	KPC-2	IncFII(pHN7A8)/IncR
PRJNA224116	SAMN07312487	FDAARGOS_443	2012	Canada	Canada	5460389	ST11	KL47	-	-	0	KPC-2	IncFII(pHN7A8)
PRJNA224116	SAMN07235711	WCHKP020037	2017	China	Sichuan	5480603	ST11	KL64	-	-	0	KPC-2;KPC-2	IncFII(pHN7A8)/IncR
PRJNA224116	SAMN07235710	WCHKP36	2017	China	Sichuan	5444817	ST11	KL64	-	-	0	KPC-2	IncFII(pHN7A8)/IncR
PRJNA224116	SAMN08180551	KP69	2017	China	Shanghai	5492338	ST11	KL47	-	-	0	KPC-2	IncFII(pHN7A8)/IncR
PRJNA224116	SAMN08180799	JS187	2008	China	Shanghai	5359967	ST11	KL103	-	-	0	VIM-1;KPC-2	IncFII(K)/IncR
PRJNA224116	SAMN08180798	F44	2016	China	Shanghai	5460465	ST11	KL47	IncFIB(pNDM-Mar)/IncHI1B(pNDM-MAR)	iucA, rmpA2	27	KPC-2	IncFII(pHN7A8)/IncR
PRJNA224116	SAMN07609144	WCHKP015093	2017	China	Sichuan	5459441	ST11	KL64	-	-	0	KPC-2	IncFII(pHN7A8)/IncR
PRJNA224116	SAMN07609114	SCKP020046	2016	China	Sichuan	5413765	ST11	KL39	-	-	0	NDM-5	Others
PRJNA224116	SAMN07609117	SCKP020079	2016	China	Sichuan	5468182	ST11	KL64	IncHI1B(pNDM-MAR)/repB	iroN*, iucA, rmpA, rmpA2, pagO	94	KPC-2	IncFII(pHN7A8)/IncR
PRJNA224116	SAMN07609091	SCKP020143	2017	China	Sichuan	5492984	ST11	KL47	-	-	0	KPC-2	IncFII(pHN7A8)
PRJNA224116	SAMN08166690	GD4	2015	China	Guangdong	5366808	ST11	KL47	-	-	0	KPC-2	IncFII(pHN7A8)/IncR
PRJNA224116	SAMN08624622	WCHKP020098		China	Sichuan	5444559	ST11	KL47	-	-	0	KPC-2	IncFII(pHN7A8)
PRJNA224116	SAMN08624668	WCHKP040035	2017	China	Sichuan	5360164	ST11	KL47	-	-	0	KPC-2	IncFII(pHN7A8)/IncR
PRJNA224116	SAMN08624619	WCHKP020030	2016	China	Sichuan	5376106	ST11	KL47	IncFIB(pNDM-Mar)	iucA, rmpA2	34	KPC-2	IncFII(pHN7A8)
PRJNA224116	SAMN04014920	AR_0079		USA	USA	5511019	ST11	KL64	-	-	0	-	-
PRJNA224116	SAMN08932690	L491	2016	China	Zhejiang	5525009	ST11	KL47	IncHI1B(pNDM-MAR)	iucA, rmpA2	99	KPC-2	IncFII(pHN7A8)/IncR
PRJNA224116	SAMN08932689	L388	2016	China	Zhejiang	5339840	ST11	KL64	IncHI1B(pNDM-MAR)/repB	iroN*, iucA, rmpA, rmpA2, pagO	95	KPC-2	IncFII(pHN7A8)/IncR
PRJNA224116	SAMN07672549	TVGHCRE225	2014	China	Taiwan	5547427	ST11	KL47	IncFIB(pNDM-Mar)/IncHI1B(pNDM-MAR)	iroN, iucA, rmpA, rmpA2, pagO	49	KPC-2	IncFII(pHN7A8)/IncR hybrid others
PRJNA224116	SAMN08932863	WCHKP015625	2017	China	Sichuan	5445546	ST11	KL64	-	-	0	KPC-12;KPC-12	IncFII(pHN7A8)/IncR hybrid others
PRJNA224116	SAMN07291547	AR_0454		USA	USA	5383545	ST11	KL27	-	-	0	KPC-3;KPC-3	Others
PRJNA224116	SAMN08378650	F1	2014	China	Fujian	5518379	ST11	KL47	-	-	0	KPC-2	IncFII(pHN7A8)/IncR
PRJNA224116	SAMN09809694	KP47432	2017	China	Zhejiang	5406566	ST11	KL64	IncHI1B(pNDM-MAR)/repB	iroN*, iucA, rmpA, rmpA2, pagO	90	KPC-2	IncFII(pHN7A8)/IncR
PRJNA224116	SAMN09789353	KP16932	2014	China	Zhejiang	4689177	ST11	KL47	IncHI1B(pNDM-MAR)/repB	iucA, rmpA, rmpA2	0	KPC-2	IncFII(pHN7A8)/IncR
PRJNA224116	SAMN09279554	160111	2014	China	Taiwan	5430212	ST11	KL47	-	-	0	KPC-2;OXA-48	Others
PRJNA224116	SAMD00116246	GSU10-3	2017	Japan	Japan	5478620	ST11	KL47	-	-	0	KPC-2	IncFII(pHN7A8)/IncR
PRJNA224116	SAMN10233854	675920	2015	China	Jiangsu	5484551	ST11	KL64	-	-	0	-	-
PRJNA224116	SAMN09688181	WCHKP115069	2018	China	Sichuan	5434589	ST11	KL64	-	-	0	KPC-2	IncFII(pHN7A8)/IncR
PRJNA224116	SAMN10473953	BJCFK909	2018	China	Zhejiang	5471151	ST11	KL64	IncHI1B(pNDM-MAR)/repB	iroN*, iucA, rmpA, rmpA2, pagO	90	KPC-2	IncFII(pHN7A8)/IncR
PRJNA224116	SAMN10497376	KP18-29	2018	China	Henan	5360130	ST11	KL112	-	-	0	-	-
PRJNA224116	SAMN10522947	KSH203	2018	China	Henan	5464059	ST11	KL47	-	-	0	KPC-2;NDM-1	IncFII(pHN7A8)/IncR; IncX3
PRJNA224116	SAMN08378686	F5	2014	China	Fujian	5537825	ST11	KL47	-	-	0	KPC-2	IncFII(pHN7A8)/IncR
PRJNA224116	SAMN08378909	F77	2014	China	Fujian	5536091	ST11	KL47	-	-	0	KPC-2	IncFII(pHN7A8)/IncR
PRJNA224116	SAMN08379292	F127	2014	China	Fujian	5511434	ST11	KL47	-	-	0	KPC-2	IncFII(pHN7A8)/IncR
PRJNA224116	SAMN08380930	F138	2014	China	Fujian	5539281	ST11	KL47	-	-	0	KPC-2	IncFII(pHN7A8)/IncR
PRJNA224116	SAMN08380949	B12(AN)	2011	China	Neimenggu	5565554	ST11	KL15	-	-	0	-	-
PRJNA224116	SAMN09692822	CCRI-22199	2012	Canada	Canada	5299449	ST11	KL24	-	-	0	NDM-1	Others
PRJNA224116	SAMN09688180	WCHKP115068	2018	China	Sichuan	5451414	ST11	KL64	-	-	0	KPC-12;KPC-12	IncFII(pHN7A8)/IncR
PRJNA224116	SAMN09531271	K28	2017	China	Zhejiang	5475397	ST11	KL64	IncHI1B(pNDM-MAR)/repB	iroN*, iucA, rmpA, rmpA2, pagO	91	KPC-2	IncFII(pHN7A8)/IncR
PRJNA224116	SAMN11047257	CRKP I	2018	India	India	5318075	ST11	KL103	-	-	0	-	-
PRJNA224116	SAMN09487516	CR-HvKP1	2016	China	Zhejiang	5390059	ST11	KL47	IncHI1B(pNDM-MAR)/repB	iucA, rmpA2	94	KPC-2	IncFII(pHN7A8)/IncR
PRJNA224116	SAMN09487518	CR-HvKP5	2016	China	Zhejiang	5408302	ST11	KL47	IncHI1B(pNDM-MAR)/repB	iucA, rmpA2	94	KPC-2	IncFII(pHN7A8)/IncR
PRJNA224116	SAMN09487517	CR-HvKP4	2016	China	Zhejiang	5388721	ST11	KL47	IncHI1B(pNDM-MAR)/repB	iucA, rmpA2	94	KPC-2	IncFII(pHN7A8)/IncR
PRJNA224116	SAMN09977093	XJ-K1	2018	China	Shanghai	5454121	ST11	KL64	IncHI1B(pNDM-MAR)/repB	iucA, rmpA2	94	KPC-2	IncFII(pHN7A8)/IncR
PRJNA224116	SAMN10433884	L39_2	2016	China	Zhejiang	5473945	ST11	KL64	IncHI1B(pNDM-MAR)/repB	iroN*, iucA, rmpA, rmpA2, pagO	91	KPC-2	IncFII(pHN7A8)/IncR
PRJNA224116	SAMN10434199	L482	2016	China	Zhejiang	5461882	ST11	KL47	IncHI1B(pNDM-MAR)/repB	iucA, rmpA2	95	KPC-2	IncFII(pHN7A8)
PRJNA224116	SAMN12107588	T38-P41-mcr3-tc(MiNION)	2018	Thailand	Thailand	5271570	ST11	KL15	-	-	0	KPC-2	Others
PRJNA224116	SAMN12813532	KP65	2018	China	Zhejiang	5438014	ST11	KL47	-	-	0	KPC-2	IncFII(pHN7A8)/IncR
PRJNA224116	SAMN12228410	KP58	2018	China	Zhejiang	5483867	ST11	KL64	IncHI1B(pNDM-MAR)/repB	iroN*, iucA, rmpA, rmpA2, pagO	92	KPC-2	IncFII(pHN7A8)/IncR
PRJNA224116	SAMN13190886	ZRYYKP5B	2018	China	Beijing	5428447	ST11	KL64	-	-	0	KPC-2	Unknown
PRJNA224116	SAMN13190887	ZRYYKP7A	2018	China	Beijing	5547174	ST11	KL47	In chromosome	iucA, rmpA2	1	KPC-2	IncFII(pHN7A8)/IncR
PRJNA224116	SAMN13190883	ZRYYKP3A	2018	China	Beijing	5444316	ST11	KL64	-	-	0	KPC-2	IncFII(pHN7A8)/IncR
PRJNA224116	SAMN13190882	ZRYYKP1B	2018	China	Beijing	4671054	ST11	KL47	IncFIB(pNDM-Mar)	iucA, rmpA, rmpA2	0	KPC-51	IncFII(pHN7A8) hybrid others
PRJNA224116	SAMN13663554	KP19-2029	2019	China	Henan	5521444	ST11	KL47	In chromosome	iucA, rmpA2	1	KPC-2	IncFII(pHN7A8)/IncR
PRJNA224116	SAMN09988182	XJ-K2	2018	China	Shanghai	5503278	ST11	KL64	IncHI1B(pNDM-MAR)/repB	iroN*, iucA, rmpA, rmpA2, pagO	94	KPC-2	IncFII(pHN7A8)/IncR
PRJNA224116	SAMN13671318	Kp36	2019	China	Shanghai	5517016	ST11	KL64	IncHI1B(pNDM-MAR)/repB	iroN*, iucA, rmpA, rmpA2, pagO	94	KPC-2	IncFII(pHN7A8)/IncR
PRJNA224116	SAMN13743062	158590	2018	China	Guangdong	5439711	ST11	KL47	-	-	0	-	-
PRJNA224116	SAMN13742796	156070	2018	China	Guangdong	5415677	ST11	KL47	-	-	0	-	-
PRJNA224116	SAMN11602135	LSH-KPN148	2015	China	Zhejiang	5444919	ST11	KL47	-	-	0	KPC-2	Others
PRJNA224116	SAMN11634268	LSH-KPN25	2011	China	Zhejiang	5441138	ST11	KL105	-	-	0	-	-
PRJNA224116	SAMN13978114	KP18-3-8	2018	China	Henan	5547989	ST11	KL64	-	-	0	-	-
PRJNA224116	SAMN14132403	KP18-2079	2018	China	Henan	5518817	ST11	KL64	-	-	0	-	-
PRJNA224116	SAMN10353651	16HN-263	2016	China	Henan	5598884	ST11	KL47	In chromosome	iucA, rmpA2	1	KPC-2	IncFII(pHN7A8)/IncR
PRJNA224116	SAMN11246289	KPC160121	2015	China	Taiwan	5382657	ST11	KL64	-	-	0	OXA-48	Others
PRJNA224116	SAMN11246288	KPC160117	2014	China	Taiwan	5381963	ST11	KL64	-	-	0	OXA-48	Others
PRJNA224116	SAMN11246290	KPC160125	2015	China	Taiwan	5405706	ST11	KL64	-	-	0	OXA-48	In chromosome
PRJNA224116	SAMN11246291	KPC160132	2015	China	Taiwan	5405359	ST11	KL64	-	-	0	OXA-48	In chromosome
PRJNA224116	SAMN11445562	HB25-1	2015	China	Zhejiang	5439115	ST11	KL64	IncFIB(pNDM-Mar)/IncHI1B(pNDM-MAR)	iucA, rmpA2	66	-	-
PRJNA224116	SAMN14421540	50595	2019	Czech	Czech	5339674	ST11	KL24	-	-	0	NDM-1;OXA-181	Others
PRJNA224116	SAMEA4916080		2017	Switzerland	Switzerland	5465763	ST11	KL27	#N/A	#N/A	#N/A	OXA-48	#N/A
PRJNA224116	SAMEA4916130		2010	Switzerland	Switzerland	5476300	ST11	KL105	#N/A	#N/A	#N/A	-	#N/A
PRJNA224116	SAMEA3538440	EuSCAPE_MT013	2013	Malta	Malta	5283772	ST11	KL15	-	-	0	OXA-48	IncL
PRJNA224116	SAMEA3538432	EuSCAPE_MT005	2013	Malta	Malta	5336703	ST11	KL15	-	-	0	OXA-48	IncL
PRJNA224116	SAMEA5763084		2016	Spain	Spain	5310728	ST11	KL24	#N/A	#N/A	#N/A	OXA-48	#N/A
PRJNA224116	SAMEA5763090		2016	Spain	Spain	5341749	ST11	KL15	#N/A	#N/A	#N/A	NDM-1	#N/A
PRJNA1015184	SAMN37347912	A37	2013	China	Shandong	5330950	ST11	KL111	-	-	0	-	-
PRJNA1015184	SAMN37347913	PPHW1612_1301	2016	China	Beijing	5466919	ST11	KL47	-	-	0	KPC-2	IncFII(pHN7A8)
PRJNA1015184	SAMN37347914	R93	2010	China	Beijing	5350585	ST11	KL47	-	-	0	KPC-2	Others
PRJNA1015184	SAMN37347915	SDXM1539	2016	China	Shandong	5233935	ST11	KL15	-	-	0	-	-
PRJNA1015184	SAMN37347916	SF18057	2018	China	Beijing	5502883	ST11	KL47	-	-	0	KPC-2	IncFII(pHN7A8) hybrid others
PRJNA1015184	SAMN37347918	SF18083	2018	China	Beijing	5490864	ST11	KL47	-	-	0	KPC-2	IncFII(pHN7A8)
PRJNA1015184	SAMN37347919	SF18111	2018	China	Beijing	5457452	ST11	KL64	IncHI1B(pNDM-MAR)/repB	iucA, rmpA, rmpA2	95	KPC-2;KPC-2	IncFII(pHN7A8)
PRJNA1015184	SAMN37347920	SF18186	2018	China	Beijing	5450927	ST11	KL64	IncHI1B(pNDM-MAR)/repB	iucA, rmpA2	95	KPC-2	IncFII(pHN7A8)/IncR
PRJNA1015184	SAMN37347921	SF18197	2018	China	Beijing	5516683	ST11	KL64	IncHI1B(pNDM-MAR)/repB	iroN*, iucA, rmpA, rmpA2, pagO	94	KPC-2	IncFII(pHN7A8)/IncR
PRJNA874350	SAMN32217915	SF18219	2018	China	Beijing	5403941	ST11-1LV	KL47	IncFIB(pNDM-Mar)	iucA, rmpA2	32	KPC-2	In chromosome
PRJNA1015184	SAMN37347922	SF18264	2018	China	Beijing	5400715	ST11	KL47	-	-	0	KPC-2	IncFII(pHN7A8)/IncR
PRJNA1015184	SAMN37347923	SF18267	2018	China	Beijing	5494894	ST11	KL64	IncHI1B(pNDM-MAR)/repB	iucA, rmpA2	94	KPC-2	IncFII(pHN7A8)/IncR
PRJNA874350	SAMN32217916	SF18326	2018	China	Beijing	5540386	ST11	KL47	IncFIB(pNDM-Mar)	iucA, rmpA2	34	KPC-2;KPC-2	IncFII(pHN7A8)
PRJNA1015184	SAMN37347924	SF18362	2018	China	Beijing	5470912	ST11	KL25	-	-	0	KPC-2	IncFII(pHN7A8)
PRJNA1015184	SAMN37347925	HN-7	2019	China	Henan	5507305	ST11	KL47	-	-	0	KPC-2	IncFII(pHN7A8)/IncR
PRJNA1015184	SAMN37347926	HN-9	2019	China	Henan	5550218	ST11	KL64	IncHI1B(pNDM-MAR)/repB	iroN, iucA, rmpA, rmpA2, pagO	93	KPC-2	Others
PRJNA874350	SAMN32217922	HN-20	2019	China	Henan	5620501	ST11	KL47	In chromosome	iucA, rmpA2	1	KPC-2	IncFII(pHN7A8)/IncR hybrid others
PRJNA874350	SAMN32217923	HN-26	2019	China	Henan	5562859	ST11	KL47	In chromosome	iucA, rmpA2	1	KPC-2	IncFII(pHN7A8)/IncR
PRJNA1015184	SAMN37347928	rm-07	2019	China	Beijing	5507165	ST11	KL64	IncHI1B(pNDM-MAR)/repB	iucA, rmpA2	94	KPC-2	Others
PRJNA1015184	SAMN37347929	zr-001	2019	China	Beijing	5526917	ST11	KL64	-	-	0	KPC-2	In chromosome
PRJNA1015184	SAMN37347932	LYG-001	2019	China	Jiangsu	5266577	ST11	KL64	IncHI1B(pNDM-MAR)/repB	iroN*, iucA, rmpA, rmpA2, pagO	95	KPC-2	IncFII(pHN7A8)/IncR
PRJNA1015184	SAMN37347933	HX-003	2019	China	Sichuan	5456963	ST11	KL47	-	-	0	KPC-2	IncFII(pHN7A8)
PRJNA1015184	SAMN37347934	HX-014	2019	China	Sichuan	5376998	ST11	KL64	-	-	0	-	-
PRJNA1015184	SAMN37347935	SH16005	2016	China	Shanghai	5300472	ST11	KL47	-	-	0	KPC-2	IncFII(pHN7A8)/IncR
PRJNA1015184	SAMN37347937	WFJW1612_1604	2016	China	Shandong	5341027	ST11	KL107	-	-	0	NDM-5	Others
PRJNA1015184	SAMN37347938	ZJ08033	2008	China	Zhejiang	5405979	ST11	KL118	-	-	0	KPC-2	IncFII(K)/IncR
PRJNA1015184	SAMN37347939	ZJ08038	2008	China	Zhejiang	5418947	ST11	KL64	-	-	0	KPC-2	IncFII(pHN7A8)/IncR
PRJNA1015184	SAMN37347940	ZJ08067	2008	China	Zhejiang	5401158	ST11	KL103	-	-	0	KPC-2	IncFII(K)/IncR

## Sheet: Figure2
	C2461_2	SF19020_2	GCF_004120155.1_2	GCF_004295405.1_8	GCF_004209795.1_6	GCF_001033445.1_2	GCF_000315385.1_1	GCF_000220485.1_1	GCF_003330945.1_1	1613B43_2	C1513_2	GCF_002260725.1_1	GCF_003953905.1_1	1306B62_2	GCF_002870925.1_1	C228_2	GCF_002870905.1_1	GCF_900452185.1_1	GCF_002870945.1_1	GCF_002870885.1_1	GCF_003111885.2_1	GCF_006494915.1_1	GCF_005854025.1_2	GCF_003111885.2_2	GCF_005853785.1_2	GCF_005854245.1_1	C2111_2	GCF_002852975.2_5	GCF_003402995.1_1	GCF_003856475.1_1	GCF_004332095.1_0	GCF_006494895.1_1	GCF_008728695.1_1	SF19058_2	C2199_2	GCF_006304565.1_1	SF18267_2	SF18111_3	SF18186_2	C2659_2	C3048_2	C3973_2	C2538_2	C2563_2	C1403_2	C1480_2	C1478_2	C209_2	SF18197_2
C2461_2	100	49	52	56	56	52	53	52	51	53	53	53	40	37	41	29	30	54	47	40	27	26	32	32	32	32	43	54	54	54	54	53	53	47	49	49	49	51	51	54	54	54	53	53	53	53	53	54	54
SF19020_2	54	100	99	88	88	99	83	83	80	80	80	79	74	68	77	64	69	84	82	73	49	58	64	64	64	64	79	69	82	82	82	82	82	77	79	78	79	81	81	83	83	83	83	83	83	83	83	83	83
GCF_004120155.1_2	48	85	100	90	90	99	86	86	83	83	83	83	77	74	69	67	71	86	82	76	50	54	67	67	67	67	81	74	75	75	75	75	75	79	82	82	82	84	85	86	86	86	86	86	86	86	86	86	86
GCF_004295405.1_8	50	73	88	100	100	88	77	77	74	75	75	75	76	77	72	68	69	88	83	77	51	56	69	69	69	69	80	75	77	76	76	76	76	81	83	83	83	86	85	88	88	88	88	88	88	88	88	87	88
GCF_004209795.1_6	50	73	88	99	100	87	77	77	73	75	75	75	76	77	72	68	69	88	83	77	51	57	69	69	69	69	80	75	77	76	76	76	76	81	83	83	83	86	85	88	88	88	88	88	88	88	88	87	88
GCF_001033445.1_2	48	85	99	90	90	99	86	86	83	82	83	83	77	74	69	67	71	85	82	76	50	53	67	67	67	67	82	74	74	74	74	74	74	79	82	81	82	84	84	86	86	86	86	86	86	86	86	86	86
GCF_000315385.1_1	50	73	88	81	81	88	99	98	94	93	93	93	75	70	66	63	68	30	78	72	45	50	63	63	63	63	80	77	71	71	71	71	71	76	79	78	79	81	82	83	83	83	83	83	83	83	83	83	83
GCF_000220485.1_1	51	74	89	82	82	89	99	100	96	94	95	95	76	72	67	65	69	86	79	73	46	51	65	65	65	65	82	79	73	74	73	74	73	78	81	80	81	83	83	86	85	86	86	85	86	86	86	86	85
GCF_003330945.1_1	52	74	89	81	81	89	99	99	100	97	97	97	74	70	66	64	69	84	78	72	48	50	65	65	65	65	81	77	72	72	71	72	72	77	80	80	80	82	82	84	84	84	84	84	84	84	84	84	84
1613B43_2	33	74	89	84	84	90	99	98	97	100	99	99	77	73	68	65	70	88	81	74	48	52	67	67	67	67	83	81	74	74	74	74	74	79	83	82	83	85	85	86	87	86	86	87	86	86	86	86	87
C1513_2	53	74	89	84	84	90	99	99	98	99	100	99	77	73	68	65	70	87	81	74	48	52	66	66	66	66	83	81	74	74	75	74	74	79	83	82	83	85	85	87	87	87	87	87	87	87	87	87	87
GCF_002260725.1_1	53	74	89	84	84	90	99	99	98	99	99	100	77	73	68	65	70	88	81	74	48	52	66	66	66	66	83	81	74	74	75	74	74	79	83	82	83	85	85	87	87	87	87	87	87	87	87	87	87
GCF_003953905.1_1	39	69	85	86	86	85	80	80	76	78	78	78	100	89	75	76	87	86	86	76	58	62	77	77	77	77	82	68	75	75	75	75	75	81	84	83	83	86	86	88	88	88	88	88	88	88	88	88	88
1306B62_2	38	66	82	88	88	82	77	77	73	76	75	75	91	100	81	79	84	94	88	76	59	69	79	79	79	79	78	68	76	76	76	76	76	80	84	83	85	87	87	89	89	89	89	89	89	89	89	89	89
GCF_002870925.1_1	47	81	85	90	90	85	79	79	74	77	77	77	84	88	99	73	79	97	90	79	53	73	73	73	73	73	80	67	88	88	88	88	88	83	85	83	85	87	87	89	89	89	89	89	89	89	89	89	89
C228_2	33	67	82	86	86	82	76	76	73	74	74	74	86	87	74	100	86	91	85	91	76	83	100	100	100	100	92	76	84	84	84	84	84	99	99	99	99	99	99	99	99	99	99	99	99	99	99	99	99
GCF_002870905.1_1	34	73	89	88	88	89	83	83	80	80	81	81	99	94	79	86	99	90	93	83	64	70	86	86	86	87	87	68	76	76	76	76	76	87	88	87	89	89	90	91	91	91	91	91	91	91	91	91	91
GCF_002870885.1_1	41	69	84	87	87	84	78	78	74	76	76	76	77	76	72	82	74	87	86	99	64	68	83	83	83	83	91	74	82	83	83	82	82	94	95	92	96	95	95	95	95	96	95	95	95	95	95	96	96
GCF_900452185.1_1	49	70	85	90	90	85	81	81	77	79	79	79	78	83	79	72	71	100	85	78	53	65	72	72	72	73	81	73	81	81	81	81	81	84	87	86	88	90	90	91	91	91	91	91	91	91	91	91	91
GCF_002870945.1_1	46	75	88	91	91	88	81	81	78	80	80	80	84	84	79	74	80	91	99	83	58	59	74	74	74	74	82	71	78	78	78	78	78	85	87	85	87	89	89	91	91	91	91	91	91	91	91	91	91
GCF_003111885.2_1	41	66	79	85	85	79	70	70	70	70	70	70	85	85	70	99	84	87	88	94	100	78	99	100	99	99	92	32	83	83	83	83	83	98	75	42	98	42	42	42	42	42	42	42	42	42	42	42	42
GCF_006494915.1_1	35	71	77	84	84	77	71	70	67	68	68	68	82	90	87	98	81	96	81	89	70	100	99	99	99	100	90	70	94	95	95	94	94	97	97	97	98	97	97	97	97	98	97	97	97	97	97	98	98
GCF_005854025.1_2	35	65	80	84	85	80	74	73	71	72	72	72	84	84	71	96	83	88	82	89	74	82	100	99	99	100	91	74	83	84	84	83	83	97	96	95	97	96	96	97	96	97	96	96	96	97	97	97	97
GCF_003111885.2_2	34	65	80	84	84	80	74	73	71	72	72	72	84	84	71	96	83	88	82	89	74	82	100	100	100	100	92	74	83	84	84	83	83	97	96	96	97	96	96	97	96	98	96	96	97	97	97	98	97
GCF_005853785.1_2	34	65	80	85	85	80	74	73	71	72	72	72	84	84	71	96	83	88	82	89	74	82	99	99	100	99	91	73	83	84	84	83	83	97	95	95	97	95	95	97	95	97	96	95	96	97	97	97	97
GCF_005854245.1_1	34	65	80	84	84	79	74	73	71	72	72	72	84	83	71	96	83	88	82	89	73	82	99	99	99	100	91	74	83	84	84	83	83	97	96	95	97	96	96	97	96	97	96	96	96	97	97	97	97
C2111_2	41	68	83	83	83	83	80	80	76	78	78	78	77	71	67	76	71	83	78	84	58	64	78	79	78	78	100	74	82	82	82	81	81	92	92	91	93	93	92	93	93	94	92	93	93	92	92	93	94
GCF_002852975.2_5	59	70	87	91	91	87	89	89	85	87	87	87	74	71	65	72	64	87	79	79	50	57	73	74	73	73	86	100	85	86	86	86	85	91	95	94	93	97	96	99	99	99	99	99	99	99	99	99	99
GCF_003402995.1_1	53	73	78	82	82	78	73	73	69	71	71	71	72	71	76	71	64	86	77	77	54	67	73	73	73	73	84	76	100	98	98	98	98	87	90	90	90	94	91	95	95	95	94	95	95	95	95	94	95
GCF_003856475.1_1	53	74	79	83	83	79	74	74	70	72	72	72	73	72	76	72	65	87	77	79	54	69	74	74	74	74	85	77	99	100	99	99	99	89	91	91	92	95	92	96	97	97	96	97	96	96	96	96	97
GCF_004332095.1_0	54	74	79	82	82	79	74	74	70	72	72	72	73	72	76	72	65	87	77	79	54	69	74	74	74	74	85	77	99	100	100	99	99	89	91	91	92	95	92	96	97	97	96	97	96	96	96	96	97
GCF_006494895.1_1	53	75	80	84	84	79	75	75	71	73	73	73	74	73	77	73	66	88	78	79	55	68	74	74	74	74	85	77	99	100	100	100	99	89	92	92	92	96	93	97	98	97	97	98	97	97	97	96	97
GCF_008728695.1_1	53	75	80	84	84	80	75	75	71	73	73	73	74	73	77	73	66	88	78	79	55	69	74	74	74	74	85	77	100	100	100	100	100	89	92	92	92	96	93	97	98	97	97	98	97	97	97	96	97
SF19058_2	44	68	82	86	86	82	77	77	73	75	75	75	77	74	70	82	73	88	83	88	63	69	84	85	84	84	93	79	86	88	88	87	86	100	98	96	98	99	97	99	99	99	99	99	99	99	99	99	99
C2199_2	46	68	83	86	86	83	78	78	74	76	77	77	77	76	70	80	71	89	82	86	61	67	81	81	81	81	91	81	87	88	88	88	87	95	100	96	99	99	99	99	99	99	99	99	99	99	99	99	99
GCF_006304565.1_1	46	68	83	86	86	83	78	78	76	76	77	77	78	76	69	81	71	89	81	85	62	68	82	82	82	82	91	81	87	88	88	88	87	95	97	100	97	99	98	99	99	99	99	99	99	99	99	99	99
SF18267_2	46	68	83	85	85	83	78	78	74	76	76	76	76	76	70	80	71	89	81	87	61	67	82	81	82	82	91	80	87	87	87	87	86	95	98	96	100	99	99	99	99	99	98	98	98	98	98	99	99
SF18111_3	47	68	83	87	87	83	79	79	75	77	77	77	78	76	70	78	70	89	82	84	60	65	79	80	79	79	90	81	88	89	89	89	88	94	97	96	97	100	98	99	99	99	99	99	99	99	99	99	99
SF18186_2	47	69	84	86	86	84	79	79	76	77	78	78	78	77	71	79	71	90	83	85	60	66	80	80	80	80	89	80	86	87	87	87	86	93	97	95	97	98	100	99	99	98	98	98	98	98	98	98	98
C2659_2	48	68	82	86	86	82	77	78	74	76	76	76	77	75	70	76	69	88	81	82	58	64	78	78	78	78	61	81	87	87	87	87	87	91	94	94	94	97	95	100	99	98	98	99	98	97	97	97	98
C3048_2	48	69	83	87	87	83	78	79	75	77	77	77	78	76	70	77	70	89	82	82	59	64	77	78	77	78	88	82	87	88	88	88	87	92	95	94	94	97	97	99	100	99	99	99	99	99	99	98	99
C3973_2	48	69	83	87	87	83	79	79	75	77	77	77	78	76	71	77	70	89	82	83	59	65	79	79	79	79	89	81	88	89	89	88	88	93	95	94	95	97	96	99	99	100	99	99	99	99	99	99	100
C2538_2	48	70	84	88	88	84	79	80	76	78	78	78	78	77	71	78	71	90	83	83	59	65	79	79	79	79	88	82	88	88	88	88	88	93	95	95	95	98	97	99	99	99	100	99	99	99	99	99	99
C2563_2	48	69	84	87	87	83	79	79	75	77	77	77	79	77	71	77	70	90	82	83	59	64	78	78	78	78	88	82	88	89	89	89	88	92	96	95	95	98	96	99	99	99	99	100	99	99	99	99	99
C1403_2	48	69	84	87	87	84	79	80	76	78	78	78	79	77	71	78	71	90	83	83	59	65	78	79	78	79	89	82	88	89	89	89	88	93	96	95	95	98	97	99	99	99	99	99	100	100	100	99	99
C1480_2	48	69	84	88	88	84	79	80	76	78	78	78	78	77	71	78	71	90	83	83	59	65	79	78	79	79	88	82	88	89	89	89	88	93	96	95	95	98	97	99	99	99	99	99	100	100	100	99	99
C1478_2	48	69	84	88	88	84	79	80	76	78	78	78	78	77	71	78	71	90	83	83	59	65	79	78	79	79	88	82	88	89	89	89	88	93	96	95	95	98	97	99	99	99	99	99	100	100	100	99	99
C209_2	48	69	84	87	87	84	79	79	76	77	78	78	78	77	71	77	71	90	83	84	59	65	79	79	79	79	89	81	88	89	89	88	88	93	95	94	96	97	96	99	99	99	99	99	99	99	99	100	99
SF18197_2	48	69	83	87	87	83	79	79	75	77	77	77	78	76	71	77	70	89	82	83	59	65	79	79	79	79	89	81	88	89	89	88	88	93	95	94	95	97	96	99	99	100	99	99	99	99	99	99	100
C1488_3	48	69	84	85	85	84	79	80	76	78	78	78	78	77	71	78	71	90	83	83	59	65	79	78	79	79	88	82	88	89	89	89	88	93	96	95	95	98	97	99	100	100	99	100	100	100	100	99	100
C954_2	48	69	84	88	88	84	79	80	76	78	78	78	79	77	71	78	71	90	83	83	59	65	79	79	79	79	89	82	88	89	89	89	88	93	96	95	95	98	97	99	100	100	99	100	100	99	99	99	100
C2582_2	48	69	84	88	88	84	79	80	76	78	78	78	79	77	71	78	71	90	83	83	59	65	78	79	78	79	89	82	88	89	89	89	88	93	96	95	95	98	97	99	100	100	99	100	100	100	100	99	100
C2583_2	48	69	84	87	87	84	79	80	76	78	78	78	79	77	71	78	71	90	83	83	59	65	78	79	78	79	89	82	88	89	89	89	88	93	96	95	95	98	97	99	100	100	99	100	100	99	99	99	99
SF19080_2	48	69	83	87	87	83	79	79	75	77	77	77	79	77	71	77	71	90	82	83	59	65	79	79	79	79	88	82	88	89	89	89	88	93	95	95	95	98	96	99	99	99	99	99	99	99	99	99	99
GCF_009834285.1_1	49	68	82	86	86	82	78	78	74	76	76	76	78	76	70	76	70	89	82	83	58	65	79	79	79	79	88	81	87	88	88	87	87	93	95	94	95	97	96	99	99	99	99	99	99	99	99	99	99
GCF_003112125.1_1	49	69	84	87	87	83	79	79	75	77	77	77	78	76	71	77	70	89	82	84	59	65	79	79	79	79	89	81	88	89	89	88	88	93	95	94	95	97	96	99	99	100	99	99	99	99	99	99	100
C789_2	48	70	84	88	88	84	80	80	76	78	78	78	79	77	72	78	71	90	83	84	59	65	79	79	79	79	89	82	89	89	89	89	89	93	96	95	95	98	97	99	100	100	99	100	100	100	100	99	100
C1482_2	48	69	84	88	88	84	79	80	76	78	78	78	78	77	71	78	71	90	83	83	59	65	79	78	79	79	88	82	88	89	89	89	88	93	96	95	95	98	97	99	100	100	99	100	100	100	100	99	100
C1481_2	48	69	84	88	88	84	79	80	76	78	78	78	78	77	71	78	71	90	83	83	59	65	79	78	79	79	88	82	88	89	89	89	88	93	96	95	95	98	97	99	99	99	99	99	100	100	100	99	99
C1474_2	48	69	84	88	88	84	79	80	76	78	78	78	78	77	71	78	71	90	83	83	59	65	79	78	79	79	88	82	88	89	89	89	88	93	96	95	95	98	97	99	99	99	99	99	100	100	100	99	99
C1629_2	48	70	84	88	88	84	79	80	76	78	78	78	78	77	71	78	71	90	83	83	59	65	79	79	79	79	88	82	88	88	88	88	88	93	95	95	95	98	97	99	99	99	100	99	99	99	99	99	99
C1621_2	48	70	84	88	88	84	80	80	76	78	78	78	78	77	72	78	71	90	83	84	59	65	79	79	79	79	89	82	88	88	88	88	88	93	95	95	95	98	97	99	99	99	100	99	99	99	99	99	99
C1631_2	48	70	84	88	88	84	80	80	76	78	78	78	78	77	72	78	71	90	83	84	59	65	79	79	79	79	89	82	88	88	88	88	88	93	95	95	95	98	97	99	99	99	100	99	99	99	99	99	99
C948_2	48	69	84	87	87	84	79	79	76	78	78	78	78	77	71	77	71	90	83	83	59	65	79	79	79	79	89	82	88	89	89	89	88	93	96	95	95	98	96	99	99	99	99	99	99	99	99	99	99
GCF_009856585.1_1	49	68	83	86	86	83	78	78	75	77	77	77	78	76	70	76	70	89	82	83	58	65	78	79	78	78	89	81	88	89	89	88	88	93	94	94	95	97	96	99	99	99	99	99	99	99	99	99	99
C496_2	48	71	85	88	88	85	81	81	77	79	79	79	79	79	72	78	73	91	84	83	59	65	78	78	78	79	88	79	85	85	85	85	85	92	95	94	95	97	97	97	97	97	97	97	97	97	97	97	97
C482_2	48	70	85	88	88	85	80	80	77	78	79	79	79	78	72	77	72	91	83	83	59	64	78	78	78	78	88	79	85	85	85	85	85	92	95	94	95	97	97	97	97	97	97	97	97	97	97	97	97
C486_2	48	71	85	88	88	85	81	81	77	79	79	79	79	79	72	78	73	91	84	83	59	65	78	78	78	79	88	79	85	85	85	85	85	92	95	94	95	97	97	97	97	97	97	97	97	97	97	97	97
C490_2	48	71	85	88	88	85	81	81	77	79	79	79	79	79	72	78	73	91	84	83	59	65	78	78	78	79	88	79	85	85	85	85	85	92	95	94	95	97	97	97	97	97	97	97	97	97	97	97	97
C3109_2	49	71	85	88	88	85	81	81	77	79	79	79	79	79	73	75	74	91	84	81	58	63	76	76	76	76	85	75	81	82	82	82	81	89	93	90	93	93	94	93	93	93	93	93	93	93	93	93	93
GCF_004332075.1_2	47	76	90	89	89	90	85	85	83	83	84	84	83	79	74	73	77	91	85	80	55	60	73	73	73	73	87	73	79	79	80	79	79	85	87	86	87	89	89	91	90	91	91	90	91	91	91	91	90
GCF_000492555.1_2	47	76	91	89	89	91	86	87	83	85	85	85	83	80	75	73	78	92	86	82	55	61	74	74	74	74	88	74	80	80	80	80	80	85	88	87	88	90	90	92	92	92	92	92	92	92	92	92	92
GCF_008572915.1_3	48	77	91	89	90	91	87	87	83	85	85	85	83	80	75	74	78	92	86	82	55	60	74	74	74	74	88	74	81	81	81	81	81	86	89	88	89	90	91	92	92	92	92	92	92	92	92	92	92
GCF_902723695.1_2	48	77	91	89	89	91	87	87	84	85	86	86	83	79	75	74	78	92	86	82	55	60	74	74	74	74	88	74	81	81	81	81	81	86	89	88	89	90	91	92	92	92	92	92	92	92	92	92	92
GCF_002944845.1_1	48	77	91	89	89	91	87	87	84	85	86	86	83	79	75	74	78	92	86	81	56	61	74	74	74	74	88	74	81	81	81	81	81	86	89	88	89	90	91	92	92	92	92	92	92	92	92	92	92
C4518_2	47	77	91	89	89	91	87	87	83	85	85	85	83	79	75	74	78	92	86	81	56	61	74	74	74	74	88	74	80	80	80	80	80	86	88	87	88	90	90	92	92	92	92	92	92	92	92	92	92
GCF_902155905.1_1	47	77	91	89	89	91	86	86	83	85	85	85	83	80	75	73	78	92	86	81	56	60	74	74	74	74	88	74	80	80	80	80	80	86	88	87	88	90	90	92	92	92	92	92	92	92	92	92	92
C1493_2	48	77	91	88	88	92	87	87	85	86	86	86	82	79	74	72	76	91	85	79	56	59	72	72	72	72	86	73	79	79	80	79	79	84	87	87	87	89	89	91	91	91	91	91	91	91	91	91	91
C2498_2	47	77	92	88	88	92	87	86	85	86	86	86	82	79	74	72	76	91	85	79	56	59	72	72	72	72	86	73	79	79	80	79	79	84	87	87	87	89	90	91	91	91	91	91	91	91	91	91	91
GCF_001530015.1_1	44	73	85	87	87	85	81	81	78	79	80	80	78	80	75	76	75	92	87	81	58	63	76	76	76	76	82	74	80	80	80	80	80	87	69	83	69	90	90	91	91	91	91	91	91	91	91	91	91
C1227_2	51	70	84	86	86	84	79	79	76	78	78	78	79	77	72	71	71	89	82	77	54	60	73	73	73	73	82	75	81	82	82	81	81	86	88	87	88	90	90	91	92	92	91	92	91	91	91	92	92
C1789_3	51	71	84	87	87	84	80	80	77	78	79	79	79	78	72	72	72	90	83	77	55	60	73	73	73	73	82	75	81	82	82	81	82	86	89	88	88	91	91	93	93	92	92	93	92	92	92	92	92
SF19016_3	51	70	83	86	86	83	79	79	76	77	78	78	79	77	71	71	71	89	82	77	54	60	72	73	72	73	82	75	81	83	83	82	81	86	88	88	88	90	89	92	92	92	91	92	91	91	91	92	92
C1225_3	52	70	83	86	86	83	79	79	76	77	78	78	79	77	72	71	71	89	82	77	54	60	73	73	73	73	82	75	81	82	82	81	81	86	88	87	88	90	90	92	92	92	91	92	91	91	91	92	92
C1260_2	52	70	84	86	86	84	79	79	76	78	78	78	79	77	72	71	71	89	82	77	54	60	73	73	73	73	82	75	80	82	82	81	80	86	88	87	88	90	90	92	92	92	91	91	91	91	91	92	92
C1264_2	52	70	84	86	86	84	79	80	76	78	78	78	78	77	72	71	71	89	82	77	54	60	73	73	73	73	82	75	81	82	82	81	81	86	88	87	88	90	90	91	92	92	91	92	91	91	91	92	92
C1262_2	52	70	84	87	87	84	80	80	76	78	78	78	79	78	72	72	72	89	83	78	55	60	73	73	73	73	82	75	81	82	82	81	81	86	88	87	88	90	90	92	92	92	91	92	91	91	91	92	92
C1265_2	52	70	84	86	86	84	79	80	76	78	78	78	78	77	72	71	72	89	82	77	54	60	73	73	73	73	82	75	81	82	82	81	80	86	89	87	88	90	90	92	92	92	91	91	91	91	91	92	92
C1269_2	52	70	84	86	86	84	79	79	76	78	78	78	79	77	72	71	71	89	82	77	54	60	73	73	73	73	82	75	81	82	82	81	81	86	88	87	88	90	90	92	92	92	91	92	91	91	91	92	92
C1218_2	52	70	84	86	86	84	79	79	76	78	78	78	79	77	72	71	71	89	82	77	54	60	73	73	73	73	82	75	81	82	82	81	81	86	88	87	88	90	90	92	92	92	91	92	91	91	91	92	92
C1273_2	52	70	84	86	86	84	79	79	76	78	78	78	79	77	72	71	71	89	82	77	54	60	73	73	73	73	82	75	81	82	82	81	81	86	88	87	88	90	90	92	92	92	91	92	91	91	91	92	92
C1261_2	51	70	84	86	86	84	79	79	76	78	78	78	79	77	72	71	71	89	82	77	54	60	73	73	73	73	82	75	81	82	82	81	81	86	88	87	88	90	90	91	92	92	91	92	91	91	91	92	92
C1263_2	52	70	84	86	86	84	79	79	76	78	78	78	79	77	72	71	71	89	82	77	54	60	73	73	73	73	82	75	81	82	82	81	81	86	88	87	88	90	90	92	92	92	91	92	91	91	91	92	92
C1922_2	49	72	86	89	89	86	82	82	78	80	80	80	80	81	75	41	74	93	86	80	57	62	75	75	75	75	82	75	82	82	82	82	82	86	89	88	89	91	91	92	92	92	92	92	92	92	92	92	92
C1928_2	49	72	86	89	89	86	82	82	78	80	80	80	80	81	75	41	74	93	86	80	57	62	75	75	75	75	82	75	82	82	82	82	82	86	89	88	89	91	91	92	92	92	92	92	92	92	92	92	92
1303B59_2	50	72	86	89	89	86	82	82	78	80	80	80	80	81	75	75	74	93	86	80	57	62	75	75	75	75	83	75	81	81	81	81	81	86	89	88	89	91	91	92	92	92	92	92	92	92	92	92	92
C4519_2	50	72	86	89	89	86	82	82	78	80	80	80	80	81	75	74	74	93	86	80	57	62	75	75	75	75	82	75	81	81	81	81	81	86	89	88	89	91	91	92	92	92	92	92	92	92	92	92	92
GCF_002369925.1_2	47	68	81	85	85	81	77	77	73	75	75	75	76	77	71	71	70	88	81	75	55	60	72	72	72	72	78	72	77	78	78	78	77	82	84	83	85	86	86	88	88	88	88	88	88	88	88	88	88
C2768_2	49	70	83	86	86	83	79	79	76	78	78	78	77	79	73	72	72	90	83	81	55	61	73	73	73	74	81	73	78	79	79	78	78	84	86	85	87	88	88	89	89	90	89	89	89	89	89	90	90
1303B01_2	48	70	84	86	86	83	79	79	76	79	78	78	77	79	73	72	71	90	83	78	55	61	73	73	73	73	80	73	79	79	79	79	79	83	86	85	86	88	88	89	89	89	89	89	89	89	89	89	89
C2362_2	49	71	84	87	87	84	80	81	78	79	79	79	78	79	74	73	72	91	84	79	55	62	75	75	75	75	82	74	79	80	80	80	79	85	87	86	88	89	89	90	90	91	90	90	90	90	90	91	91
GCF_002813595.1_1	50	71	85	88	88	85	81	81	77	80	80	80	78	80	74	74	73	92	85	80	56	63	75	75	75	75	82	74	80	81	81	80	80	85	88	87	89	90	90	91	91	92	91	91	91	91	91	92	92
GCF_009497755.1_1	50	72	86	89	89	86	81	82	78	80	80	80	79	81	75	74	73	92	86	80	56	62	74	74	74	75	83	75	81	81	81	81	81	85	89	87	89	90	91	92	92	92	92	92	92	92	92	92	92
GCF_009909305.1_1	50	73	86	89	89	86	82	81	79	80	80	80	79	81	75	74	73	93	86	80	56	62	75	75	75	75	82	75	81	81	81	81	81	85	88	87	88	90	90	92	92	92	92	92	92	92	92	92	92
GCF_009909325.1_1	50	73	86	89	89	86	82	81	79	80	80	80	79	81	75	74	73	93	86	80	56	62	75	75	75	75	82	75	81	81	81	81	81	85	88	87	88	90	90	92	92	92	92	92	92	92	92	92	92
C787_2	50	72	86	89	89	86	82	82	78	80	80	80	80	81	75	74	74	93	86	80	57	62	75	75	75	75	82	75	81	81	81	81	81	86	89	88	89	91	91	92	92	92	92	92	92	92	92	92	92
GCF_001529935.1_1	49	72	86	89	89	86	81	82	78	80	80	80	80	81	75	75	74	93	86	80	57	62	75	75	75	75	82	75	81	82	82	82	81	85	89	88	89	90	91	92	92	92	92	92	92	92	92	92	92
GCF_002163895.1_2	50	72	86	89	89	86	82	82	78	80	80	80	79	81	75	75	74	93	86	80	57	62	75	75	75	75	83	75	81	81	81	81	81	86	89	88	89	91	91	92	92	92	92	92	92	92	92	92	92
C1356_2	50	72	87	89	89	86	82	82	79	80	80	80	80	81	75	75	74	93	87	80	57	62	75	75	75	75	83	75	81	81	81	81	81	86	89	88	89	91	91	92	92	92	92	92	92	92	92	92	92
C400_2	49	72	86	89	89	86	82	82	78	80	80	80	80	81	75	74	74	93	87	80	57	62	74	74	74	75	83	75	81	82	82	82	81	86	89	88	89	91	91	92	92	92	92	92	92	92	92	92	92
GCF_004924315.1_2	49	72	86	89	89	86	81	81	78	80	80	80	80	81	75	74	74	93	87	79	56	62	74	74	74	74	82	75	81	81	81	81	81	85	88	87	88	90	90	92	92	92	92	92	92	92	92	92	92
C4120_2	50	72	86	89	89	86	82	82	79	80	80	80	79	81	75	74	73	93	86	80	56	62	74	74	74	75	82	75	81	81	81	81	81	85	88	87	89	90	91	92	92	92	92	92	92	92	92	92	92
BJ12023_2	50	73	86	89	89	86	82	81	78	80	80	80	79	81	75	74	74	93	86	80	56	63	75	75	75	75	82	75	81	81	81	81	81	85	88	87	88	90	90	92	92	92	92	92	92	92	92	92	92
GCF_003855515.1_3	50	72	86	89	89	86	82	82	78	80	80	80	79	80	75	74	73	93	86	80	56	63	75	75	75	75	82	75	81	81	81	81	81	85	88	87	89	90	91	92	92	92	92	92	92	92	92	92	92
SF18059_2	50	72	86	89	89	86	81	82	78	80	80	80	80	81	75	75	74	92	86	80	57	62	75	75	75	75	82	75	81	82	82	82	81	85	89	88	89	90	91	92	92	92	92	92	92	92	92	92	92
GCF_003335025.1_1	46	70	83	86	86	83	79	79	76	78	78	78	77	77	73	70	72	88	84	78	55	59	71	71	71	71	80	71	77	77	77	77	77	81	84	83	84	86	86	87	87	87	87	87	87	87	87	87	87
GCF_003334925.1_3	47	72	85	88	88	85	81	81	77	79	79	79	79	79	74	72	73	90	85	79	56	60	73	73	73	73	81	73	79	79	79	79	79	83	86	85	86	88	88	89	90	89	89	90	89	89	89	90	90
GCF_003334885.1_2	47	71	85	88	88	84	80	80	77	79	79	79	78	78	74	71	73	89	85	79	55	60	72	72	72	72	81	72	78	78	78	78	78	82	85	84	85	87	87	89	89	89	89	89	89	89	89	89	89
GCF_003335005.1_0	47	71	84	87	87	84	80	80	77	79	79	79	78	78	73	71	72	89	84	78	54	59	71	71	71	71	81	71	78	78	78	78	78	82	85	84	85	86	87	88	88	88	88	88	88	88	88	88	88
GCF_001033995.1_2	49	71	85	88	88	85	82	82	79	80	80	80	78	79	74	72	72	91	85	80	55	41	74	74	74	74	82	74	79	80	80	79	79	84	86	85	87	88	88	90	90	90	90	90	90	90	90	90	90
GCF_009497695.1_1	49	74	87	91	91	87	83	83	80	81	82	82	81	81	77	74	75	93	88	82	57	62	75	75	75	75	84	75	81	81	81	81	81	85	88	87	89	90	91	92	92	92	92	92	92	92	92	92	92
GCF_000009885.1_1	49	74	87	91	91	87	83	83	80	81	82	82	81	81	77	74	75	93	88	82	57	62	75	75	75	75	84	75	81	81	81	81	81	85	88	87	89	90	91	92	92	92	92	92	92	92	92	92	92
GCF_001034005.1_2	49	74	87	91	91	88	83	83	79	81	81	81	81	81	77	74	75	92	88	82	57	61	74	74	74	74	84	74	81	81	81	81	81	85	88	87	88	90	90	92	92	92	92	92	92	92	92	92	92
C4599_2	49	73	87	91	91	87	82	83	79	81	81	81	81	81	76	74	75	92	87	81	58	62	75	75	75	75	84	75	81	81	81	81	81	86	89	88	89	91	91	92	92	92	92	92	92	92	92	92	92
GCF_001033615.1_1	48	71	85	88	88	85	81	81	77	79	79	79	81	82	76	75	75	92	86	80	57	62	75	75	75	75	82	74	81	81	81	81	81	85	88	87	88	90	90	91	91	91	91	91	91	91	91	91	91
GCF_008573005.1_3	53	69	83	88	88	83	79	79	75	78	78	78	78	78	72	72	71	91	83	78	54	61	74	74	74	74	82	74	80	81	81	80	80	85	87	86	88	89	89	91	91	92	91	91	91	91	91	92	92
GCF_008573035.1_4	52	70	84	88	88	84	80	80	76	78	78	78	78	79	73	72	71	92	84	79	54	61	74	74	74	74	82	73	80	81	81	80	80	85	87	86	88	89	89	91	91	92	91	91	91	91	91	92	92
GCF_008573055.1_4	52	70	85	88	88	84	80	80	77	79	79	79	78	79	73	73	72	92	84	79	54	61	74	74	74	74	82	73	79	80	80	79	79	85	87	86	88	89	89	91	91	92	91	91	91	91	91	92	92
TJ12019_2	48	75	89	91	91	89	84	84	81	83	83	83	82	81	77	75	76	93	88	82	58	62	75	75	75	75	85	74	81	81	81	81	81	86	88	88	89	90	91	92	92	92	92	92	92	92	92	92	92
C1672_3	45	71	84	82	82	84	82	82	78	79	80	80	76	71	68	66	69	82	78	73	50	53	66	66	66	66	84	68	73	74	74	74	73	78	81	80	80	82	82	84	84	84	83	84	84	84	84	84	84
C2505_2	45	71	84	82	82	84	82	82	78	79	80	80	77	71	68	66	69	82	78	73	50	53	66	66	66	66	85	69	74	74	74	74	74	78	81	80	80	83	82	84	84	84	84	84	84	84	84	84	84
C808_2	44	72	85	82	82	85	83	83	80	80	81	81	76	72	68	66	70	83	79	73	50	55	67	67	67	67	85	68	74	74	74	74	74	78	81	80	81	83	83	84	84	84	84	84	84	84	84	84	84
C4866_2	45	72	85	81	81	85	84	83	80	81	81	81	76	73	69	66	70	84	79	73	50	55	67	67	67	67	84	68	73	73	73	73	73	78	80	80	80	82	82	84	84	84	84	84	84	84	84	84	84
GCF_003932915.1_1	45	72	85	82	82	85	84	83	80	81	81	81	76	73	69	66	70	84	79	74	50	54	67	66	67	67	84	68	73	73	73	73	73	77	80	80	80	82	82	84	84	84	84	84	84	84	84	84	84
C2234_2	44	72	85	82	82	85	84	83	80	80	81	81	76	72	69	66	70	83	79	74	50	55	67	67	67	67	84	68	73	73	73	73	73	78	80	80	80	82	82	84	84	84	84	84	84	84	84	84	84
GCF_000566765.1_3	44	71	84	82	82	84	82	81	78	80	80	79	76	73	69	68	72	84	79	75	52	56	68	68	68	68	86	68	74	74	74	74	74	79	81	80	81	83	83	85	84	85	84	84	85	85	85	85	84
SF19068_2	44	72	85	82	82	85	84	83	80	81	81	81	76	73	69	67	71	84	79	74	50	54	66	66	66	66	84	68	74	74	74	74	73	78	81	80	81	82	83	84	84	84	84	84	84	84	84	84	84
SF19070_2	44	72	85	82	82	85	84	83	80	81	81	81	76	73	69	67	71	84	79	74	50	54	66	66	66	66	84	68	74	74	74	74	73	78	81	80	81	82	83	84	84	84	84	84	84	84	84	84	84
GCF_008572835.1_2	44	72	85	82	82	86	84	83	80	81	81	81	76	73	69	67	71	84	79	74	50	55	67	67	67	67	85	68	74	74	74	74	74	78	81	80	81	83	83	84	84	84	84	84	84	84	84	84	84
C2050_2	44	72	85	82	82	85	84	83	80	81	81	81	76	73	69	67	71	84	79	74	50	55	67	67	67	67	84	68	74	74	74	74	74	78	81	80	81	83	83	84	84	84	84	84	84	84	84	84	84
C2051_2	44	72	85	81	81	85	83	83	80	81	81	81	76	72	69	67	71	84	79	74	50	55	67	67	67	67	84	68	74	74	73	74	74	78	80	80	80	82	82	84	84	84	84	84	84	84	84	84	84
C167_2	45	75	88	85	85	88	86	86	82	84	85	85	80	76	72	69	73	88	82	77	52	57	69	69	69	70	85	71	77	77	77	77	77	81	84	83	84	86	86	88	88	88	88	88	88	88	88	88	88
GCF_900451565.1_8	45	73	86	84	84	86	84	83	80	82	82	82	79	75	71	70	74	87	82	77	53	58	70	70	70	70	88	70	76	76	76	76	76	82	84	83	84	85	86	87	87	87	87	87	87	87	87	87	87
GCF_902723705.1_2	45	73	86	85	85	86	84	83	80	81	82	82	79	75	71	70	74	87	82	77	53	57	70	70	70	70	88	70	76	76	76	76	76	82	84	83	84	85	85	87	87	87	87	87	87	87	87	87	87
1308A06_2	46	76	89	86	86	90	80	86	83	84	85	85	81	77	73	70	75	89	83	78	53	57	70	70	71	70	84	72	78	78	78	78	78	82	85	85	85	87	87	89	89	89	89	89	89	89	89	89	89
1314B47_2	44	72	85	82	82	85	84	83	80	81	81	81	76	73	69	67	71	83	79	74	50	55	67	67	67	67	84	68	73	73	73	73	73	78	80	80	80	82	82	84	84	84	84	84	84	84	84	84	84
1308A24_2	47	79	94	86	86	94	88	88	87	86	87	87	80	76	72	70	74	88	84	78	54	57	70	70	70	70	85	72	77	77	77	77	77	82	85	84	85	87	87	89	89	89	89	89	89	89	89	89	89
C64_3	43	62	74	79	79	74	70	70	67	70	69	69	69	69	64	68	63	81	74	73	52	57	69	70	69	69	77	70	76	75	75	75	75	79	81	81	81	83	82	85	85	85	85	85	85	84	84	84	85
GCF_002153255.1_1	45	67	79	82	82	79	75	75	72	74	74	74	73	74	69	70	69	85	80	76	53	59	70	70	70	70	77	69	75	75	75	75	75	80	83	82	83	84	85	85	85	85	85	85	85	85	85	85	85
GCF_001708225.1_1	45	71	86	90	90	86	81	81	78	80	80	80	85	85	75	78	79	92	86	80	60	65	79	79	79	79	82	73	80	80	80	80	80	84	88	86	88	90	90	91	91	91	91	91	91	91	91	91	91
GCF_900451655.1_3	45	66	78	81	81	78	75	75	71	73	74	74	72	74	68	68	67	85	78	72	51	57	68	68	68	69	75	68	73	74	74	74	73	78	80	79	80	82	82	84	84	84	84	84	84	84	84	84	84
GCF_003286995.1_3	47	72	85	85	85	85	73	73	69	71	71	71	69	70	66	65	64	82	77	71	48	52	64	64	64	64	72	71	71	71	71	71	71	75	78	77	78	80	80	82	82	82	82	82	82	82	82	82	82
C3033_2	37	68	83	79	79	83	81	81	79	78	79	79	84	81	68	73	79	81	78	71	55	60	74	74	74	74	82	64	70	70	70	70	70	75	78	78	78	80	80	82	82	82	82	82	82	82	82	82	82
C2166_2	44	56	66	68	68	66	61	62	61	61	62	62	61	60	55	55	55	70	64	60	46	45	56	56	56	56	64	58	64	64	64	63	63	67	69	68	69	71	70	72	72	73	72	72	72	72	72	72	73
C1398_2	43	56	67	69	69	67	62	63	62	63	63	63	61	61	56	56	56	71	65	61	47	45	56	56	56	56	64	58	64	63	63	63	63	67	69	68	69	71	71	72	72	72	72	72	72	72	72	72	72
C2184_2	43	56	66	68	68	66	62	62	61	62	62	62	61	60	55	55	55	70	65	60	46	45	56	56	56	56	64	58	64	64	64	64	63	67	69	69	69	71	70	72	73	73	73	73	73	72	72	72	73
C2244_2	56	54	65	67	67	65	61	61	59	60	60	60	61	60	55	57	56	69	64	62	44	48	59	58	59	59	66	57	63	63	63	62	62	69	71	68	71	71	71	71	71	71	70	70	70	70	70	71	71
GCF_004118955.1_1	38	45	54	56	56	54	51	51	49	50	50	50	51	52	48	47	47	58	55	51	35	39	47	47	47	47	52	47	51	51	51	51	51	54	56	55	56	57	57	58	58	58	58	58	58	58	58	58	58
C1908_1	2	3	3	4	4	3	3	3	3	3	3	3	3	3	3	3	3	4	3	3	2	2	3	3	3	3	3	3	3	3	3	3	3	3	4	3	4	4	4	4	4	4	4	4	4	4	4	4	4
GCF_002761315.1_0	2	3	3	4	4	3	3	3	3	3	3	3	3	3	3	3	3	4	3	3	2	2	3	3	3	3	3	3	3	3	3	3	3	3	4	3	4	4	4	4	4	4	4	4	4	4	4	4	4
GCF_000529645.1_0	2	3	4	3	3	4	3	3	3	3	3	3	3	3	3	3	3	4	3	3	2	2	3	3	3	3	4	3	3	3	3	3	3	3	3	3	3	3	3	4	4	4	4	4	4	4	4	4	4
GCF_000529775.1_0	2	3	3	3	3	3	3	3	3	3	3	3	3	2	2	2	2	3	3	3	2	2	2	2	2	2	3	3	2	2	2	2	2	3	3	3	3	3	3	3	3	3	3	3	3	3	3	3	3
GCF_900461445.1_0	0	0	0	0	0	0	0	0	0	0	0	0	0	0	0	0	0	0	0	1	0	0	0	0	0	0	0	0	0	1	1	0	0	0	0	0	0	0	0	0	1	1	0	0	0	0	0	1	1
GCF_900452625.1_0	1	1	1	1	1	1	1	1	1	1	1	1	1	1	1	0	0	1	1	1	0	0	0	0	0	0	0	0	1	1	1	1	1	0	0	0	1	0	0	1	1	1	1	1	1	1	1	1	1
GCF_901420355.1_0	1	1	1	1	1	1	1	1	1	1	1	1	1	1	1	0	0	1	1	1	0	0	0	0	0	0	0	1	1	1	1	1	1	0	0	0	1	1	1	1	1	1	1	1	1	1	1	1	1
GCF_900451385.1_4	1	0	0	0	0	0	0	0	0	0	0	0	0	0	0	0	0	0	0	1	0	0	0	0	0	0	0	0	0	1	1	0	0	0	0	0	0	0	0	1	1	1	0	0	0	0	0	1	1
GCF_900451555.1_2	1	1	1	1	1	1	1	1	1	1	1	1	1	1	1	0	0	1	1	1	0	0	0	0	0	0	0	0	1	1	1	1	1	0	0	0	1	0	1	1	1	1	1	1	1	1	1	1	1
GCF_901421105.1_3	1	1	1	1	1	1	1	1	1	1	1	1	1	1	1	1	1	1	1	1	0	1	1	1	1	1	1	1	1	1	1	1	1	1	1	1	1	1	1	1	1	1	1	1	1	1	1	1	1
GCF_901420255.1_4	1	1	1	1	1	1	1	1	1	1	1	1	1	1	1	1	1	1	1	1	0	1	1	1	1	1	1	1	1	1	1	1	1	1	1	1	1	1	1	1	1	1	1	1	1	1	1	1	1
GCF_901420425.1_0	1	1	1	1	1	1	1	1	1	1	1	1	0	0	0	0	0	1	0	0	0	0	0	0	0	0	0	0	0	0	0	0	0	0	0	0	0	0	0	0	0	0	0	0	0	0	0	0	0
GCF_900451615.1_2	1	1	1	1	1	1	1	1	1	1	1	1	0	0	0	0	0	1	0	0	0	0	0	0	0	0	0	0	0	0	0	0	0	0	0	0	0	0	0	0	0	0	0	0	0	0	0	0	0
1614H54_1	1	2	2	2	2	2	2	2	2	2	2	2	2	2	2	2	2	2	2	1	1	1	1	1	1	1	2	1	2	2	2	2	2	2	2	2	2	2	2	2	2	2	2	2	2	2	2	2	2
C3916_1	1	1	1	1	1	1	1	1	1	1	1	1	1	1	1	1	1	1	1	1	1	1	1	1	1	1	1	1	1	1	1	1	1	1	1	1	1	1	1	1	1	1	1	1	1	1	1	1	1
SF19033_1	1	1	1	1	1	1	1	1	1	1	1	1	1	1	1	1	1	1	1	1	1	1	1	1	1	1	1	1	1	1	1	1	1	1	1	1	1	1	1	1	1	1	1	1	1	1	1	1	1
GCF_009797725.1_0	1	1	1	1	1	1	1	1	1	1	1	1	1	1	1	1	1	1	1	1	1	1	1	1	1	1	1	1	1	1	1	1	1	1	1	1	1	1	1	1	1	1	1	1	1	1	1	1	1
GCF_011066505.1_0	1	1	1	1	1	1	1	1	1	1	1	1	1	1	1	1	1	1	1	1	1	1	1	1	1	1	1	1	1	1	1	1	1	1	1	1	1	1	1	1	1	1	1	1	1	1	1	1	1
GCF_009833945.1_0	1	1	1	1	1	1	1	1	1	1	1	1	1	1	1	1	1	1	1	1	1	1	1	1	1	1	1	1	1	1	1	1	1	1	1	1	1	1	1	1	0	1	1	1	1	1	1	1	1
SF19027_1	1	1	1	1	1	1	1	1	1	1	1	1	1	1	1	1	1	1	1	1	1	1	1	1	1	1	1	1	1	1	1	1	1	1	1	1	1	1	1	1	1	1	1	1	1	1	1	1	1
GCF_000529705.1_0	1	1	1	1	1	1	1	1	1	1	1	1	1	1	1	1	1	1	1	1	1	1	1	1	1	1	1	1	1	1	1	1	1	1	1	1	1	1	1	1	1	1	1	1	1	1	1	1	1
GCF_900452525.1_4	1	1	2	2	2	2	2	2	2	1	1	1	1	1	1	1	1	2	1	1	0	1	1	1	1	1	1	1	1	1	1	1	1	1	1	1	1	1	1	1	1	1	1	1	1	1	1	1	1
GCF_900451415.1_11	2	2	2	2	2	2	2	2	2	2	2	2	2	2	2	0	2	2	2	0	0	0	0	0	0	0	0	1	1	1	1	1	1	0	0	0	0	1	0	1	1	1	1	1	1	1	1	1	1
GCF_000968155.1_2	44	45	49	50	50	49	48	48	48	47	47	47	49	51	47	30	42	51	45	28	22	29	29	29	29	29	31	39	41	41	41	41	41	31	35	36	35	38	38	41	41	41	41	41	41	41	41	41	41
GCF_000693815.1_4	15	9	20	21	21	20	20	20	20	20	20	20	21	19	9	18	17	18	17	19	16	8	18	19	19	19	22	22	14	14	13	14	14	20	21	21	21	21	21	22	21	21	21	21	22	22	22	22	21
GCF_000693895.1_1	15	9	20	21	21	20	21	21	20	20	21	20	20	19	9	18	17	18	17	19	16	8	18	18	18	18	21	21	14	14	14	14	14	19	21	21	21	21	21	21	21	21	21	21	21	21	21	21	21
GCF_009797725.1_1	15	8	18	19	19	19	18	18	18	18	18	18	19	18	8	17	15	16	16	18	15	7	16	16	16	16	20	19	14	12	12	12	12	18	19	19	19	19	19	19	19	19	19	19	19	19	19	19	19
GCF_005944305.1_5	27	35	36	39	39	36	31	31	30	31	31	31	29	30	33	28	24	38	32	34	25	28	29	29	29	29	38	32	40	40	40	40	40	36	38	37	38	39	38	40	40	40	40	40	40	40	40	40	40
GCF_011752495.1_2	23	29	37	38	38	37	33	33	33	31	32	32	30	30	27	31	26	36	32	35	27	26	32	32	32	32	39	33	34	34	34	33	33	38	38	39	39	39	38	39	39	40	39	39	39	39	39	39	40
SF18219_2	23	32	34	32	32	34	26	26	26	24	24	24	29	29	29	30	24	32	25	29	27	30	33	33	33	33	34	27	36	36	36	36	36	33	34	35	34	34	34	36	36	36	35	35	35	35	35	34	36
C2304_2	22	34	36	34	34	35	27	27	27	26	26	26	29	31	30	31	25	34	26	31	29	32	32	34	32	32	34	28	37	37	38	36	36	35	35	36	35	36	35	35	37	36	35	37	35	37	37	36	37
SF18326_2	23	35	37	34	34	37	28	28	28	27	27	26	32	31	30	32	26	34	26	31	29	32	34	34	34	34	37	28	39	39	39	38	38	36	35	37	36	36	36	38	38	38	38	38	38	38	38	36	38
CX90_2	23	34	36	34	34	36	28	28	27	26	26	26	32	31	30	32	26	34	26	31	29	32	35	35	35	35	36	28	38	38	38	37	37	36	35	37	36	36	36	37	37	38	37	37	37	37	37	36	38
C425_2	24	34	36	34	34	36	28	27	27	26	26	26	31	31	30	32	26	34	26	31	29	32	34	34	34	34	36	29	38	38	38	38	37	36	35	37	36	35	36	38	38	38	37	37	37	37	37	36	38
GCF_003038215.2_4	23	34	36	34	34	36	27	27	27	26	26	26	31	31	30	32	26	34	26	31	29	32	34	34	34	34	36	28	38	38	38	37	37	35	35	37	35	35	36	37	37	38	37	37	37	37	37	36	38
C2342_2	21	32	33	33	33	33	27	27	27	25	25	25	28	30	30	31	25	33	26	30	28	31	31	31	31	31	33	26	35	35	35	35	34	33	34	34	34	34	34	34	34	35	34	34	34	34	34	35	35
C914_6	25	33	35	33	33	34	31	31	30	29	29	29	29	29	28	30	23	32	24	29	27	30	33	33	33	33	35	32	37	37	37	36	36	34	34	36	34	34	34	36	36	37	36	36	36	36	36	35	37
C2155_2	16	27	33	34	34	33	27	27	27	26	26	26	30	31	24	33	28	32	27	32	29	27	33	34	34	34	35	28	29	30	30	29	29	34	35	35	35	35	35	35	35	35	35	35	35	35	35	35	35
C2375_2	18	27	27	30	30	27	22	22	21	21	21	21	26	28	28	30	24	30	25	28	28	30	31	31	31	31	30	22	32	32	32	32	32	31	31	31	32	31	31	31	31	32	31	31	31	31	31	32	32
GCF_003203435.1_1	33	45	47	47	47	47	41	41	40	40	41	41	37	39	43	31	32	49	41	38	28	31	31	31	31	31	41	36	44	44	44	44	44	40	42	41	42	43	43	44	44	44	44	44	44	44	44	44	44
GCF_002848585.1_1	21	24	24	27	27	24	26	25	25	25	25	25	21	24	24	26	20	27	20	24	23	27	27	27	27	27	27	27	28	29	29	28	28	27	28	28	28	28	28	28	28	29	28	28	28	28	28	29	29
GCF_900451595.1_4	31	29	32	34	34	32	19	19	19	19	19	19	29	29	32	26	27	33	31	34	25	27	27	27	27	27	34	19	33	35	35	33	33	33	33	33	35	33	33	33	33	35	33	33	33	33	33	35	35
GCF_900451315.1_5	21	25	27	29	29	27	16	15	16	15	15	15	27	28	27	24	26	28	27	26	23	24	24	24	25	24	26	15	27	27	27	27	27	26	27	26	27	27	28	27	27	27	27	27	27	27	27	27	27
GCF_901420255.1_1	18	26	26	27	27	26	16	16	16	16	16	16	22	22	25	24	22	25	25	27	23	25	25	25	25	25	28	16	27	28	28	27	27	28	27	27	28	27	27	27	27	28	27	27	27	27	27	28	28
GCF_901421105.1_2	21	25	27	28	28	27	17	17	18	18	18	18	23	23	25	23	21	26	24	27	21	23	24	24	24	24	29	18	28	29	29	28	28	27	28	27	29	28	28	28	28	29	28	28	28	28	28	29	29
GCF_900452525.1_6	21	25	27	28	28	27	17	17	18	18	18	18	23	23	25	23	21	26	24	27	21	23	24	24	24	24	29	18	28	29	29	28	28	27	28	27	29	28	28	28	28	29	28	28	28	28	28	29	29
GCF_900461445.1_2	22	26	27	28	28	27	16	16	17	17	17	17	22	22	25	23	21	26	25	27	22	24	24	24	24	24	28	15	28	29	29	28	28	28	25	28	26	25	25	28	25	29	25	25	28	28	28	29	26
GCF_900451385.1_1	23	29	31	31	31	31	23	23	23	22	22	22	27	27	29	22	25	30	27	25	18	23	23	23	23	23	27	20	28	28	28	28	28	26	27	28	28	28	29	28	28	28	28	28	28	28	28	28	28
GCF_900451605.1_4	19	25	26	27	27	26	19	19	19	19	19	19	25	25	24	21	22	26	22	21	16	21	21	21	21	21	23	17	24	25	25	24	24	21	23	24	24	24	24	24	24	24	24	24	24	24	24	24	25
GCF_900451555.1_0	19	29	31	31	31	31	21	21	22	21	21	21	29	29	30	25	26	31	27	28	18	25	25	25	25	25	30	21	31	31	31	31	31	29	31	31	30	31	31	31	31	31	31	31	31	31	31	31	31
GCF_900451615.1_4	18	31	31	32	32	31	20	20	21	20	20	20	29	29	32	28	28	31	29	29	21	28	28	28	28	28	31	21	33	32	32	33	33	31	32	33	31	33	32	33	33	32	33	33	33	33	33	32	32
GCF_901420425.1_2	19	29	31	31	31	31	21	21	21	21	21	21	28	28	30	25	25	31	27	28	18	25	25	25	25	25	30	21	32	31	31	32	32	29	31	31	31	32	32	32	32	31	32	32	32	32	32	31	31
GCF_901420355.1_1	23	32	34	35	35	34	24	24	24	23	23	23	32	32	33	28	28	34	30	32	20	28	28	28	28	28	34	24	35	36	36	35	35	33	34	34	35	35	35	35	35	36	35	35	35	35	35	36	36
GCF_900452625.1_2	22	31	33	34	34	33	23	23	23	23	23	23	31	31	33	27	28	34	29	31	19	28	28	28	28	28	33	24	34	35	35	34	34	32	33	34	34	34	34	34	34	35	34	34	34	34	34	35	35
GCF_900461475.1_5	26	34	36	36	36	36	26	26	27	26	26	26	33	33	35	25	30	36	32	29	18	26	26	26	26	26	31	23	33	33	33	33	33	30	31	32	32	32	32	33	33	33	33	33	33	33	33	33	33
GCF_900451415.1_6	19	26	28	29	29	28	19	19	19	19	19	19	26	26	27	24	24	27	24	27	18	24	24	24	24	24	29	19	29	29	29	29	29	28	29	28	29	29	29	29	29	29	29	29	29	29	29	29	29
GCF_900451315.1_1	19	25	25	25	25	25	23	23	24	24	24	24	19	19	22	15	17	23	20	16	6	15	15	15	15	15	19	20	21	21	21	21	21	19	18	20	19	20	19	21	21	21	21	21	21	21	21	21	21
GCF_900451595.1_6	29	22	22	23	23	22	22	22	22	22	22	22	22	23	23	10	20	22	22	8	1	11	11	11	11	11	11	14	14	16	16	14	14	12	10	12	12	13	12	14	13	16	13	14	14	14	14	16	16
GCF_900451315.1_6	37	78	78	78	78	78	78	78	78	78	78	78	78	78	77	47	63	78	75	28	4	47	47	47	47	47	47	66	66	66	66	66	66	47	47	58	47	60	55	66	66	66	66	66	66	66	66	66	66
[truncated: 168 more columns]

## Sheet: Figure3
label	strain	bioproject	biosample	year	specimen_type	Infection_type	country	K_locus	ST	virulence_contig_length	virulence_contig_type	Carbapenemase_genes	virulent_gene	ANI	matchinK2044	ANIsample	matchinsample	g142	g280	g417	g499	ymoA	g235	g521	g536
1303B01	1303B01	PRJNA1015184	SAMN37347766	2013	blood	Bloodstream infection	China	KL1	ST23	235667	IncHI1B(pNDM-MAR)/repB	-	iroN, iucA, rmpA, rmpA2, pagO	99.9177	0.992857	99.8786	0.945578	1	1	1	1	0.578431	0	0	0
1303B59	1303B59	PRJNA1015184	SAMN37347767	2013	blood	Bloodstream infection	China	KL1	ST23	228481	IncHI1B(pNDM-MAR)/repB	-	iroN, iucA, rmpA, rmpA2, pagO	99.9414	1	99.9483	0.978947	1	1	1	1	0.578431	0	0	0
1306B62	1306B62	PRJNA1015184	SAMN37347768	2013	blood	Bloodstream infection	China	KL1	ST23	188860	IncHI1B(pNDM-MAR)/repB	-	iroN, iucA, rmpA, rmpA2, pagO	99.8858	0.810714	99.8422	0.95339	1	1	1	1	0	0	0	0
1308A06	1308A06	PRJNA1015184	SAMN37347769	2013	Drainage	Intra-abdominal infection	China	KL2	ST65	223760	IncHI1B(pNDM-MAR)/repB	-	iroN, iucA, rmpA, rmpA2, pagO	99.7327	0.960714	99.7578	0.949821	0	0	0	0	1	0	1	0
1308A24	1308A24	PRJNA1015184	SAMN37347770	2013	Bile	Intra-abdominal infection	China	KL2	ST1658	218410	IncHI1B(pNDM-MAR)/repB	-	iroN, iucA, rmpA, rmpA2, pagO	99.6459	0.935714	99.6115	0.959707	0	0	0	0	1	1	1	1
1314B47	1314B47	PRJNA1015184	SAMN37347771	2013	blood	Bloodstream infection	China	KL2	ST65	236105	IncHI1B(pNDM-MAR)/repB	-	iroN, iucA, rmpA, rmpA2, pagO	99.7005	0.95	99.6656	0.898305	0	0	0	0	1	1	1	1
1613B43	1613B43	PRJNA1015184	SAMN37347772	2016	blood	Bloodstream infection	China	KL2	ST375	194702	IncHI1B(pNDM-MAR)/repB	-	iroN, iucA, rmpA, rmpA2, pagO	99.7401	0.828571	99.8112	0.942387	0	0	0	0	1	0	1	0
1614H54	1614H54	PRJNA1015184	SAMN37347773	2016	sputum	Respiratory tract infection	China	KL1	ST367	5479247	IncFIB(K)(pCAV1099-114)	-	iroN, iucA, rmpA, rmpA2, pagO	92.9003	0.660714	91.1138	0.0303694	0	0	0	0	0	0	0	0
BJ12023	BJ12023	PRJNA1015184	SAMN37347774	2012	blood	Bloodstream infection	China	KL1	ST23	229049	IncHI1B(pNDM-MAR)/repB	-	iroN, iucA, rmpA, rmpA2, pagO	99.981	0.985714	99.9691	0.972028	1	1	1	1	0.578431	0	0	0
C1218	C1218	PRJNA1015184	SAMN37347779	2015	sputum	Respiratory tract infection	China	KL64	ST11	235728	IncHI1B(pNDM-MAR)/repB	KPC-2	iroN, iucA, rmpA, rmpA2, pagO	99.9223	0.985714	99.868	0.942177	1	0	0	0	0.578431	0	0	0
C1225	C1225	PRJNA1015184	SAMN37347780	2015	sputum	Respiratory tract infection	China	KL64	ST11	236372	IncHI1B(pNDM-MAR)/repB	KPC-2	iroN, iucA, rmpA, rmpA2, pagO	99.9197	0.985714	99.8596	0.938983	1	0	0	0	0.578431	0	0	0
C1227	C1227	PRJNA1015184	SAMN37347781	2015	sputum	Respiratory tract infection	China	KL64	ST11	235721	IncHI1B(pNDM-MAR)/repB	KPC-2	iroN, iucA, rmpA, rmpA2, pagO	99.9234	0.985714	99.871	0.942177	1	0	0	0	0.578431	0	0	0
C1260	C1260	PRJNA1015184	SAMN37347783	2016	sputum	Respiratory tract infection	China	KL64	ST11	235727	IncHI1B(pNDM-MAR)/repB	KPC-2	iroN, iucA, rmpA, rmpA2, pagO	99.9236	0.985714	99.8865	0.938776	1	0	0	0	0.578431	0	0	0
C1261	C1261	PRJNA1015184	SAMN37347784	2016	blood	Bloodstream infection	China	KL64	ST11	235715	IncHI1B(pNDM-MAR)/repB	KPC-2	iroN, iucA, rmpA, rmpA2, pagO	99.9218	0.985714	99.8702	0.942177	1	0	0	0	0.578431	0	0	0
C1262	C1262	PRJNA1015184	SAMN37347785	2016	blood	Bloodstream infection	China	KL64	ST11	234837	IncHI1B(pNDM-MAR)/repB	KPC-2	iroN, iucA, rmpA, rmpA2, pagO	99.927	0.978571	99.8727	0.94198	1	0	0	0	0.578431	0	0	0
C1263	C1263	PRJNA1015184	SAMN37347786	2016	sputum	Respiratory tract infection	China	KL64	ST11	235692	IncHI1B(pNDM-MAR)/repB	KPC-2	iroN, iucA, rmpA, rmpA2, pagO	99.9218	0.985714	99.8728	0.942177	1	0	0	0	0.578431	0	0	0
C1264	C1264	PRJNA1015184	SAMN37347787	2016	sputum	Respiratory tract infection	China	KL64	ST11	235600	IncHI1B(pNDM-MAR)/repB	KPC-2	iroN, iucA, rmpA, rmpA2, pagO	99.9243	0.982143	99.8835	0.938776	1	0	0	0	0.578431	0	0	0
C1265	C1265	PRJNA1015184	SAMN37347788	2016	blood	Bloodstream infection	China	KL64	ST11	235598	IncHI1B(pNDM-MAR)/repB	KPC-2	iroN, iucA, rmpA, rmpA2, pagO	99.9248	0.982143	99.8843	0.938776	1	0	0	0	0.578431	0	0	0
C1269	C1269	PRJNA1015184	SAMN37347790	2016	sputum	Respiratory tract infection	China	KL64	ST11	235719	IncHI1B(pNDM-MAR)/repB	KPC-2	iroN, iucA, rmpA, rmpA2, pagO	99.9241	0.985714	99.8764	0.942177	1	0	0	0	0.578431	0	0	0
C1273	C1273	PRJNA1015184	SAMN37347791	2016	catheter	Bloodstream infection	China	KL64	ST11	235720	IncHI1B(pNDM-MAR)/repB	KPC-2	iroN, iucA, rmpA, rmpA2, pagO	99.924	0.985714	99.8706	0.942177	1	0	0	0	0.578431	0	0	0
C1356	C1356	PRJNA1015184	SAMN37347794	2015	sputum	Respiratory tract infection	China	KL1	ST23	226358	IncHI1B(pNDM-MAR)/repB	KPC-2	iroN, iucA, rmpA, rmpA2, pagO	99.9401	0.989286	99.9669	0.978723	1	1	1	1	0.578431	0	0	0
C1398	C1398	PRJNA1015184	SAMN37347797	2016	bronchoalveolar lavage	Respiratory tract infection	China	KL64	ST11	274555	IncHI1B(pNDM-MAR)/repB	KPC-2	iroN, iucA, rmpA, rmpA2, pagO	99.6386	0.925	99.8038	0.758017	1	0	0	0	0.578431	0	0	0
C1403	C1403	PRJNA1015184	SAMN37347798	2016	sputum	Respiratory tract infection	China	KL64	ST11	216730	IncHI1B(pNDM-MAR)/repB	KPC-2	iroN*, iucA, rmpA, rmpA2, pagO	99.9152	0.917857	99.937	0.951852	1	0	0	0	0.578431	0	0	0
C1474	C1474	PRJNA1015184	SAMN37347800	2016	sputum	Respiratory tract infection	China	KL64	ST11	216706	IncHI1B(pNDM-MAR)/repB	KPC-2	iroN*, iucA, rmpA, rmpA2, pagO	99.9137	0.917857	99.9598	0.948148	1	0	0	0	0.578431	0	0	0
C1478	C1478	PRJNA1015184	SAMN37347801	2016	sputum	Respiratory tract infection	China	KL64	ST11	216705	IncHI1B(pNDM-MAR)/repB	KPC-2	iroN*, iucA, rmpA, rmpA2, pagO	99.9151	0.917857	99.9589	0.948148	1	0	0	0	0.578431	0	0	0
C1480	C1480	PRJNA1015184	SAMN37347803	2016	sputum	Respiratory tract infection	China	KL64	ST11	216705	IncHI1B(pNDM-MAR)/repB	KPC-2	iroN*, iucA, rmpA, rmpA2, pagO	99.9151	0.917857	99.9589	0.948148	1	0	0	0	0.578431	0	0	0
C1481	C1481	PRJNA1015184	SAMN37347804	2017	urine	Urinary tract infection	China	KL64	ST11	216705	IncHI1B(pNDM-MAR)/repB	KPC-2	iroN*, iucA, rmpA, rmpA2, pagO	99.9132	0.917857	99.9593	0.948148	1	0	0	0	0.578431	0	0	0
C1482	C1482	PRJNA1015184	SAMN37347805	2016	sputum	Respiratory tract infection	China	KL64	ST11	216621	IncHI1B(pNDM-MAR)/repB	KPC-2	iroN*, iucA, rmpA, rmpA2, pagO	99.9129	0.917857	99.9562	0.948148	1	0	0	0	0.578431	0	0	0
C1488	C1488	PRJNA1015184	SAMN37347806	2017	blood	Bloodstream infection	China	KL64	ST11	216663	IncHI1B(pNDM-MAR)/repB	KPC-2	iroN*, iucA, rmpA, rmpA2, pagO	99.9424	0.917857	99.9105	0.951852	1	0	0	0	0.578431	0	0	0
C1493	C1493	PRJNA1015184	SAMN37347808	2017	sputum	Respiratory tract infection	China	KL2	ST25	217012	IncHI1B(pNDM-MAR)/repB	-	iroN, iucA, rmpA, rmpA2, pagO	99.8089	0.942857	99.8207	0.96679	0	0	0	0	1	1	1	1
C1513	C1513	PRJNA1015184	SAMN37347810	2016	wound	Others	China	KL2	ST375	195054	IncHI1B(pNDM-MAR)/repB	NDM-1	iroN, iucA, rmpA, rmpA2, pagO	99.8024	0.817857	99.7705	0.946502	0	0	0	0	1	1	1	1
C1621	C1621	PRJNA1015184	SAMN37347811	2016	sputum	Respiratory tract infection	China	KL64	ST11	215957	IncHI1B(pNDM-MAR)/repB	KPC-2	iroN*, iucA, rmpA, rmpA2, pagO	99.9215	0.914286	99.9595	0.947955	1	0	0	0	0.578431	0	0	0
C1629	C1629	PRJNA1015184	SAMN37347812	2016	sputum	Respiratory tract infection	China	KL64	ST11	216629	IncHI1B(pNDM-MAR)/repB	KPC-2	iroN*, iucA, rmpA, rmpA2, pagO	99.9144	0.917857	99.9632	0.948148	1	0	0	0	0.578431	0	0	0
C1631	C1631	PRJNA1015184	SAMN37347813	2016	blood	Bloodstream infection	China	KL64	ST11	215957	IncHI1B(pNDM-MAR)/repB	KPC-2	iroN*, iucA, rmpA, rmpA2, pagO	99.9215	0.914286	99.9595	0.947955	1	0	0	0	0.578431	0	0	0
C167	C167	PRJNA1015184	SAMN37347814	2013	sputum	Respiratory tract infection	China	KL2	ST65	225372	IncHI1B(pNDM-MAR)/repB	-	iroN, iucA, rmpA, rmpA2, pagO	99.6925	0.95	99.7128	0.94306	0	0	0	0	0	0.66	0	1
C1672	C1672	PRJNA1015184	SAMN37347815	2016	sputum	Respiratory tract infection	China	KL2	ST65	240271	IncHI1B(pNDM-MAR)/repB	IMP-4	iroN, iucA, rmpA, rmpA2, pagO	99.6254	0.95	99.6422	0.886667	0	0	0	0	1	1	1	1
C1789	C1789	PRJNA1015184	SAMN37347818	2016	urine	Urinary tract infection	China	KL64	ST11	233853	IncHI1B(pNDM-MAR)/repB	KPC-2	iroN, iucA, rmpA, rmpA2, pagO	99.9378	0.982143	99.88	0.94863	1	0	0	0	0.578431	0	0	0
C1908	C1908	PRJNA1015184	SAMN37347820	2016	sputum	Respiratory tract infection	China	KL1	ST23	5729414	IncHI1B(pNDM-MAR)/repB/chromosome	-	iroN, iucA, rmpA, rmpA2, pagO	99.9182	0.996429	99.678	0.0395196	1	1	1	1	0.578431	0	0	0
C1922	C1922	PRJNA1015184	SAMN37347821	2016	sputum	Respiratory tract infection	China	KL1	ST23	228704	IncHI1B(pNDM-MAR)/repB	NDM-1	iroN, iucA, rmpA, rmpA2, pagO	99.9788	0.996429	99.9445	0.975439	1	1	1	1	0.578431	0	0	0
C1928	C1928	PRJNA1015184	SAMN37347822	2016	sputum	Respiratory tract infection	China	KL1	ST23	228703	IncHI1B(pNDM-MAR)/repB	NDM-1	iroN, iucA, rmpA, rmpA2, pagO	99.9773	0.996429	99.9428	0.975439	1	1	1	1	0.578431	0	0	0
C2050	C2050	PRJNA1015184	SAMN37347824	2015	sputum	Respiratory tract infection	China	KL2	ST65	236464	IncHI1B(pNDM-MAR)/repB	IMP-4	iroN, iucA, rmpA, rmpA2, pagO	99.6731	0.95	99.682	0.901695	0	0	0	0	1	1	1	1
C2051	C2051	PRJNA1015184	SAMN37347825	2015	blood	Bloodstream infection	China	KL2	ST65	236472	IncHI1B(pNDM-MAR)/repB	IMP-4	iroN, iucA, rmpA, rmpA2, pagO	99.6912	0.95	99.6625	0.901695	0	0	0	0	1	1	1	1
C209	C209	PRJNA1015184	SAMN37347826	2014	blood	Bloodstream infection	China	KL64	ST11	217297	IncHI1B(pNDM-MAR)/repB	KPC-2	iroN*, iucA, rmpA, rmpA2, pagO	99.8689	0.921429	99.8192	0.9631	1	0	0	0	0.578431	0	0	0
C2111	C2111	PRJNA874350	SAMN32217874	2016	blood	Bloodstream infection	China	KL47	ST11	207356	IncHI1B(pNDM-MAR)/repB	KPC-2	iucA, rmpA2	99.7304	0.828571	99.6373	0.911197	0	0	0	0	1	1	1	1
C2155	C2155	PRJNA874350	SAMN32217875	2017	blood	Bloodstream infection	China	KL47	ST11	358437	IncFIB(K)/IncFIB(pNDM-Mar)	KPC-2	iucA, rmpA2	97.7429	0.567857	97.4916	0.363839	1	1	1	1	0.995098	0	0	0
C2166	C2166	PRJNA1015184	SAMN37347827	2017	blood	Bloodstream infection	China	KL64	ST11	279247	IncHI1B(pNDM-MAR)/repB	KPC-2	iroN, iucA, rmpA, rmpA2, pagO	99.5914	0.921429	99.8005	0.73639	1	0	0	0	0.578431	0	0	0
C2184	C2184	PRJNA1015184	SAMN37347829	2017	sputum	Respiratory tract infection	China	KL64	ST11	277202	IncHI1B(pNDM-MAR)/repB	KPC-2	iroN, iucA, rmpA, rmpA2, pagO	99.6229	0.925	99.866	0.739884	1	0	0	0	0.578431	0	0	0
C2199	C2199	PRJNA1015184	SAMN37347830	2017	Drainage	Intra-abdominal infection	China	KL64	ST11	209714	IncHI1B(pNDM-MAR)/repB	KPC-2	iucA, rmpA2	99.8979	0.889286	99.9286	0.942748	1	0	0	0	0.578431	0	0	0
C2234	C2234	PRJNA1015184	SAMN37347834	2017	sputum	Respiratory tract infection	China	KL2	ST65	237126	IncHI1B(pNDM-MAR)/repB	KPC-2	iroN, iucA, rmpA, rmpA2, pagO	99.7316	0.953571	99.6831	0.898649	0	0	0	0	1	1	1	1
C2244	C2244	PRJNA1015184	SAMN37347835	2017	sputum	Respiratory tract infection	China	KL64	ST11	293391	IncHI1B(pNDM-MAR)/repB/IncFII(pHN7A8)/IncR	KPC-2	iroN*, iucA, rmpA2	99.8995	0.953571	99.9207	0.724044	1	0	0	0	0.578431	0	0	0
C228	C228	PRJNA1015184	SAMN37347836	2014	blood	Bloodstream infection	China	KL1	ST23	170565	IncHI1B(pNDM-MAR)/repB	KPC-2	iucA, rmpA2	99.9488	0.735714	99.9441	0.976526	1	1	1	1	0.578431	0	0	0
C2304	C2304	PRJNA874350	SAMN32217876	2017	blood	Bloodstream infection	China	KL47	ST11	288996	IncFIB(pNDM-Mar)	KPC-2	iucA, rmpA2	97.2568	0.482143	97.2595	0.373961	1	1	1	1	0	0	0	0
C2342	C2342	PRJNA874350	SAMN32217877	2017	sputum	Respiratory tract infection	China	KL47	ST11	292428	IncFIB(pNDM-Mar)	KPC-2	iucA, rmpA2	97.6165	0.457143	97.8357	0.347945	1	1	1	1	0	0	0	0
C2362	C2362	PRJNA1015184	SAMN37347837	2017	blood	Bloodstream infection	China	KL1	ST23	233628	IncHI1B(pNDM-MAR)/repB	NDM-5	iroN, iucA, rmpA, rmpA2, pagO	99.9247	0.989286	99.8955	0.955479	1	1	1	1	0.578431	0	0	0
C2375	C2375	PRJNA874350	SAMN32217878	2017	wound	Others	China	KL47	ST11	314607	IncFIB(pNDM-Mar)/IncHI1B(pNDM-MAR)	KPC-2	iucA, rmpA2	97.5554	0.457143	98.1751	0.315522	1	1	1	1	0	0	0	0
C2461	C2461	PRJNA1015184	SAMN37347839	2017	urine	Urinary tract infection	China	KL64	ST11	195257	IncFII(pHN7A8)/IncR	KPC-2	iroN, iucA, rmpA, rmpA2, pagO	99.1522	0.503571	99.0157	0.581967	1	0	0	0	0.578431	0	0	0
C2498	C2498	PRJNA1015184	SAMN37347841	2017	sputum	Respiratory tract infection	China	KL2	ST25	217540	IncHI1B(pNDM-MAR)/repB	KPC-2	iroN, iucA, rmpA, rmpA2, pagO	99.8242	0.935714	99.7968	0.97048	0	0	0	0	1	1	1	1
C2505	C2505	PRJNA1015184	SAMN37347842	2017	sputum	Respiratory tract infection	China	KL2	ST65	240358	IncHI1B(pNDM-MAR)/repB	-	iroN, iucA, rmpA, rmpA2, pagO	99.6367	0.95	99.569	0.886667	0	0	0	0	1	1	1	1
C2538	C2538	PRJNA1015184	SAMN37347843	2017	sputum	Respiratory tract infection	China	KL64	ST11	216669	IncHI1B(pNDM-MAR)/repB	KPC-2	iroN*, iucA, rmpA, rmpA2, pagO	99.8304	0.921429	99.9215	0.948148	1	0	0	0	0.578431	0	0	0
C2563	C2563	PRJNA1015184	SAMN37347844	2017	sputum	Respiratory tract infection	China	KL64	ST11	217878	IncHI1B(pNDM-MAR)/repB	KPC-2	iroN*, iucA, rmpA, rmpA2, pagO	99.8276	0.921429	99.9183	0.941176	1	0	0	0	0.578431	0	0	0
C2582	C2582	PRJNA1015184	SAMN37347845	2017	blood	Bloodstream infection	China	KL64	ST11	216679	IncHI1B(pNDM-MAR)/repB	KPC-2	iroN*, iucA, rmpA, rmpA2, pagO	99.9297	0.921429	99.9168	0.951852	1	0	0	0	0.578431	0	0	0
C2583	C2583	PRJNA1015184	SAMN37347846	2017	sputum	Respiratory tract infection	China	KL64	ST11	216702	IncHI1B(pNDM-MAR)/repB	KPC-2	iroN*, iucA, rmpA, rmpA2, pagO	99.8301	0.921429	99.9254	0.948148	1	0	0	0	0.578431	0	0	0
C2659	C2659	PRJNA1015184	SAMN37347849	2017	urine	Urinary tract infection	China	KL64	ST11	221046	IncHI1B(pNDM-MAR)/repB	KPC-2	iroN*, iucA, rmpA, rmpA2, pagO	99.8714	0.921429	99.9106	0.931159	1	0	0	0	0.578431	0	0	0
C2768	C2768	PRJNA1015184	SAMN37347851	2017	sputum	Respiratory tract infection	China	KL1	ST23	235472	IncHI1B(pNDM-MAR)/repB	-	iroN, iucA, rmpA, rmpA2, pagO	99.763	0.989286	99.7601	0.945578	1	1	1	1	0.578431	0	0	0
C3033	C3033	PRJNA1015184	SAMN37347853	2017	sputum	Respiratory tract infection	China	KL2	ST65	210024	IncHI1B(pNDM-MAR)/repB	KPC-2	iroN, iucA, rmpA, rmpA2, pagO	99.6235	0.832143	99.6753	0.889313	0	0	0	0	1	1	1	1
C3048	C3048	PRJNA1015184	SAMN37347854	2017	Secretion	Others	China	KL64	ST11	219109	IncHI1B(pNDM-MAR)/repB	-	iroN*, iucA, rmpA, rmpA2, pagO	99.9148	0.917857	99.9089	0.941392	1	0	0	0	0.578431	0	0	0
C3109	C3109	PRJNA1015184	SAMN37347856	2015	urine	Urinary tract infection	China	KL64	ST11	222694	IncHI1B(pNDM-MAR)/repB	KPC-2	iroN*, iucA, rmpA2	99.8939	0.960714	99.8945	0.964029	1	0	0	0	0.578431	0	0	0
C3916	C3916	PRJNA874350	SAMN32217883	2018	Cerebrospinal fluid	Others	China	KL47	ST11	5640741	Chromosome	KPC-2	iucA, rmpA2	88.4509	0.585714	87.1123	0.0255319	1	1	1	1	0	0	0	0
C3973	C3973	PRJNA1015184	SAMN37347862	2018	Cerebrospinal fluid	Others	China	KL64	ST11	218592	IncHI1B(pNDM-MAR)/repB	KPC-2	iroN*, iucA, rmpA, rmpA2, pagO	99.9125	0.917857	99.9283	0.945055	1	0	0	0	0.578431	0	0	0
C400	C400	PRJNA1015184	SAMN37347864	2015	sputum	Respiratory tract infection	China	KL1	ST23	227072	IncHI1B(pNDM-MAR)/repB	KPC-2	iroN, iucA, rmpA, rmpA2, pagO	99.9637	0.985714	99.9623	0.982332	1	1	1	1	0.578431	0	0	0
C4120	C4120	PRJNA1015184	SAMN37347866	2017	sputum	Respiratory tract infection	China	KL1	ST23	229574	IncHI1B(pNDM-MAR)/repB	-	iroN, iucA, rmpA, rmpA2, pagO	99.961	1	99.9731	0.972028	1	1	1	1	0.578431	0	0	0
C425	C425	PRJNA874350	SAMN32217887	2016	blood	Bloodstream infection	China	KL47	ST11	286094	IncFIB(pNDM-Mar)	KPC-2	iucA, rmpA2	97.5704	0.475	97.4296	0.372549	1	1	1	1	0	0	0	0
C4518	C4518	PRJNA1015184	SAMN37347868	2017	sputum	Respiratory tract infection	China	KL2	ST86	215775	IncHI1B(pNDM-MAR)/repB	-	iroN, iucA, rmpA, rmpA2, pagO	99.6576	0.95	99.7678	0.981413	0	0	0	0	1	1	1	1
C4519	C4519	PRJNA1015184	SAMN37347869	2018	sputum	Respiratory tract infection	China	KL1	ST1265	228973	IncHI1B(pNDM-MAR)/repB	-	iroN, iucA, rmpA, rmpA2, pagO	99.9782	1	99.9577	0.979021	1	1	1	1	0.578431	0	0	0
C4599	C4599	PRJNA1015184	SAMN37347871	2017	sputum	Respiratory tract infection	China	KL1	ST23	224561	IncHI1B(pNDM-MAR)/repB	KPC-2	iroN, iucA, rmpA, rmpA2, pagO	99.9388	0.992857	99.9219	0.996441	1	1	1	1	0.578431	0	0	0
C482	C482	PRJNA1015184	SAMN37347872	2015	blood	Bloodstream infection	China	KL64	ST11	217778	IncHI1B(pNDM-MAR)/repB	KPC-2	iucA, rmpA2	99.9503	0.928571	99.8812	0.959559	1	0	0	0	0.578431	0	0	0
C486	C486	PRJNA1015184	SAMN37347873	2015	blood	Bloodstream infection	China	KL64	ST11	216463	IncHI1B(pNDM-MAR)/repB	KPC-2	iucA, rmpA2	99.9382	0.935714	99.8821	0.966667	1	0	0	0	0.578431	0	0	0
C4866	C4866	PRJNA1015184	SAMN37347874	2018	sputum	Respiratory tract infection	China	KL2	ST65	237506	IncHI1B(pNDM-MAR)/repB	KPC-2	iroN, iucA, rmpA, rmpA2, pagO	99.7323	0.95	99.7362	0.898649	0	0	0	0	1	1	1	1
C490	C490	PRJNA1015184	SAMN37347875	2014	blood	Bloodstream infection	China	KL64	ST11	216404	IncHI1B(pNDM-MAR)/repB	KPC-2	iucA, rmpA2	99.9189	0.932143	99.9275	0.966667	1	0	0	0	0.578431	0	0	0
C496	C496	PRJNA1015184	SAMN37347876	2015	blood	Bloodstream infection	China	KL64	ST11	216459	IncHI1B(pNDM-MAR)/repB	KPC-2	iucA, rmpA2	99.942	0.932143	99.9327	0.97037	1	0	0	0	0.578431	0	0	0
C64	C64	PRJNA874350	SAMN30544907	2012	blood	Bloodstream infection	China	KL47	ST11	250334	IncHI1B(pNDM-MAR)/repB	KPC-2;KPC-2	iroN, iucA, rmpA, rmpA2, pagO	99.7358	0.946429	99.7486	0.852564	1	1	1	1	0.578431	0	0	0
C787	C787	PRJNA1015184	SAMN37347890	2016	urine	Urinary tract infection	China	KL1	ST23	229046	IncHI1B(pNDM-MAR)/repB	KPC-2	iroN, iucA, rmpA, rmpA2, pagO	99.9624	0.992857	99.9608	0.972028	1	1	1	1	0.578431	0	0	0
C789	C789	PRJNA1015184	SAMN37347891	2016	blood	Bloodstream infection	China	KL64	ST11	215950	IncHI1B(pNDM-MAR)/repB	KPC-2	iroN*, iucA, rmpA, rmpA2, pagO	99.9218	0.914286	99.9328	0.951673	1	0	0	0	0.578431	0	0	0
C808	C808	PRJNA1015184	SAMN37347892	2015	sputum	Respiratory tract infection	China	KL2	ST65	237761	IncHI1B(pNDM-MAR)/repB	KPC-2;KPC-2	iroN, iucA, rmpA, rmpA2, pagO	99.6617	0.953571	99.6758	0.902357	0	0	0	0	1	1	1	1
C914	C914	PRJNA874350	SAMN32217913	2016	blood	Bloodstream infection	China	KL47	ST11	255337	Unknown	KPC-2	iucA, rmpA2	97.1833	0.417857	97.1983	0.357367	1	1	1	1	0	0	0	0
C948	C948	PRJNA1015184	SAMN37347896	2016	blood	Bloodstream infection	China	KL64	ST11	217584	IncHI1B(pNDM-MAR)/repB	-	iroN*, iucA, rmpA, rmpA2, pagO	99.7297	0.921429	99.7459	0.948339	1	0	0	0	0.593137	0	0	0
C954	C954	PRJNA1015184	SAMN37347897	2016	blood	Bloodstream infection	China	KL64	ST11	216658	IncHI1B(pNDM-MAR)/repB	KPC-2	iroN*, iucA, rmpA, rmpA2, pagO	99.9158	0.917857	99.9227	0.951852	1	0	0	0	0.578431	0	0	0
CX90	CX90	PRJNA874350	SAMN32217914	2016	blood	Bloodstream infection	China	KL47	ST11	284904	IncFIB(pNDM-Mar)	KPC-2	iucA, rmpA2	97.4097	0.478571	97.6729	0.367978	1	1	1	1	0	0	0	0
GCF_000009885.1	NTUH-K2044	PRJNA224116	SAMD00060934	1996-2001		Bloodstream infection	China	KL1	ST23	224152	IncHI1B(pNDM-MAR)/repB	-	iroN, iucA, rmpA, rmpA2, pagO	100	1	100	1	1	1	1	1	0.578431	0	0	0
GCF_000220485.1	KCTC 2242	PRJNA224116	SAMN02603582	Unknown		Unknown	South Korea	KL2	ST375	202852	IncHI1B(pNDM-MAR)/repB	-	iroN, iucA, rmpA, rmpA2, pagO	99.7905	0.842857	99.7294	0.936759	0	0	0	0	0	1	0	1
GCF_000315385.1	Ecl8	PRJNA224116	SAMEA2272247	Unknown		Unknown	UK	KL2	ST375	206152	IncHI1B(pNDM-MAR)/repB	-	iroN, iucA, rmpA, rmpA2, pagO	99.641	0.85	99.7794	0.914397	0	0	0	0	0	1	0	1
GCF_000492555.1	UCICRE 6	PRJNA224116	SAMN02138611	Unknown		Unknown	USA	KL2	ST86	215200	IncHI1B(pNDM-MAR)/repB	-	iroN, iucA, rmpA, rmpA2, pagO	99.7583	0.946429	99.7782	0.977695	0	0	0	0	1	1	1	1
GCF_000529645.1	SA1	PRJNA224116	SAMEA3138861	2008		Unknown	France	KL2	ST86	5499281	IncHI1B(pNDM-MAR)/repB/chromosome	-	iroN, iucA, rmpA, rmpA2, pagO	99.6421	0.95	98.8333	0.0395694	0	0	0	0	1	1	1	1
GCF_000529705.1	BJ1-GA	PRJNA224116	SAMEA3138863	2011		Unknown	France	KL2	ST380	5432495	Chromosome	-	iroN, iucA, rmpA, pagO	88.4204	0.582143	87.516	0.0263623	0	0	0	0	0.995098	0	0	0
GCF_000529775.1	T69	PRJNA224116	SAMEA3138865	2010		Unknown	France	KL2	ST375	5486528	IncHI1B(pNDM-MAR)/repB	-	iroN, iucA, rmpA, rmpA2, pagO	98.4816	0.839286	97.5497	0.0354331	0	0	0	0	0.382353	1	0	0.93
GCF_000566765.1	UCI 42	PRJNA224116	SAMN02356622	Unknown		Unknown	USA	KL2	ST86	233536	IncHI1B(pNDM-MAR)/repB	-	iroN, iucA, rmpA, rmpA2, pagO	99.7316	0.953571	99.7343	0.910653	0	0	0	0	1	1	1	1
GCF_000693815.1	CHS 43	PRJNA224116	SAMN02581345	2013		Unknown	USA	KL2	ST25	225357	IncFIB(K)/IncFII(K)	KPC-3	iucA	91.5406	0.296429	92.0234	0.281139	0	0	0	0	0.995098	1	0	1
GCF_000693895.1	CHS 48	PRJNA224116	SAMN02581350	2013		Unknown	USA	KL2	ST25	223874	IncFIB(K)/IncFII(K)	KPC-3	iucA	91.1652	0.310714	91.4085	0.301075	0	0	0	0	0.995098	1	0	1
GCF_000968155.1	Kp52.145	PRJNA224116	SAMEA3283117	Unknown		Unknown	France	KL2	ST66	121703	IncFIB(K)	-	iroN, iucA, rmpA, pagO	96.5052	0.317857	96.2607	0.578947	0	0	0	0	0	0	0	0
GCF_001033445.1	BWH62	PRJNA224116	SAMN03280383	2014		Unknown	USA	KL2	ST25	211607	repB	-	iroN, iucA, rmpA, rmpA2, pagO	99.6585	0.882143	99.5822	0.939394	0	0	0	0	1	1	1	1
GCF_001033615.1	MGH94	PRJNA224116	SAMN03280393	2014		Unknown	USA	KL1	ST23	224661	IncHI1B(pNDM-MAR)/repB	-	iroN, iucA, rmpA, rmpA2, pagO	99.9293	0.978571	99.9579	0.971429	1	1	1	1	0.578431	0	0	0
GCF_001033995.1	BIDMC85	PRJNA224116	SAMN03280412	2013		Unknown	USA	KL1	ST23	227924	IncHI1B(pNDM-MAR)/repB	-	iroN, iucA, rmpA, rmpA2, pagO	99.8784	0.985714	99.8865	0.96831	0.5	1	1	1	0.578431	0	0	0
GCF_001034005.1	BIDMC86	PRJNA224116	SAMN03280413	2014		Unknown	USA	KL1	ST23	223943	IncHI1B(pNDM-MAR)/repB	-	iroN, iucA, rmpA, rmpA2, pagO	99.9541	0.996429	99.9731	0.996416	1	1	1	1	0.578431	0	0	0
GCF_001529935.1	RJF999	PRJNA224116	SAMN04377968	2015		Bloodstream infection	China	KL1	ST23	228907	IncHI1B(pNDM-MAR)/repB	-	iroN, iucA, rmpA, rmpA2, pagO	99.9776	0.996429	99.9746	0.975524	1	1	1	1	0.578431	0	0	0
GCF_001530015.1	RJF293	PRJNA224116	SAMN04377969	2014		Bloodstream infection	China	KL2	ST374	224263	IncHI1B(pNDM-MAR)/repB	-	iroN, iucA, rmpA, rmpA2, pagO	99.9444	0.971429	99.9641	0.964286	1	1	1	1	1	0.24	1	0
GCF_001708225.1	ED23	PRJNA224116	SAMN05425526	2006		Bloodstream infection	China	KL1	ST23	212770	IncHI1B(pNDM-MAR)/repB	-	iroN, iucA, rmpA, rmpA2, pagO	99.9656	0.939286	99.9835	0.984906	1	1	1	1	0.578431	0	0	0
GCF_002153255.1	UCI110	PRJNA224116	SAMN04521860	2015		Unknown	USA	KL1	ST23	241220	IncHI1B(pNDM-MAR)/repB	-	iroN, iucA, rmpA, rmpA2	99.7508	0.967857	99.7923	0.903654	1	1	1	1	0.578431	0	0	0
GCF_002163895.1	RJA166	PRJNA224116	SAMN06200334	2015		Respiratory tract infection	China	KL1	ST23	228613	IncHI1B(pNDM-MAR)/repB	-	iroN, iucA, rmpA, rmpA2, pagO	99.8587	1	99.8822	0.975439	1	1	1	1	0.578431	0	0	0
GCF_002260725.1	40B3	PRJNA224116	SAMD00083913	Unknown		Unknown	Japan	KL2	ST375	195035	IncHI1B(pNDM-MAR)/repB	-	iroN, iucA, rmpA, rmpA2, pagO	99.7044	0.828571	99.8803	0.946502	0	0	0	0	1	1	1	1
GCF_002369925.1	1088	PRJNA224116	SAMN07259332	2013		Unknown	China	KL1	ST23	239822	IncHI1B(pNDM-MAR)/repB	KPC-2	iroN, iucA, rmpA, rmpA2, pagO	99.8483	0.971429	99.7936	0.929766	1	1	1	1	0.578431	0	0	0
GCF_002761315.1	P1428	PRJNA224116	SAMN05231874	2007	sputum	Respiratory tract infection	China	KL1	ST23	5633290	IncHI1B(pNDM-MAR)/repB/chromosome	-	iroN, iucA, rmpA, rmpA2, pagO	99.8553	0.996429	99.5659	0.0403352	1	1	1	1	0.578431	0	0	0
GCF_002813595.1	SGH10	PRJNA224116	SAMN06112188	2015		Unknown	Singapore	KL1	ST23	231583	IncHI1B(pNDM-MAR)/repB	-	iroN, iucA, rmpA, rmpA2, pagO	99.9736	0.992857	99.9794	0.958478	1	1	1	1	0.578431	0	0	0
GCF_002848585.1	F44	PRJNA224116	SAMN08180798	2016		Unknown	China	KL47	ST11	261706	IncFIB(pNDM-Mar)/IncHI1B(pNDM-MAR)	KPC-2	iucA, rmpA2	96.9472	0.346429	97.576	0.287462	1	1	1	1	0	0	0	0
GCF_002852975.2	SCKP020079	PRJNA224116	SAMN07609117	2016		Unknown	China	KL64	ST11	178871	IncHI1B(pNDM-MAR)/repB	KPC-2	iroN*, iucA, rmpA, rmpA2, pagO	99.7398	0.757143	99.8467	0.93722	1	0	0	0	0.578431	0	0	0
GCF_002870885.1	LS357	PRJNA224116	SAMN08281238	2012	Liver abscess puncture fluid	Intra-abdominal infection	China	KL1	ST23	190470	IncHI1B(pNDM-MAR)	-	iucA, rmpA2	99.351	0.817857	99.3035	0.97479	1	1	1	1	0.578431	0	0	0
GCF_002870905.1	HS09565	PRJNA224116	SAMN08281172	2009	blood	Bloodstream infection	China	KL1	ST23	169967	IncHI1B(pNDM-MAR)/repB	-	iroN, iucA, rmpA2, pagO	99.9598	0.75	99.9276	1	0	0	0	0	0.578431	0	0	0
GCF_002870925.1	HS102438	PRJNA224116	SAMN08281171	2010	sputum	Respiratory tract infection	China	KL1	ST23	172768	IncHI1B(pNDM-MAR)/repB	-	iroN, iucA, rmpA, rmpA2, pagO	99.865	0.764286	99.848	0.990698	1	1	1	1	0	0	0	0
GCF_002870945.1	LS355	PRJNA224116	SAMN08281242	2011	Liver abscess puncture fluid	Intra-abdominal infection	China	KL1	ST1941	197806	IncHI1B(pNDM-MAR)/repB	-	iroN, iucA, rmpA, rmpA2, pagO	99.9258	0.871429	99.9401	0.991903	1	1	1	1	0.578431	0	0	0
GCF_002944845.1	NUHL30457	PRJNA224116	SAMN08455837	2016	tissue	Others	China	KL2	ST86	215697	IncHI1B(pNDM-MAR)/repB	KPC-2;NDM-1	iroN, iucA, rmpA, rmpA2, pagO	99.78	0.942857	99.7904	0.977695	0	0	0	0	1	1	1	1
GCF_003038215.2	WCHKP020030	PRJNA224116	SAMN08624619	2016		Unknown	China	KL47	ST11	288222	IncFIB(pNDM-Mar)	KPC-2	iucA, rmpA2	97.3532	0.482143	97.347	0.366667	1	1	1	1	0	0	0	0
GCF_003111885.2	L491	PRJNA224116	SAMN08932690	2016	feces	Others	China	KL47	ST11	130876	IncHI1B(pNDM-MAR)	KPC-2	iucA, rmpA2	99.5482	0.575	99.739	0.969325	1	1	1	1	0	0	0	0
GCF_003111885.2	L491	PRJNA224116	SAMN08932690	2016	feces	Others	China	KL47	ST11	177614	IncHI1B(pNDM-MAR)/repB	KPC-2	iucA, rmpA2	99.7498	0.742857	99.7334	0.941441	1	1	1	1	0.578431	0	0	0
GCF_003112125.1	L388	PRJNA224116	SAMN08932689	2016	feces	Others	China	KL64	ST11	217870	IncHI1B(pNDM-MAR)/repB	KPC-2	iroN*, iucA, rmpA, rmpA2, pagO	99.8985	0.921429	99.8977	0.941176	1	0	0	0	0.578431	0	0	0
GCF_003203435.1	TVGHCRE225	PRJNA224116	SAMN07672549	2014	intraabdominal abscess	Intra-abdominal infection	China	KL47	ST11	297984	IncFIB(pNDM-Mar)/IncHI1B(pNDM-MAR)	KPC-2	iroN, iucA, rmpA, rmpA2, pagO	98.7951	0.671429	98.9105	0.497312	1	1	1	1	0	0	0	0
GCF_003286995.1	SC-7	PRJNA224116	SAMN09487268	2015	sputum	Respiratory tract infection	China	KL1	ST1660	236809	repB	KPC-2	iroN, iucA, rmpA, rmpA2, pagO	99.538	0.921429	99.5661	0.868243	1	1	1	1	0.578431	0	0	0
GCF_003330945.1	KC-Pl-HB1	PRJNA224116	SAMN09638204	2017	blood	Bloodstream infection	South Korea	KL2	ST375	196000	IncHI1B(pNDM-MAR)/repB	-	iroN, iucA, rmpA, rmpA2, pagO	99.8536	0.803571	99.7589	0.922449	0	0	0	0	1	1	1	1
GCF_003334885.1	JHTS006	PRJNA224116	SAMN07311090	2015		Intra-abdominal infection	USA	KL1	ST23	231995	IncHI1B(pNDM-MAR)/repB	-	iroN, iucA, rmpA, rmpA2, pagO	99.9875	0.992857	99.9743	0.965398	1	1	1	1	0.578431	0	0	0
GCF_003334925.1	JHTS007	PRJNA224116	SAMN07311091	2015		Intra-abdominal infection	USA	KL1	ST23	230906	IncHI1B(pNDM-MAR)/repB	-	iroN, iucA, rmpA, rmpA2, pagO	99.9876	1	99.9821	0.975694	1	1	1	1	0.578431	0	0	0
GCF_003335005.1	JHTS002	PRJNA224116	SAMN07311086	2015		Unknown	USA	KL1	ST23	233602	IncHI1B(pNDM-MAR)/repB	-	iroN, iucA, rmpA, rmpA2, pagO	99.9713	1	99.9726	0.955479	1	1	1	1	0.578431	0	0	0
GCF_003335025.1	JHTS001	PRJNA224116	SAMN07311085	2015		Bloodstream infection	USA	KL1	ST23	235371	IncHI1B(pNDM-MAR)/repB	-	iroN, iucA, rmpA, rmpA2, pagO	99.9883	0.996429	99.9874	0.952381	1	1	1	1	0.578431	0	0	0
GCF_003402995.1	KP47432	PRJNA224116	SAMN09809694	2017	blood	Bloodstream infection	China	KL64	ST11	201812	IncHI1B(pNDM-MAR)/repB	KPC-2	iroN*, iucA, rmpA, rmpA2, pagO	99.924	0.8	99.6917	0.888889	1	0	0	0	0.578431	0	0	0
GCF_003855515.1	R210-2	PRJNA224116	SAMN10461964	2018	feces	Others	China	KL1	ST23	229648	IncHI1B(pNDM-MAR)/repB	VIM-1	iroN, iucA, rmpA, rmpA2, pagO	99.9541	0.996429	99.9712	0.972125	1	1	1	1	0.578431	0	0	0
GCF_003856475.1	BJCFK909	PRJNA224116	SAMN10473953	2018	respiratory tract	Respiratory tract infection	China	KL64	ST11	200216	IncHI1B(pNDM-MAR)/repB	KPC-2	iroN*, iucA, rmpA, rmpA2, pagO	99.9312	0.803571	99.6959	0.9	1	0	0	0	0.578431	0	0	0
GCF_003932915.1	cr-hvkp3	PRJNA224116	SAMN07811429	2014	blood	Bloodstream infection	China	KL2	ST65	237216	IncHI1B(pNDM-MAR)/repB	KPC-2	iroN, iucA, rmpA, rmpA2, pagO	99.7023	0.964286	99.6939	0.898649	0	0	0	0	1	1	1	1
GCF_003953905.1	11492	PRJNA224116	SAMN08366844	2014		Unknown	China	KL1	ST23	193176	IncHI1B(pNDM-MAR)/repB	-	iroN, iucA, rmpA, rmpA2, pagO	99.9233	0.807143	99.9373	0.937759	0	0	0	0	0	0	0	0
GCF_004118955.1	AP8555	PRJNA224116	SAMN10790857	2017	blood	Bloodstream infection	China	KL1	ST23	357837	IncFII(K)/IncHI1B(pNDM-MAR)/repB	-	iroN, iucA, rmpA, rmpA2, pagO	99.968	0.971429	99.9313	0.615213	1	1	1	1	0.578431	0	0	0
GCF_004120155.1	F81	PRJNA224116	SAMN08380935	2014		Others	China	KL64	ST1764	211437	repB	-	iroN, iucA, rmpA, rmpA2, pagO	99.6114	0.882143	99.5028	0.943182	0	0	0	0	1	1	1	1
GCF_004209795.1	BA4656	PRJNA224116	SAMN10908921	2018		Unknown	India	KL1	ST23	216620	repB	-	iroN, iucA, rmpA, rmpA2, pagO	99.7662	0.903571	99.8019	0.937037	1	1	1	1	0.578431	0	0	0
GCF_004295405.1	BA34918	PRJNA224116	SAMN10956502	2017		Unknown	India	KL1	ST23	216586	repB	OXA-181*	iroN, iucA, rmpA, rmpA2, pagO	99.7382	0.914286	99.7964	0.937037	1	1	1	1	0.578431	0	0	0
GCF_004332075.1	18CPO060	PRJNA224116	SAMN10678732	2018	Rectal Swab	Others	Canada	KL2	ST86	218147	IncHI1B(pNDM-MAR)/repB	KPC-2	iroN, iucA, rmpA, rmpA2, pagO	99.7451	0.946429	99.7284	0.977941	0	0	0	0	1	1	1	1
GCF_004332095.1	K28	PRJNA224116	SAMN09531271	2017	sputum	Respiratory tract infection	China	KL64	ST11	200037	IncHI1B(pNDM-MAR)/repB	KPC-2	iroN*, iucA, rmpA, rmpA2, pagO	99.8696	0.817857	99.759	0.92	1	0	0	0	0.578431	0	0	0
GCF_004924315.1	ST23	PRJNA224116	SAMN11054834	2016	urine	Urinary tract infection	USA	KL1	ST23	227239	IncHI1B(pNDM-MAR)/repB	KPC-2	iroN, iucA, rmpA, rmpA2, pagO	99.9488	0.985714	99.9731	0.96831	1	0.63	1	1	0.578431	0	0	0
GCF_005853785.1	CR-HvKP1	PRJNA224116	SAMN09487516	2016	blood	Bloodstream infection	China	KL47	ST11	177790	IncHI1B(pNDM-MAR)/repB	KPC-2	iucA, rmpA2	99.7634	0.739286	99.7163	0.941441	1	1	1	1	0.578431	0	0	0
GCF_005854025.1	CR-HvKP5	PRJNA224116	SAMN09487518	2016	blood	Bloodstream infection	China	KL47	ST11	177694	IncHI1B(pNDM-MAR)/repB	KPC-2	iucA, rmpA2	99.7471	0.739286	99.7299	0.941441	1	1	1	1	0.578431	0	0	0
GCF_005854245.1	CR-HvKP4	PRJNA224116	SAMN09487517	2016	blood	Bloodstream infection	China	KL47	ST11	178154	IncHI1B(pNDM-MAR)/repB	KPC-2	iucA, rmpA2	99.7268	0.746429	99.7317	0.941441	1	1	1	1	0.578431	0	0	0
GCF_005944305.1	KpvST147B_SE1_1_NDM	PRJNA224116	SAMN11835544	2019	Rectal Swab	Others	UK	KL64	ST147	339117	IncFIB(pNDM-Mar)/IncHI1B(pNDM-MAR)	NDM-1	iucA, rmpA, rmpA2, pagO	97.9245	0.603571	97.8496	0.404255	1	1	1	1	0	0	0	0
GCF_006304565.1	XJ-K1	PRJNA224116	SAMN09977093	2018	urine	Urinary tract infection	China	KL64	ST11	207409	IncHI1B(pNDM-MAR)/repB	KPC-2	iucA, rmpA2	99.9418	0.867857	99.83	0.945946	1	0	0	0	0.578431	0	0	0
GCF_006494895.1	L39_2	PRJNA224116	SAMN10433884	2016	feces	Others	China	KL64	ST11	198087	IncHI1B(pNDM-MAR)/repB	KPC-2	iroN*, iucA, rmpA, rmpA2, pagO	99.9333	0.803571	99.8144	0.910931	1	0	0	0	0.578431	0	0	0
GCF_006494915.1	L482	PRJNA224116	SAMN10434199	2016	feces	Others	China	KL47	ST11	145683	IncHI1B(pNDM-MAR)/repB	KPC-2	iucA, rmpA2	99.7383	0.617857	99.7353	0.945055	1	1	1	1	0	0	0	0
GCF_008572835.1	607	PRJNA224116	SAMN12419076	2013	sputum	Respiratory tract infection	Singapore	KL2	ST65	235891	IncHI1B(pNDM-MAR)/repB	KPC-2	iroN, iucA, rmpA, rmpA2, pagO	99.7371	0.953571	99.7267	0.904762	0	0	0	0	1	1	1	1
GCF_008572915.1	1192	PRJNA224116	SAMN12419073	2014	Rectal Swab	Others	Singapore	KL2	ST86	215341	IncHI1B(pNDM-MAR)/repB	KPC-2	iroN, iucA, pagO	99.6534	0.946429	99.7309	0.981413	0	0	0	0	1	1	1	1
GCF_008573005.1	1734	PRJNA224116	SAMN12419068	2014	Rectal Swab	Others	Singapore	KL1	ST23	224835	IncHI1B(pNDM-MAR)/repB	KPC-2	iroN, iucA, rmpA, rmpA2, pagO	99.7669	0.957143	99.7739	0.953737	1	1	1	1	0.578431	0	0	0
GCF_008573035.1	646	PRJNA224116	SAMN12419067	2013	blood	Bloodstream infection	Singapore	KL1	ST23	223140	IncHI1B(pNDM-MAR)/repB	KPC-2	iroN, iucA, rmpA, rmpA2, pagO	99.834	0.95	99.84	0.953237	1	1	1	1	0.578431	0	0	0
GCF_008573055.1	494	PRJNA224116	SAMN12419066	2013	sputum	Respiratory tract infection	Singapore	KL1	ST23	221812	IncHI1B(pNDM-MAR)/repB	KPC-2	iroN, iucA, rmpA, rmpA2, pagO	99.8472	0.953571	99.8446	0.956679	1	1	1	1	0.578431	0	0	0
GCF_008728695.1	KP58	PRJNA224116	SAMN12228410	2018	urine	Urinary tract infection	China	KL64	ST11	197415	IncHI1B(pNDM-MAR)/repB	KPC-2	iroN*, iucA, rmpA, rmpA2, pagO	99.9246	0.803571	99.8142	0.910569	1	0	0	0	0.578431	0	0	0
GCF_009497695.1	K2044	PRJNA224116	SAMN08366847	2009		Unknown	China	KL1	ST23	224152	IncHI1B(pNDM-MAR)/repB	-	iroN, iucA, rmpA, rmpA2, pagO	99.9971	0.996429	99.9972	1	1	1	1	1	0.578431	0	0	0
GCF_009497755.1	11420	PRJNA224116	SAMN08366843	2014	seroperitoneum	Intra-abdominal infection	China	KL1	ST1265	229796	IncHI1B(pNDM-MAR)/repB	KPC-2	iroN, iucA, rmpA, rmpA2, pagO	99.9786	0.996429	99.9463	0.97561	1	1	1	1	0.578431	0	0	0
GCF_009797725.1	ZRYYKP7A	PRJNA224116	SAMN13190887	2018	bronchoalveolar lavage	Respiratory tract infection	China	KL47	ST11	5547174	Chromosome	KPC-2	iucA, rmpA2	85.807	0.517857	85.2187	0.0216357	1	1	1	1	0	0	0	0
GCF_009797725.1	ZRYYKP7A	PRJNA224116	SAMN13190887	2018	bronchoalveolar lavage	Respiratory tract infection	China	KL47	ST11	239763	IncFIB(K)/IncFII(K)	KPC-2	iucA	91.4113	0.3	91.4271	0.280936	0	0	0	0	0.995098	1	0	1
GCF_009833945.1	KP19-2029	PRJNA224116	SAMN13663554	2019	blood	Bloodstream infection	China	KL47	ST11	5521444	Chromosome	KPC-2	iucA, rmpA2	85.8961	0.514286	84.863	0.0226054	1	1	1	1	0	0	0	0
GCF_009834285.1	XJ-K2	PRJNA224116	SAMN09988182	2018	blood	Bloodstream infection	China	KL64	ST11	219775	IncHI1B(pNDM-MAR)/repB	KPC-2	iroN*, iucA, rmpA, rmpA2, pagO	99.9132	0.917857	99.9043	0.934307	1	0	0	0	0.578431	0	0	0
GCF_009856585.1	Kp36	PRJNA224116	SAMN13671318	2019		Unknown	China	KL64	ST11	219800	IncHI1B(pNDM-MAR)/repB	KPC-2	iroN*, iucA, rmpA, rmpA2, pagO	99.9612	0.903571	99.91	0.934307	1	0	0	0	0.578431	0	0	0
GCF_009909305.1	KUH-KPNHVF1	PRJNA224116	SAMN13503956	2017		Others	South Korea	KL1	ST23	229024	IncHI1B(pNDM-MAR)/repB	-	iroN, iucA, rmpA, rmpA2, pagO	99.9788	0.989286	99.9731	0.975524	1	1	1	1	0.578431	0	0	0
GCF_009909325.1	KUH-KPNHVL1	PRJNA224116	SAMN13503954	2017		Unknown	South Korea	KL1	ST23	229024	IncHI1B(pNDM-MAR)/repB	-	iroN, iucA, rmpA, rmpA2, pagO	99.9793	0.989286	99.973	0.975524	1	1	1	1	0.578431	0	0	0
GCF_011066505.1	16HN-263	PRJNA224116	SAMN10353651	2016	blood	Bloodstream infection	China	KL47	ST11	5598884	Chromosome	KPC-2	iucA, rmpA2	86.419	0.521429	85.3719	0.0227208	1	1	1	1	0	0	0	0
GCF_011752495.1	HB25-1	PRJNA224116	SAMN11445562	2015		Unknown	China	KL64	ST11	396373	IncFIB(pNDM-Mar)/IncHI1B(pNDM-MAR)	-	iucA, rmpA2	98.5656	0.7	98.4096	0.39798	1	1	1	1	0	0	0	0
GCF_900451315.1	NCTC13698	PRJNA224116	SAMEA3867453	Unknown		Unknown	UK	KL1	ST82	195813	IncFII(pCoo)/repB	-	rmpA, pagO	93.8399	0.282143	94.1925	0.32377	0	0	0	0	1	0	1	0
GCF_900451315.1	NCTC13698	PRJNA224116	SAMEA3867453	Unknown		Unknown	UK	KL1	ST82	191249	IncFIA(HI1)/repB	-	iucA, rmpA	95.0095	0.303571	95.9037	0.338912	0	0	0	0	1	0	1	0
GCF_900451315.1	NCTC13698	PRJNA224116	SAMEA3867453	Unknown		Unknown	UK	KL1	ST82	21253	Unknown	-	rmpA, pagO	97.6029	0.0785714	97.24	0.846154	0	0	0	0	0	0	0	0
GCF_900451385.1	NCTC13671	PRJNA224116	SAMEA3919794	Unknown		Unknown	UK	KL1	ST82	293965	IncFIA(HI1)/repB	-	iucA, rmpA	95.448	0.496429	96.2231	0.370572	0	0	0	0	1	0	1	0
GCF_900451385.1	NCTC13671	PRJNA224116	SAMEA3919794	Unknown		Unknown	UK	KL1	ST82	5007443	Chromosome	-	rmpA, pagO	79.685	0.367857	79.3371	0.0193322	0	0	0	0	0	0	0	0
GCF_900451415.1	NCTC12463	PRJNA224116	SAMEA3251448	Unknown		Unknown	UK	KL1	ST82	563310	Unknown	-	rmpA, pagO	100	1	#N/A	#N/A	0	0	0	0	0	0	0	0
GCF_900451415.1	NCTC12463	PRJNA224116	SAMEA3251448	Unknown		Unknown	UK	KL1	ST82	263485	IncFIA(HI1)/repB	-	iucA	95.4974	0.396429	96.2513	0.328267	0	0	0	0	0	0	0	0
GCF_900451555.1	NCTC13676	PRJNA224116	SAMEA3919804	Unknown		Unknown	UK	KL1	ST82	228960	IncFIA(HI1)/repB	-	iucA, rmpA	95.2837	0.375	95.3803	0.377622	0	0	0	0	0	0	0	0
GCF_900451555.1	NCTC13676	PRJNA224116	SAMEA3919804	Unknown		Unknown	UK	KL1	ST82	5153298	Chromosome	-	rmpA, pagO	83.4794	0.446429	82.8485	0.0215805	0	0	0	0	1	0	1	0
GCF_900451565.1	NCTC9128	PRJNA224116	SAMEA2689769	Unknown		Unknown	UK	KL2	ST86	226982	IncHI1B(pNDM-MAR)/repB	-	iroN, iucA, rmpA, rmpA2, pagO	99.4798	0.946429	99.5774	0.929329	0	0	0	0	1	1	1	1
GCF_900451595.1	NCTC13669	PRJNA224116	SAMEA3919793	Unknown		Unknown	UK	KL1	ST82	162600	Unknown	-	iucA, rmpA	95.6182	0.285714	96.3671	0.369458	0	0	0	0	0	0	0	0
GCF_900451595.1	NCTC13669	PRJNA224116	SAMEA3919793	Unknown		Unknown	UK	KL1	ST82	106234	IncFIA(HI1)/repB	-	rmpA, pagO	95.5229	0.128571	96.7037	0.265152	0	0	0	0	0	0	0	0
GCF_900451605.1	NCTC13675	PRJNA224116	SAMEA3919798	Unknown		Unknown	UK	KL1	ST82	333897	IncFIA(HI1)/repB/IncFII(pCoo)	-	iucA, rmpA, pagO	96.3755	0.457143	96.21	0.318945	0	0	0	0	1	0	1	0
GCF_900451615.1	NCTC13684	PRJNA224116	SAMEA3919811	Unknown		Unknown	UK	KL1	ST82	5059613	Chromosome	-	rmpA, pagO	82.5486	0.435714	81.7175	0.0200822	0	0	0	0	0	0	0	0
GCF_900451615.1	NCTC13684	PRJNA224116	SAMEA3919811	Unknown		Unknown	UK	KL1	ST82	217598	IncFIA(HI1)/repB	-	iucA, rmpA	94.8771	0.367857	94.9953	0.391144	0	0	0	0	0	0	0	0
GCF_900451655.1	NCTC13674	PRJNA224116	SAMEA3919797	Unknown		Unknown	UK	KL1	ST23	252653	IncHI1B(pNDM-MAR)/repB	-	iroN, iucA, rmpA, rmpA2, pagO	99.9926	0.996429	99.9883	0.892063	1	1	1	1	0.578431	0	0	0
GCF_900452185.1	NCTC9494	PRJNA224116	SAMEA2689773	Unknown		Unknown	UK	KL1	ST23	213869	IncHI1B(pNDM-MAR)/repB	-	iroN, iucA, rmpA, rmpA2, pagO	99.9202	0.932143	99.9669	0.970037	1	1	1	1	0	0	0	0
GCF_900452525.1	NCTC9617	PRJNA224116	SAMEA3340637	Unknown		Unknown	UK	KL1	ST82	3448577	repB/chromosome	-	rmpA, pagO	86.9049	0.403571	85.833	0.0299304	0	0	0	0	0	0	0	0
GCF_900452525.1	NCTC9617	PRJNA224116	SAMEA3340637	Unknown		Unknown	UK	KL1	ST82	244617	IncFIA(HI1)	-	iucA, rmpA	95.015	0.367857	95.3998	0.337705	0	0	0	0	1	0	1	0
GCF_900452625.1	NCTC9498	PRJNA224116	SAMEA3340634	Unknown		Unknown	UK	KL1	ST82	5211559	Chromosome	-	rmpA, pagO	83.7425	0.446429	83.2653	0.0198035	0	0	0	0	1	0	1	0
GCF_900452625.1	NCTC9498	PRJNA224116	SAMEA3340634	Unknown		Unknown	UK	KL1	ST82	213632	IncFIA(HI1)/repB	-	iucA, rmpA	95.2096	0.385714	95.789	0.389513	0	0	0	0	0	0	0	0
GCF_900461445.1	NCTC13694	PRJNA224116	SAMEA3871787	Unknown		Unknown	UK	KL1	ST82	4959154	Chromosome	-	rmpA, pagO	79.4902	0.367857	79.5221	0.0188771	0	0	0	0	0	0	0	0
GCF_900461445.1	NCTC13694	PRJNA224116	SAMEA3871787	Unknown		Unknown	UK	KL1	ST82	235445	IncFIA(HI1)	-	iucA, rmpA	95.1052	0.353571	95.5565	0.333333	0	0	0	0	1	0	1	0
GCF_900461475.1	NCTC13701	PRJNA224116	SAMEA3879498	Unknown		Unknown	UK	KL1	ST82	228219	IncFIA(HI1)/repB	-	iucA, rmpA	95.8969	0.428571	96.3835	0.407018	0	0	0	0	0	0	0	0
GCF_901420255.1	NCTC10213	PRJNA224116	SAMEA3251427	Unknown		Unknown	UK	KL1	ST82	228137	IncFIA(HI1)	-	iucA, rmpA	95.1132	0.335714	95.247	0.333333	0	0	0	0	1	0	1	0
GCF_901420255.1	NCTC10213	PRJNA224116	SAMEA3251427	Unknown		Unknown	UK	KL1	ST82	4969475	repB/chromosome	-	rmpA, pagO	85.3399	0.478571	84.4168	0.0239897	0	0	0	0	0	0	0	0
GCF_901420355.1	NCTC8839	PRJNA224116	SAMEA3340625	Unknown		Unknown	UK	KL1	ST82	5030145	Chromosome	-	rmpA, pagO	83.6003	0.435714	82.636	0.0219501	0	0	0	0	1	0	1	0
GCF_901420355.1	NCTC8839	PRJNA224116	SAMEA3340625	Unknown		Unknown	UK	KL1	ST82	206536	IncFIA(HI1)/repB	-	iucA, rmpA	95.8077	0.364286	95.4728	0.403101	0	0	0	0	0	0	0	0
GCF_901420425.1	NCTC9616	PRJNA224116	SAMEA3340636	Unknown		Unknown	UK	KL1	ST82	5036525	Chromosome	-	rmpA, pagO	82.6924	0.432143	81.6157	0.0216044	0	0	0	0	0	0	0	0
GCF_901420425.1	NCTC9616	PRJNA224116	SAMEA3340636	Unknown		Unknown	UK	KL1	ST82	226583	IncFIA(HI1)/repB	-	iucA, rmpA	95.546	0.375	95.9028	0.35689	0	0	0	0	0	0	0	0
GCF_901421105.1	NCTC9495	PRJNA224116	SAMEA3492651	Unknown		Unknown	UK	KL1	ST82	244655	IncFIA(HI1)	-	iucA, rmpA	95.1642	0.357143	95.4846	0.334426	0	0	0	0	1	0	1	0
GCF_901421105.1	NCTC9495	PRJNA224116	SAMEA3492651	Unknown		Unknown	UK	KL1	ST82	5149088	repB/chromosome	-	rmpA, pagO	85.0299	0.485714	84.017	0.0233064	0	0	0	0	0	0	0	0
GCF_902155905.1	EuSCAPE_LV006	PRJEB33308	SAMEA3538857	2014		Urinary tract infection	Latvia	KL2	ST86	215085	IncHI1B(pNDM-MAR)/repB	VIM-1	iroN, iucA, rmpA, rmpA2, pagO	99.6434	0.942857	99.7489	0.981343	0	0	0	0	1	1	1	1
GCF_902723695.1	GCF_902723695.1	PRJNA224116	SAMEA6081870	2017	urine	Urinary tract infection	France	KL2	ST86	215306	IncHI1B(pNDM-MAR)/repB	OXA-48	iroN, iucA, rmpA, rmpA2, pagO	99.749	0.946429	99.7406	0.98513	0	0	0	0	1	1	1	1
GCF_902723705.1	GCF_902723705.1	PRJNA224116	SAMEA6081871	2017	stool	Others	France	KL2	ST86	226671	IncHI1B(pNDM-MAR)/repB	-	iroN, iucA, rmpA, rmpA2, pagO	99.7136	0.953571	99.7283	0.929329	0	0	0	0	1	1	1	1
SF18059	SF18059	PRJNA1015184	SAMN37347917	2018	sputum	Respiratory tract infection	China	KL1	ST23	228804	IncHI1B(pNDM-MAR)/repB	-	iroN, iucA, rmpA, rmpA2, pagO	99.97	1	99.9744	0.975524	1	1	1	1	0.578431	0	0	0
SF18111	SF18111	PRJNA1015184	SAMN37347919	2018	urine	Urinary tract infection	China	KL64	ST11	214257	IncHI1B(pNDM-MAR)/repB	KPC-2;KPC-2	iucA, rmpA, rmpA2	99.9304	0.903571	99.8949	0.94382	1	0	0	0	0.578431	0	0	0
SF18186	SF18186	PRJNA1015184	SAMN37347920	2018	blood	Bloodstream infection	China	KL64	ST11	213185	IncHI1B(pNDM-MAR)/repB	KPC-2	iucA, rmpA2	99.9686	0.896429	99.9048	0.958647	1	0	0	0	0.578431	0	0	0
SF18197	SF18197	PRJNA1015184	SAMN37347921	2018	Vulvar secretions	Urinary tract infection	China	KL64	ST11	218584	IncHI1B(pNDM-MAR)/repB	KPC-2	iroN*, iucA, rmpA, rmpA2, pagO	99.8933	0.921429	99.9439	0.941392	1	0	0	0	0.578431	0	0	0
SF18219	SF18219	PRJNA874350	SAMN32217915	2018	blood	Bloodstream infection	China	KL47	ST11	299324	IncFIB(pNDM-Mar)	KPC-2	iucA, rmpA2	97.1897	0.482143	97.4854	0.358289	1	1	1	1	0	0	0	0
SF18267	SF18267	PRJNA1015184	SAMN37347923	2018	hydrothorax and ascites	Intra-abdominal infection	China	KL64	ST11	210535	IncHI1B(pNDM-MAR)/repB	KPC-2	iucA, rmpA2	99.7613	0.896429	99.9217	0.942966	1	0	0	0	0.578431	0	0	0
SF18326	SF18326	PRJNA874350	SAMN32217916	2018	blood	Bloodstream infection	China	KL47	ST11	275531	IncFIB(pNDM-Mar)	KPC-2;KPC-2	iucA, rmpA2	97.5947	0.460714	97.0552	0.380814	0	0	0	1	0	0	0	0
SF19016	SF19016	PRJNA1015184	SAMN37347926	2019	blood	Bloodstream infection	China	KL64	ST11	237051	IncHI1B(pNDM-MAR)/repB	KPC-2	iroN, iucA, rmpA, rmpA2, pagO	99.9264	0.982143	99.8954	0.929054	1	0	0	0	0.578431	0	0	0
SF19020	SF19020	PRJNA1015184	SAMN37347927	2019	blood	Bloodstream infection	China	KL64	ST1764	180775	repB	-	iroN, iucA, rmpA, rmpA2, pagO	99.5646	0.739286	99.501	0.924444	0	0	0	0	1	1	1	1
SF19027	SF19027	PRJNA874350	SAMN32217922	2019	blood	Bloodstream infection	China	KL47	ST11	5620501	Chromosome	KPC-2	iucA, rmpA2	88.0847	0.582143	86.847	0.0254804	1	1	1	1	0	0	0	0
SF19033	SF19033	PRJNA874350	SAMN32217923	2019	blood	Bloodstream infection	China	KL47	ST11	5562859	Chromosome	KPC-2	iucA, rmpA2	88.5106	0.564286	87.3741	0.0244499	1	1	1	1	0	0	0	0
SF19058	SF19058	PRJNA1015184	SAMN37347928	2019	blood	Bloodstream infection	China	KL64	ST11	204492	IncHI1B(pNDM-MAR)/repB	KPC-2	iucA, rmpA2	99.8358	0.853571	99.8398	0.945098	1	0	0	0	0.578431	0	0	0
SF19068	SF19068	PRJNA1015184	SAMN37347930	2019	blood	Bloodstream infection	China	KL2	ST65	234457	IncHI1B(pNDM-MAR)/repB	NDM-5	iroN, iucA, rmpA, rmpA2, pagO	99.7333	0.939286	99.6824	0.90785	0	0	0	0	1	1	1	1
SF19070	SF19070	PRJNA1015184	SAMN37347931	2019	blood	Bloodstream infection	China	KL2	ST65	234452	IncHI1B(pNDM-MAR)/repB	NDM-5	iroN, iucA, rmpA, rmpA2, pagO	99.7125	0.939286	99.683	0.901024	0	0	0	0	1	1	1	1
SF19080	SF19080	PRJNA1015184	SAMN37347932	2019	blood	Bloodstream infection	China	KL64	ST11	217452	IncHI1B(pNDM-MAR)/repB	KPC-2	iroN*, iucA, rmpA, rmpA2, pagO	99.8853	0.907143	99.9106	0.944649	1	0	0	0	0.578431	0	0	0
TJ12019	TJ12019	PRJNA1015184	SAMN37347936	2012	blood	Bloodstream infection	China	KL1	ST23	221125	IncHI1B(pNDM-MAR)/repB	-	iroN, iucA, rmpA, rmpA2, pagO	99.9868	0.982143	99.9797	0.992754	1	1	1	1	0.578431	0	0	0

## Sheet: Figure4a
locus	K1-ST23	K1-ST82	K2-ST65	K2-ST86	K47-ST11	K64-ST11
1	4	0	2	0	3	33
2	4	0	2	0	3	33
3	4	0	2	0	3	33
4	4	0	2	0	3	33
5	4	0	2	0	3	33
6	4	0	2	0	3	33
7	4	0	2	0	3	33
8	4	0	2	0	3	33
9	4	0	2	0	3	33
10	4	0	2	0	3	33
11	4	0	2	0	3	33
12	4	0	2	0	3	33
13	4	0	2	0	3	33
14	4	0	2	0	3	33
15	4	0	2	0	3	33
16	4	0	2	0	3	33
17	4	0	2	0	3	33
18	4	0	2	0	3	33
19	4	0	2	0	3	33
20	4	0	2	0	3	33
21	4	0	2	0	3	33
22	4	0	2	0	3	33
23	4	0	2	0	3	33
24	4	0	2	0	3	33
25	4	0	2	0	3	33
26	4	0	2	0	3	33
27	6	0	10	3	3	36
28	6	0	10	3	3	36
29	6	0	10	3	3	36
30	6	0	10	3	3	36
31	6	0	10	3	3	36
32	6	0	10	3	3	36
33	6	0	10	3	3	36
34	6	0	10	3	3	36
35	6	0	10	3	3	36
36	6	0	10	3	3	36
37	6	0	10	3	3	36
38	6	0	10	3	3	36
39	6	0	10	3	3	36
40	6	0	10	3	3	36
41	6	0	10	3	3	36
42	6	0	10	3	3	36
43	13	0	11	4	5	52
44	13	0	11	4	5	52
45	13	0	11	4	5	52
46	13	0	11	4	5	52
47	13	0	11	4	5	52
48	13	0	11	4	5	52
49	13	0	11	4	5	52
50	13	0	11	4	5	52
51	21	0	12	4	11	61
52	21	0	12	4	11	61
53	21	0	12	4	11	61
54	21	0	12	4	11	61
55	21	0	12	4	11	61
56	21	0	12	4	11	61
57	21	0	12	4	11	61
58	21	0	12	4	11	61
59	30	0	12	5	12	62
60	30	0	12	5	12	62
61	30	0	12	5	12	62
62	30	0	12	5	12	62
63	30	0	12	5	12	62
64	30	0	12	5	12	62
65	30	0	12	5	12	62
66	30	0	12	5	12	62
67	35	0	13	6	12	62
68	35	0	13	6	12	62
69	35	0	13	6	12	62
70	35	0	13	6	12	62
71	35	0	13	6	12	62
72	35	0	13	6	12	62
73	35	0	13	6	12	62
74	35	0	13	6	12	62
75	39	0	14	6	12	62
76	39	0	14	6	12	62
77	39	0	14	6	12	62
78	39	0	14	6	12	62
79	39	0	14	6	12	62
80	39	0	14	6	12	62
81	39	0	14	6	12	62
82	39	0	14	6	12	62
83	40	0	14	8	12	62
84	40	0	14	8	12	62
85	40	0	14	8	12	62
86	40	0	14	8	12	62
87	40	0	14	8	12	62
88	40	0	14	8	12	62
89	40	0	14	8	12	62
90	40	0	14	8	12	62
91	40	0	15	9	12	62
92	40	0	15	9	12	62
93	40	0	15	9	12	62
94	40	0	15	9	12	62
95	40	0	15	9	12	62
96	40	0	15	9	12	62
97	40	0	15	9	12	62
98	40	0	15	9	12	62
99	43	0	15	9	12	62
100	43	0	15	9	12	62
101	43	0	15	9	12	62
102	43	0	15	9	12	62
103	43	0	15	9	12	62
104	43	0	15	9	12	62
105	43	0	15	9	12	62
106	43	0	15	9	12	62
107	43	0	15	10	12	62
108	43	0	15	10	12	62
109	43	0	15	10	12	62
110	43	0	15	10	12	62
111	43	0	15	10	12	62
112	43	0	15	10	12	62
113	43	0	15	10	12	62
114	43	0	15	10	12	62
115	45	0	15	11	12	62
116	45	0	15	11	12	62
117	45	0	15	11	12	62
118	45	0	15	11	12	62
119	45	0	15	11	12	62
120	45	0	15	11	12	62
121	45	0	15	11	12	62
122	45	0	15	11	12	62
123	45	0	15	11	12	62
124	45	0	15	11	12	62
125	45	0	15	11	12	62
126	45	0	15	11	12	62
127	45	0	15	11	12	62
128	45	0	15	11	12	62
129	45	0	15	11	12	62
130	45	0	15	11	12	62
131	45	0	15	11	13	62
132	45	0	15	11	13	62
133	45	0	15	11	13	62
134	45	0	15	11	13	62
135	45	0	15	11	13	62
136	45	0	15	11	13	62
137	45	0	15	11	13	62
138	45	0	15	11	13	62
139	45	0	15	11	13	62
140	45	0	15	11	13	62
141	45	0	15	11	13	62
142	45	0	15	11	13	62
143	45	0	15	11	13	62
144	45	0	15	11	13	62
145	45	0	15	11	13	62
146	45	0	15	11	13	62
147	45	0	15	11	13	62
148	45	0	15	11	13	62
149	45	0	15	11	13	62
150	45	0	15	11	13	62
151	45	0	15	11	13	62
152	45	0	15	11	13	62
153	45	0	15	11	13	62
154	45	0	15	11	13	62
155	45	0	15	11	13	62
156	45	0	15	11	13	62
157	45	0	15	11	13	62
158	45	0	15	11	13	62
159	45	0	15	11	13	62
160	45	0	15	11	13	62
161	45	0	15	11	13	62
162	45	0	15	11	13	62
163	45	0	15	11	13	62
164	45	0	15	11	13	62
165	45	0	15	11	13	62
166	45	0	15	11	13	62
167	45	0	15	11	13	62
168	45	0	15	11	13	62
169	45	0	15	11	13	62
170	45	0	15	11	13	62
171	45	0	15	11	13	62
172	45	0	15	11	13	62
173	45	0	15	11	13	62
174	45	0	15	11	13	62
175	45	0	15	11	13	62
176	45	0	15	11	13	62
177	45	0	15	11	13	62
178	45	0	15	11	13	62
179	45	0	15	11	13	62
180	45	0	15	11	13	62
181	45	0	15	11	13	62
182	45	0	15	11	13	62
183	45	0	15	11	13	62
184	45	0	15	11	13	62
185	46	0	15	11	13	62
186	46	0	15	11	13	62
187	46	0	15	11	13	62
188	46	0	15	11	13	62
189	46	0	15	11	13	62
190	46	0	15	11	13	62
191	46	0	15	11	13	62
192	46	0	15	11	13	62
193	46	0	15	11	13	62
194	46	0	15	11	13	62
195	46	0	15	11	13	62
196	46	0	15	11	13	62
197	46	0	15	11	13	62
198	46	0	15	11	13	62
199	46	0	15	11	13	62
200	46	0	15	11	13	62
201	46	0	15	11	13	62
202	46	0	15	11	13	62
203	46	0	15	11	13	62
204	46	0	15	11	13	62
205	46	0	15	11	13	62
206	46	0	15	11	13	62
207	46	0	15	11	13	62
208	46	0	15	11	13	62
209	46	0	15	11	13	62
210	46	0	15	11	13	62
211	46	0	15	11	13	62
212	46	0	15	11	13	62
213	46	0	15	11	13	62
214	46	0	15	11	13	62
215	46	0	15	11	13	62
216	46	0	15	11	13	62
217	46	0	15	11	13	62
218	46	0	15	11	13	62
219	46	0	15	11	13	62
220	46	0	15	11	13	62
221	46	0	15	11	13	62
222	46	0	15	11	13	62
223	46	0	15	11	13	62
224	46	0	15	11	13	62
225	46	0	15	11	13	62
226	46	0	15	11	13	62
227	46	0	15	11	13	62
228	46	0	15	11	13	62
229	46	0	15	11	13	62
230	46	0	15	11	13	62
231	46	0	15	11	13	62
232	46	0	15	11	13	62
233	46	0	15	11	13	62
234	46	0	15	11	13	62
235	46	0	15	11	13	62
236	46	0	15	11	13	62
237	46	0	15	11	13	62
238	46	0	15	11	13	62
239	46	0	15	11	13	62
240	46	0	15	11	13	62
241	46	0	15	11	13	62
242	46	0	15	11	13	62
243	46	0	15	11	13	62
244	46	0	15	11	13	62
245	46	0	15	11	13	62
246	46	0	15	11	13	62
247	46	0	15	11	13	62
248	46	0	15	11	13	62
249	46	0	15	11	13	62
250	46	0	15	11	13	62
251	46	0	15	11	13	62
252	46	0	15	11	13	62
253	46	0	15	11	13	62
254	46	0	15	11	13	62
255	46	0	15	11	13	62
256	46	0	15	11	13	62
257	46	0	15	11	13	62
258	46	0	15	11	13	62
259	46	0	15	11	13	62
260	46	0	15	11	13	62
261	46	0	15	11	13	62
262	46	0	15	11	13	62
263	46	0	15	11	13	62
264	46	0	15	11	13	62
265	46	0	15	11	13	62
266	46	0	15	11	13	62
267	46	0	15	11	13	62
268	46	0	15	11	13	62
269	46	0	15	11	13	62
270	46	0	15	11	13	62
271	46	0	15	11	13	62
272	46	0	15	11	13	62
273	46	0	15	11	13	62
274	46	0	15	11	13	62
275	46	0	15	11	13	62
276	46	0	15	11	13	62
277	46	0	15	11	13	62
278	46	0	15	11	13	62
279	46	0	15	11	13	62
280	46	0	15	11	13	62
281	46	0	15	11	13	62
282	46	0	15	11	13	62
283	46	0	15	11	13	62
284	46	0	15	11	13	62
285	46	0	15	11	13	62
286	46	0	15	11	13	62
287	46	0	15	11	13	62
288	46	0	15	11	13	62
289	46	0	15	11	13	62
290	46	0	15	11	13	62
291	46	0	15	11	13	62
292	46	0	15	11	13	62
293	46	0	15	11	13	62
294	46	0	15	11	13	62
295	46	0	15	11	13	62
296	46	0	15	11	13	62
297	46	0	15	11	13	62
298	46	0	15	11	13	62
299	46	0	15	11	13	62
300	46	0	15	11	13	62
301	46	0	15	11	13	62
302	46	0	15	11	13	62
303	46	0	15	11	13	62
304	46	0	15	11	13	62
305	46	0	15	11	13	62
306	46	0	15	11	13	62
307	46	0	15	11	13	62
308	46	0	15	11	13	62
309	46	0	15	11	13	62
310	46	0	15	11	13	62
311	46	0	15	11	13	62
312	46	0	15	11	13	62
313	46	0	15	11	13	62
314	46	0	15	11	13	62
315	46	0	15	11	13	62
316	46	0	15	11	13	62
317	46	0	15	11	13	62
318	46	0	15	11	13	62
319	46	0	15	11	13	62
320	46	0	15	11	13	62
321	46	0	15	11	13	62
322	46	0	15	11	13	62
323	46	0	15	11	13	62
324	46	0	15	11	13	62
325	46	0	15	11	13	62
326	46	0	15	11	13	62
327	46	0	15	11	13	62
328	46	0	15	11	13	62
329	46	0	15	11	13	62
330	46	0	15	11	13	62
331	46	0	15	11	13	62
332	46	0	15	11	13	62
333	46	0	15	11	13	62
334	46	0	15	11	13	62
335	46	0	15	11	13	62
336	46	0	15	11	13	62
337	46	0	15	11	13	62
338	46	0	15	11	13	62
339	46	0	15	11	13	62
340	46	0	15	11	13	62
341	46	0	15	11	13	62
342	46	0	15	11	13	62
343	46	0	15	11	13	62
344	46	0	15	11	13	62
345	46	0	15	11	13	62
346	46	0	15	11	13	62
347	46	0	15	11	13	62
348	46	0	15	11	13	62
349	46	0	15	11	13	62
350	46	0	15	11	13	62
351	46	0	15	11	13	62
352	46	0	15	11	13	62
353	46	0	15	11	13	62
354	46	0	15	11	13	62
355	46	0	15	11	13	62
356	46	0	15	11	13	62
357	46	0	15	11	13	62
358	46	0	15	11	13	62
359	46	0	15	11	13	62
360	46	0	15	11	13	62
361	46	0	15	11	13	62
362	46	0	15	11	13	62
363	46	0	15	11	13	62
364	46	0	15	11	13	62
365	46	0	15	11	13	62
366	46	0	15	11	13	62
367	46	0	15	11	13	62
368	46	0	15	11	13	62
369	46	0	15	11	13	62
370	46	0	15	11	13	62
371	46	0	15	11	13	62
372	46	0	15	11	13	62
373	46	0	15	11	13	62
374	46	0	15	11	13	62
375	46	0	15	11	13	62
376	46	0	15	11	13	62
377	46	0	15	11	13	62
378	46	0	15	11	13	62
379	46	0	15	11	13	62
380	46	0	15	11	13	62
381	46	0	15	11	13	62
382	46	0	15	11	13	62
383	46	0	15	11	13	62
384	46	0	15	11	13	62
385	46	0	15	11	13	62
386	46	0	15	11	13	62
387	46	0	15	11	13	62
388	46	0	15	11	13	62
389	46	0	15	11	13	62
390	46	0	15	11	13	62
391	46	0	15	11	13	62
392	46	0	15	11	13	62
393	46	0	15	11	13	62
394	46	0	15	11	13	62
395	46	0	15	11	13	62
396	46	0	15	11	13	62
397	46	0	15	11	13	62
398	46	0	15	11	13	62
399	46	0	15	11	13	62
400	46	0	15	11	13	62
401	46	0	15	11	13	62
402	46	0	15	11	13	62
403	46	0	15	11	13	62
404	46	0	15	11	13	62
405	46	0	15	11	13	62
406	46	0	15	11	13	62
407	46	0	15	11	13	62
408	46	0	15	11	13	62
409	46	0	15	11	13	62
410	46	0	15	11	13	62
411	46	0	15	11	13	62
412	46	0	15	11	13	62
413	46	0	15	11	13	62
414	46	0	15	11	13	62
415	46	0	15	11	13	62
416	46	0	15	11	13	62
417	46	0	15	11	13	62
418	46	0	15	11	13	62
419	46	0	15	11	13	62
420	46	0	15	11	13	62
421	46	0	15	11	13	62
422	46	0	15	11	13	62
423	46	0	15	11	13	62
424	46	0	15	11	13	62
425	46	0	15	11	13	62
426	46	0	15	11	13	62
427	46	0	15	11	13	62
428	46	0	15	11	13	62
429	46	0	15	11	13	62
430	46	0	15	11	13	62
431	46	0	15	11	13	62
432	46	0	15	11	13	62
433	46	0	15	11	13	62
434	46	0	15	11	13	62
435	46	0	15	11	13	62
436	46	0	15	11	13	62
437	46	0	15	11	13	62
438	46	0	15	11	13	62
439	46	0	15	11	13	62
440	46	0	15	11	13	62
441	46	0	15	11	13	62
442	46	0	15	11	13	62
443	46	0	15	11	13	62
444	46	0	15	11	13	62
445	46	0	15	11	13	62
446	46	0	15	11	13	62
447	46	0	15	11	13	62
448	46	0	15	11	13	62
449	46	0	15	11	13	62
450	46	0	15	11	13	62
451	46	0	15	11	13	62
452	46	0	15	11	13	62
453	46	0	15	11	13	62
454	46	0	15	11	13	62
455	46	0	15	11	13	62
456	46	0	15	11	13	62
457	46	0	15	11	13	62
458	46	0	15	11	13	62
459	46	0	15	11	13	62
460	46	0	15	11	13	62
461	46	0	15	11	13	62
462	46	0	15	11	13	62
463	46	0	15	11	13	62
464	46	0	15	11	13	62
465	46	0	15	11	13	62
466	46	0	15	11	13	62
467	46	0	15	11	13	62
468	46	0	15	11	13	62
469	46	0	15	11	13	62
470	46	0	15	11	13	62
471	46	0	15	11	13	62
472	46	0	15	11	13	62
473	46	0	15	11	13	62
474	46	0	15	11	13	62
475	46	0	15	11	13	62
476	46	0	15	11	13	62
477	46	0	15	11	13	62
478	46	0	15	11	13	62
479	46	0	15	11	13	62
480	46	0	15	11	13	62
481	46	0	15	11	13	62
482	46	0	15	11	13	62
483	46	0	15	11	13	62
484	46	0	15	11	13	62
485	46	0	15	11	13	62
486	46	0	15	11	13	62
487	46	0	15	11	13	62
488	46	0	15	11	13	62
489	46	0	15	11	13	62
490	46	0	15	11	13	62
491	46	0	15	11	13	62
492	46	0	15	11	13	62
493	46	0	15	11	13	62
494	46	0	15	11	13	62
495	46	0	15	11	13	62
496	46	0	15	11	13	62
497	46	0	15	11	13	62
498	46	0	15	11	13	62
499	46	0	15	11	13	62
500	46	0	15	11	13	62
501	46	0	15	11	13	62
502	46	0	15	11	13	62
503	46	0	15	11	13	62
504	46	0	15	11	13	62
505	46	0	15	11	13	62
506	46	0	15	11	13	62
507	46	0	15	11	13	62
508	46	0	15	11	13	62
509	46	0	15	11	13	62
510	46	0	15	11	13	62
511	46	0	15	11	13	62
512	46	0	15	11	13	62
513	46	0	15	11	13	62
514	46	0	15	11	13	62
515	46	0	15	11	13	62
516	46	0	15	11	13	62
517	46	11	15	11	13	62
518	46	11	15	11	13	62
519	46	11	15	11	13	62
520	46	11	15	11	13	62
521	46	11	15	11	13	62
522	46	11	15	11	13	62
523	46	11	15	11	13	62
524	46	11	15	11	13	62
525	46	11	15	11	13	62
526	46	11	15	11	13	62
527	46	11	15	11	13	62
528	46	11	15	11	13	62
529	46	11	15	11	13	62
530	46	11	15	11	13	62
531	46	11	15	11	13	62
532	46	11	15	11	13	62
533	46	11	15	11	13	62
534	46	11	15	11	13	62
535	46	11	15	11	13	62
536	46	11	15	11	13	62
537	46	11	15	11	13	62
538	46	11	15	11	13	62
539	46	11	15	11	13	62
540	46	11	15	11	13	62
541	46	11	15	11	13	62
542	46	11	15	11	13	62
543	46	11	15	11	13	62
544	46	11	15	11	13	62
545	46	11	15	11	13	62
546	46	11	15	11	13	62
547	46	11	15	11	13	62
548	46	11	15	11	13	62
549	46	11	15	11	13	62
550	46	11	15	11	13	62
551	46	11	15	11	13	62
552	46	11	15	11	13	62
553	46	11	15	11	13	62
554	46	11	15	11	13	62
555	46	11	15	11	13	62
556	46	11	15	11	13	62
557	46	11	15	11	13	62
558	46	11	15	11	13	62
559	46	11	15	11	13	62
560	46	11	15	11	13	62
561	46	11	15	11	13	62
562	46	11	15	11	13	62
563	46	11	15	11	13	62
564	46	11	15	11	13	62
565	46	11	15	11	13	62
566	46	11	15	11	13	62
567	46	11	15	11	13	62
568	46	11	15	11	13	62
569	46	11	15	11	13	62
570	46	11	15	11	13	62
571	46	11	15	11	13	62
572	46	11	15	11	13	62
573	46	11	15	11	13	62
574	46	11	15	11	13	62
575	46	11	15	11	13	62
576	46	11	15	11	13	62
577	46	11	15	11	13	62
578	46	11	15	11	13	62
579	46	11	15	11	13	62
580	46	11	15	11	13	62
581	46	11	15	11	13	62
582	46	11	15	11	13	62
583	46	11	15	11	13	62
584	46	11	15	11	13	62
585	46	11	15	11	13	62
586	46	11	15	11	13	62
587	46	11	15	11	13	62
588	46	11	15	11	13	62
589	46	11	15	11	13	62
590	46	11	15	11	13	62
591	46	11	15	11	13	62
592	46	11	15	11	13	62
593	46	11	15	11	13	62
594	46	11	15	11	13	62
595	46	11	15	11	13	62
596	46	11	15	11	13	62
597	46	11	15	11	13	62
598	46	11	15	11	13	62
599	46	11	15	11	13	62
600	46	11	15	11	13	62
601	46	11	15	11	13	62
602	46	11	15	11	13	62
603	46	11	15	11	13	62
604	46	11	15	11	13	62
605	46	11	15	11	13	62
606	46	11	15	11	13	62
607	46	11	15	11	13	62
608	46	11	15	11	13	62
609	46	11	15	11	13	62
610	46	11	15	11	13	62
611	46	11	15	11	13	62
612	46	11	15	11	13	62
613	46	11	15	11	13	62
614	46	11	15	11	13	62
615	46	11	15	11	13	62
616	46	11	15	11	13	62
617	46	11	15	11	13	62
618	46	11	15	11	13	62
619	46	11	15	11	13	62
620	46	11	15	11	13	62
621	46	11	15	11	13	62
622	46	11	15	11	13	62
623	46	11	15	11	13	62
624	46	11	15	11	13	62
625	46	11	15	11	13	62
626	46	11	15	11	13	62
627	46	11	15	11	13	62
628	46	11	15	11	13	62
629	46	11	15	11	13	62
630	46	11	15	11	13	62
631	46	11	15	11	13	62
632	46	11	15	11	13	62
633	46	11	15	11	13	62
634	46	11	15	11	13	62
635	46	11	15	11	13	62
636	46	11	15	11	13	62
637	46	11	15	11	13	62
638	46	11	15	11	13	62
639	46	11	15	11	13	62
640	46	11	15	11	13	62
641	46	11	15	11	13	62
642	46	11	15	11	13	62
643	46	11	15	11	13	62
644	46	11	15	11	13	62
645	46	11	15	11	13	62
646	46	11	15	11	13	62
647	46	11	15	11	13	62
648	46	11	15	11	13	62
649	46	11	15	11	13	62
650	46	11	15	11	13	62
651	46	11	15	11	13	62
652	46	11	15	11	13	62
653	46	11	15	11	13	62
654	46	11	15	11	13	62
655	46	11	15	11	13	62
656	46	11	15	11	13	62
657	46	11	15	11	13	62
658	46	11	15	11	13	62
659	46	11	15	11	13	62
660	46	11	15	11	13	62
661	46	11	15	11	13	62
662	46	11	15	11	13	62
663	46	11	15	11	13	62
664	46	11	15	11	13	62
665	46	11	15	11	13	62
666	46	11	15	11	13	62
667	46	11	15	11	13	62
668	46	11	15	11	13	62
669	46	11	15	11	13	62
670	46	11	15	11	13	62
671	46	11	15	11	13	62
672	46	11	15	11	13	62
673	46	11	15	11	13	62
674	46	11	15	11	13	62
675	46	11	15	11	13	62
676	46	11	15	11	13	62
677	46	11	15	11	13	62
678	46	11	15	11	13	62
679	46	11	15	11	13	62
680	46	11	15	11	13	62
681	46	11	15	11	13	62
682	46	11	15	11	13	62
683	46	11	15	11	13	62
684	46	11	15	11	13	62
685	46	11	15	11	13	62
686	46	11	15	11	13	62
687	46	11	15	11	13	62
688	46	11	15	11	13	62
689	46	11	15	11	13	62
690	46	11	15	11	13	62
691	46	11	15	11	13	62
692	46	11	15	11	13	62
693	46	11	15	11	13	62
694	46	11	15	11	13	62
695	46	11	15	11	13	62
696	46	11	15	11	13	62
697	46	11	15	11	13	62
698	46	11	15	11	13	62
699	46	11	15	11	13	62
700	46	11	15	11	13	62
701	46	11	15	11	13	62
702	46	11	15	11	13	62
703	46	11	15	11	13	62
704	46	11	15	11	13	62
705	46	11	15	11	13	62
706	46	11	15	11	13	62
707	46	11	15	11	13	62
708	46	11	15	11	13	62
709	46	11	15	11	13	62
710	46	11	15	11	13	62
711	46	11	15	11	13	62
712	46	11	15	11	13	62
713	46	11	15	11	13	62
714	46	11	15	11	13	62
715	46	11	15	11	13	62
716	46	11	15	11	13	62
717	46	11	15	11	13	62
718	46	11	15	11	13	62
719	46	11	15	11	13	62
720	46	11	15	11	13	62
721	46	11	15	11	13	62
722	46	11	15	11	13	62
723	46	11	15	11	13	62
724	46	11	15	11	13	62
725	46	11	15	11	13	62
726	46	11	15	11	13	62
727	46	11	15	11	13	62
728	46	11	15	11	13	62
729	46	11	15	11	13	62
730	46	11	15	11	13	62
731	46	11	15	11	13	62
732	46	11	15	11	13	62
733	46	11	15	11	13	62
734	46	11	15	11	13	62
735	46	11	15	11	13	62
736	46	11	15	11	13	62
737	46	11	15	11	13	62
738	46	11	15	11	13	62
739	46	11	15	11	13	62
740	46	11	15	11	13	62
741	46	11	15	11	13	62
742	46	11	15	11	13	62
743	46	11	15	11	13	62
744	46	11	15	11	13	62
745	46	11	15	11	13	62
746	46	11	15	11	13	62
747	46	11	15	11	13	62
748	46	11	15	11	13	62
749	46	11	15	11	13	62
750	46	11	15	11	13	62
751	46	11	15	11	13	62
752	46	11	15	11	13	62
753	46	11	15	11	13	62
754	46	11	15	11	13	62
755	46	11	15	11	13	62
756	46	11	15	11	13	62
757	46	11	15	11	13	62
758	46	11	15	11	13	62
759	46	11	15	11	13	62
760	46	11	15	11	13	62
761	46	11	15	11	13	62
762	46	11	15	11	13	62
763	46	11	15	11	13	62
764	46	11	15	11	13	62
765	46	11	15	11	13	62
766	46	11	15	11	13	62
767	46	11	15	11	13	62
768	46	11	15	11	13	62
769	46	11	15	11	13	62
770	46	11	15	11	13	62
771	46	11	15	11	13	62
772	46	11	15	11	13	62
773	46	11	15	11	13	62
774	46	11	15	11	13	62
775	46	11	15	11	13	62
776	46	11	15	11	13	62
777	46	11	15	11	13	62
778	46	11	15	11	13	62
779	46	11	15	11	13	62
780	46	11	15	11	13	62
781	46	11	15	11	13	62
782	46	11	15	11	13	62
783	46	11	15	11	13	62
784	46	11	15	11	13	62
785	46	11	15	11	13	62
786	46	11	15	11	13	62
787	46	11	15	11	13	62
788	46	11	15	11	13	62
789	46	11	15	11	13	62
790	46	11	15	11	13	62
791	46	11	15	11	13	62
792	46	11	15	11	13	62
793	46	11	15	11	13	62
794	46	11	15	11	13	62
795	46	11	15	11	13	62
796	46	11	15	11	13	62
797	46	11	15	11	13	62
798	46	11	15	11	13	62
799	46	11	15	11	13	62
800	46	11	15	11	13	62
801	46	11	15	11	13	62
802	46	11	15	11	13	62
803	46	11	15	11	13	62
804	46	11	15	11	13	62
805	46	11	15	11	13	62
806	46	11	15	11	13	62
807	46	11	15	11	13	62
808	46	11	15	11	13	62
809	46	11	15	11	13	62
810	46	11	15	11	13	62
811	46	11	15	11	13	62
812	46	11	15	11	13	62
813	46	11	15	11	13	62
814	46	11	15	11	13	62
815	46	11	15	11	13	62
816	46	11	15	11	13	62
817	46	11	15	11	13	62
818	46	11	15	11	13	62
819	46	11	15	11	13	62
820	46	11	15	11	13	62
821	46	11	15	11	13	62
822	46	11	15	11	13	62
823	46	11	15	11	13	62
824	46	11	15	11	13	62
825	46	11	15	11	13	62
826	46	11	15	11	13	62
827	46	11	15	11	13	62
828	46	11	15	11	13	62
829	46	11	15	11	13	62
830	46	11	15	11	13	62
831	46	11	15	11	13	62
832	46	11	15	11	13	62
833	46	11	15	11	13	62
834	46	11	15	11	13	62
835	46	11	15	11	13	62
836	46	11	15	11	13	62
837	46	11	15	11	13	62
838	46	11	15	11	13	62
839	46	11	15	11	13	62
840	46	11	15	11	13	62
841	46	11	15	11	13	62
842	46	11	15	11	13	62
843	46	11	15	11	13	62
844	46	11	15	11	13	62
845	46	11	15	11	13	62
846	46	11	15	11	13	62
847	46	11	15	11	13	62
848	46	11	15	11	13	62
849	46	11	15	11	13	62
850	46	11	15	11	13	62
851	46	11	15	11	13	62
852	46	11	15	11	13	62
853	46	11	15	11	13	62
854	46	11	15	11	13	62
855	46	11	15	11	13	62
856	46	11	15	11	13	62
857	46	11	15	11	13	62
858	46	11	15	11	13	62
859	46	11	15	11	13	62
860	46	11	15	11	13	62
861	46	11	15	11	13	62
862	46	11	15	11	13	62
863	46	13	15	11	13	62
864	46	13	15	11	13	62
865	46	13	15	11	13	62
866	46	13	15	11	13	62
867	46	13	15	11	13	62
868	46	13	15	11	13	62
869	46	13	15	11	13	62
870	46	13	15	11	13	62
871	46	13	15	11	13	62
872	46	13	15	11	13	62
873	46	13	15	11	13	62
874	46	13	15	11	13	62
875	46	13	15	11	13	62
876	46	13	15	11	13	62
877	46	13	15	11	13	62
878	46	13	15	11	13	62
879	46	13	15	11	13	62
880	46	13	15	11	13	62
881	46	13	15	11	13	62
882	46	13	15	11	13	62
883	46	13	15	11	13	62
884	46	13	15	11	13	62
885	46	13	15	11	13	62
886	46	13	15	11	13	62
887	46	13	15	11	13	62
888	46	13	15	11	13	62
889	46	13	15	11	13	62
890	46	13	15	11	13	62
891	46	13	15	11	13	62
892	46	13	15	11	13	62
893	46	13	15	11	13	62
894	46	13	15	11	13	62
895	46	13	15	11	13	62
896	46	13	15	11	13	62
897	46	13	15	11	13	62
898	46	13	15	11	13	62
899	46	13	15	11	13	62
900	46	13	15	11	13	62
901	46	13	15	11	13	62
902	46	13	15	11	13	62
903	46	13	15	11	13	62
904	46	13	15	11	13	62
905	46	13	15	11	13	62
906	46	13	15	11	13	62
907	46	13	15	11	13	62
908	46	13	15	11	13	62
909	46	13	15	11	13	62
910	46	13	15	11	13	62
911	46	13	15	11	13	62
912	46	13	15	11	13	62
913	46	13	15	11	13	62
914	46	13	15	11	13	62
915	46	13	15	11	13	62
916	46	13	15	11	13	62
917	46	13	15	11	13	62
918	46	13	15	11	13	62
919	46	13	15	11	13	62
920	46	13	15	11	13	62
921	46	13	15	11	13	62
922	46	13	15	11	13	62
923	46	13	15	11	13	62
924	46	13	15	11	13	62
925	46	13	15	11	13	62
926	46	13	15	11	13	62
927	46	13	15	11	13	62
928	46	13	15	11	13	62
929	46	13	15	11	13	62
930	46	13	15	11	13	62
931	46	13	15	11	13	62
932	46	13	15	11	13	62
933	46	13	15	11	13	62
934	46	13	15	11	13	62
935	46	13	15	11	13	62
936	46	13	15	11	13	62
937	46	13	15	11	13	62
938	47	22	15	11	13	62
939	47	22	15	11	13	62
940	47	22	15	11	13	62
941	47	22	15	11	13	62
942	47	22	15	11	13	62
943	47	22	15	11	13	62
944	47	22	15	11	13	62
945	47	22	15	11	13	62
946	47	22	15	11	13	62
947	47	22	15	11	13	62
948	47	22	15	11	13	62
949	47	22	15	11	13	62
950	47	22	15	11	13	62
951	47	22	15	11	13	62
952	47	22	15	11	13	62
953	47	22	15	11	13	62
954	47	22	15	11	13	62
955	47	22	15	11	13	62
956	47	22	15	11	13	62
957	47	22	15	11	13	62
958	47	22	15	11	13	62
959	47	22	15	11	13	62
960	47	22	15	11	13	62
961	47	22	15	11	13	62
962	47	22	15	11	13	62
963	47	22	15	11	13	62
964	47	22	15	11	13	62
965	47	22	15	11	13	62
966	47	22	15	11	13	62
967	47	22	15	11	13	62
968	47	22	15	11	13	62
969	47	22	15	11	13	62
970	47	22	15	11	13	62
971	47	22	15	11	13	62
972	47	22	15	11	13	62
973	47	22	15	11	13	62
974	47	22	15	11	13	62
975	47	22	15	11	13	62
976	47	22	15	11	13	62
977	47	22	15	11	13	62
978	47	22	15	11	13	62
979	47	22	15	11	13	62
980	47	22	15	11	13	62
981	47	22	15	11	13	62
982	47	22	15	11	13	62
983	47	22	15	11	13	62
984	47	22	15	11	13	62
985	47	22	15	11	13	62
986	47	22	15	11	13	62
987	47	22	15	11	13	62
988	47	22	15	11	13	62
989	47	22	15	11	13	62
990	47	22	15	11	13	62
991	47	22	15	11	13	62
992	47	22	15	11	13	62
993	47	22	15	11	13	62
994	47	22	15	11	13	62
995	47	22	15	11	13	62
996	47	22	15	11	13	62
997	47	22	15	11	13	62
998	47	22	15	11	13	62
999	47	22	15	11	13	62
1000	47	22	15	11	13	62
1001	47	22	15	11	13	62
1002	47	22	15	11	13	62
1003	47	22	15	11	13	62
1004	47	22	15	11	13	62
1005	47	22	15	11	13	62
1006	47	22	15	11	13	62
1007	47	22	15	11	13	62
1008	47	22	15	11	13	62
1009	47	22	15	11	13	62
1010	47	22	15	11	13	62
1011	47	22	15	11	13	62
1012	47	22	15	11	13	62
1013	47	22	15	11	13	62
1014	47	22	15	11	13	62
1015	47	22	15	11	13	62
1016	47	22	15	11	13	62
1017	47	22	15	11	13	62
1018	47	22	15	11	13	62
1019	47	22	15	11	13	62
1020	47	22	15	11	13	62
1021	47	22	15	11	13	62
1022	47	22	15	11	13	62
1023	47	22	15	11	13	62
1024	47	22	15	11	13	62
1025	47	22	15	11	13	62
1026	47	22	15	11	13	62
1027	47	22	15	11	13	62
1028	47	22	15	11	13	62
1029	47	22	15	11	13	62
1030	47	22	15	11	13	62
1031	47	22	15	11	13	62
1032	47	22	15	11	13	62
1033	47	22	15	11	13	62
1034	47	22	15	11	13	62
1035	47	22	15	11	13	62
1036	47	22	15	11	13	62
1037	47	22	15	11	13	62
1038	47	22	15	11	13	62
1039	47	22	15	11	13	62
1040	47	22	15	11	13	62
1041	47	22	15	11	13	62
1042	47	22	15	11	13	62
1043	47	22	15	11	13	62
1044	47	22	15	11	13	62
1045	47	22	15	11	13	62
1046	47	22	15	11	13	62
1047	47	22	15	11	13	62
1048	47	22	15	11	13	62
1049	47	22	15	11	13	62
1050	47	22	15	11	13	62
1051	47	22	15	11	13	62
1052	47	22	15	11	13	62
1053	47	22	15	11	13	62
1054	47	22	15	11	13	62
1055	47	22	15	11	13	62
1056	47	22	15	11	13	62
1057	47	22	15	11	13	62
1058	47	22	15	11	13	62
1059	47	22	15	11	13	62
1060	47	22	15	11	13	62
1061	47	22	15	11	13	62
1062	47	22	15	11	13	62
1063	47	22	15	11	13	62
1064	47	22	15	11	13	62
1065	47	22	15	11	13	62
1066	47	22	15	11	13	62
1067	47	22	15	11	13	62
1068	47	22	15	11	13	62
1069	47	22	15	11	13	62
1070	47	22	15	11	13	62
1071	47	22	15	11	13	62
1072	47	22	15	11	13	62
1073	47	22	15	11	13	62
1074	47	22	15	11	13	62
1075	47	22	15	11	13	62
1076	47	22	15	11	13	62
1077	47	22	15	11	13	62
1078	47	22	15	11	13	62
1079	47	22	15	11	13	62
1080	47	22	15	11	13	62
1081	47	22	15	11	13	62
1082	47	22	15	11	13	62
1083	47	22	15	11	13	62
1084	47	22	15	11	13	62
1085	47	22	15	11	13	62
1086	47	22	15	11	13	62
1087	47	22	15	11	13	62
1088	47	22	15	11	13	62
1089	47	22	15	11	13	62
1090	47	22	15	11	13	62
1091	47	22	15	11	13	62
1092	47	22	15	11	13	62
1093	47	22	15	11	13	62
1094	47	22	15	11	13	62
1095	47	22	15	11	13	62
1096	47	22	15	11	13	62
1097	47	22	15	11	13	62
1098	47	22	15	11	13	62
1099	47	22	15	11	13	62
1100	47	22	15	11	13	62
1101	47	22	15	11	13	62
1102	47	22	15	11	13	62
1103	47	22	15	11	13	62
1104	47	22	15	11	13	62
1105	47	22	15	11	13	62
1106	47	22	15	11	13	62
1107	47	22	15	11	13	62
1108	47	22	15	11	13	62
1109	47	22	15	11	13	62
1110	47	22	15	11	13	62
1111	47	22	15	11	13	62
1112	47	22	15	11	13	62
1113	47	22	15	11	13	62
1114	47	22	15	11	13	62
1115	47	22	15	11	13	62
1116	47	22	15	11	13	62
1117	47	22	15	11	13	62
1118	47	22	15	11	13	62
1119	47	22	15	11	13	62
1120	47	22	15	11	13	62
1121	47	22	15	11	13	62
1122	47	22	15	11	13	62
1123	47	22	15	11	13	62
1124	47	22	15	11	13	62
1125	47	22	15	11	13	62
1126	47	22	15	11	13	62
1127	47	22	15	11	13	62
1128	47	22	15	11	13	62
1129	47	22	15	11	13	62
1130	47	22	15	11	13	62
1131	47	22	15	11	13	62
1132	47	22	15	11	13	62
1133	47	22	15	11	13	62
1134	47	22	15	11	13	62
1135	47	22	15	11	13	62
1136	47	22	15	11	13	62
1137	47	22	15	11	13	62
1138	47	22	15	11	13	62
1139	47	22	15	11	13	62
1140	47	22	15	11	13	62
1141	47	22	15	11	13	62
1142	47	22	15	11	13	62
1143	47	22	15	11	13	62
1144	47	22	15	11	13	62
1145	47	22	15	11	13	62
1146	47	22	15	11	13	62
1147	47	22	15	11	13	62
1148	47	22	15	11	13	62
1149	47	22	15	11	13	62
1150	47	22	15	11	13	62
1151	47	22	15	11	13	62
1152	47	22	15	11	13	62
1153	47	22	15	11	13	62
1154	47	22	15	11	13	62
1155	47	22	15	11	13	62
1156	47	22	15	11	13	62
1157	47	22	15	11	13	62
1158	47	22	15	11	13	62
1159	47	22	15	11	13	62
1160	47	22	15	11	13	62
1161	47	22	15	11	13	62
1162	47	22	15	11	13	62
1163	47	22	15	11	13	62
1164	47	22	15	11	13	62
1165	46	22	15	11	13	62
1166	46	22	15	11	13	62
1167	46	22	15	11	13	62
1168	46	22	15	11	13	62
1169	46	22	15	11	13	62
1170	46	22	15	11	13	62
1171	46	22	15	11	13	62
1172	46	22	15	11	13	62
1173	46	22	15	11	13	62
1174	46	22	15	11	13	62
1175	46	22	15	11	13	62
1176	46	22	15	11	13	62
1177	46	22	15	11	13	62
1178	46	22	15	11	13	62
1179	46	22	15	11	13	62
1180	46	22	15	11	13	62
1181	46	22	15	11	13	62
1182	46	22	15	11	13	62
1183	46	22	15	11	13	62
1184	46	22	15	11	13	62
1185	46	22	15	11	13	62
1186	46	22	15	11	13	62
1187	46	22	15	11	13	62
1188	46	22	15	11	13	62
1189	46	22	15	11	13	62
1190	46	22	15	11	13	62
1191	46	22	15	11	13	62
1192	46	22	15	11	13	62
1193	46	22	15	11	13	62
1194	46	22	15	11	13	62
1195	46	22	15	11	13	62
1196	46	22	15	11	13	62
1197	46	22	15	11	13	62
1198	46	22	15	11	13	62
1199	46	22	15	11	13	62
1200	46	22	15	11	13	62
1201	46	22	15	11	13	62
1202	46	22	15	11	13	62
1203	46	22	15	11	13	62
1204	46	22	15	11	13	62
1205	46	22	15	11	13	62
1206	46	22	15	11	13	62
1207	46	22	15	11	13	62
1208	46	22	15	11	13	62
1209	46	22	15	11	13	62
1210	46	22	15	11	13	62
1211	46	22	15	11	13	62
1212	46	22	15	11	13	62
1213	46	22	15	11	13	62
1214	46	22	15	11	13	62
1215	46	22	15	11	13	62
1216	46	22	15	11	13	62
1217	46	22	15	11	13	62
1218	46	22	15	11	13	62
1219	46	22	15	11	13	62
1220	46	22	15	11	13	62
1221	46	22	15	11	13	62
1222	46	22	15	11	13	62
1223	46	22	15	11	13	62
1224	46	22	15	11	13	62
1225	46	22	15	11	13	62
1226	46	22	15	11	13	62
1227	46	22	15	11	13	62
1228	46	22	15	11	13	62
1229	46	22	15	11	13	62
1230	46	22	15	11	13	62
1231	46	22	15	11	13	62
1232	46	22	15	11	13	62
1233	46	22	15	11	13	62
1234	46	22	15	11	13	62
1235	46	22	15	11	13	62
1236	46	22	15	11	13	62
1237	46	22	15	11	13	62
1238	46	22	15	11	13	62
1239	46	22	15	11	13	62
1240	46	22	15	11	13	62
1241	46	22	15	11	13	62
1242	46	22	15	11	13	62
1243	46	22	15	11	13	62
1244	46	22	15	11	13	62
1245	46	22	15	11	13	62
1246	46	22	15	11	13	62
1247	46	22	15	11	13	62
1248	46	22	15	11	13	62
1249	46	22	15	11	13	62
1250	46	22	15	11	13	62
1251	46	22	15	11	13	62
1252	46	22	15	11	13	62
1253	46	22	15	11	13	62
1254	46	22	15	11	13	62
1255	46	22	15	11	13	62
1256	46	22	15	11	13	62
1257	46	22	15	11	13	62
1258	46	22	15	11	13	62
1259	46	22	15	11	13	62
1260	46	22	15	11	13	62
1261	46	22	15	11	13	62
1262	46	22	15	11	13	62
1263	46	22	15	11	13	62
1264	46	22	15	11	13	62
1265	46	22	15	11	13	62
1266	46	22	15	11	13	62
1267	46	22	15	11	13	62
1268	46	22	15	11	13	62
1269	46	22	15	11	13	62
1270	46	22	15	11	13	62
1271	46	22	15	11	13	62
1272	46	22	15	11	13	62
1273	46	22	15	11	13	62
1274	46	22	15	11	13	62
1275	46	22	15	11	13	62
1276	46	22	15	11	13	62
1277	46	22	15	11	13	62
1278	46	22	15	11	13	62
1279	46	22	15	11	13	62
1280	46	22	15	11	13	62
1281	46	22	15	11	13	62
1282	46	22	15	11	13	62
1283	46	22	15	11	13	62
1284	46	22	15	11	13	62
1285	46	22	15	11	13	62
1286	46	22	15	11	13	62
1287	46	22	15	11	13	62
1288	46	22	15	11	13	62
1289	46	22	15	11	13	62
1290	46	22	15	11	13	62
1291	46	22	15	11	13	62
1292	46	22	15	11	13	62
1293	46	22	15	11	13	62
1294	46	22	15	11	13	62
1295	46	22	15	11	13	62
1296	46	22	15	11	13	62
1297	46	22	15	11	13	62
1298	46	22	15	11	13	62
1299	46	22	15	11	13	62
1300	46	22	15	11	13	62
1301	46	22	15	11	13	62
1302	46	22	15	11	13	62
1303	46	22	15	11	13	62
1304	46	22	15	11	13	62
1305	46	22	15	11	13	62
1306	46	22	15	11	13	62
1307	46	22	15	11	13	62
1308	46	22	15	11	13	62
1309	46	22	15	11	13	62
1310	46	22	15	11	13	62
1311	46	22	15	11	13	62
1312	46	22	15	11	13	62
1313	46	22	15	11	13	62
1314	46	22	15	11	13	62
1315	46	22	15	11	13	62
1316	46	22	15	11	13	62
1317	46	22	15	11	13	62
1318	46	22	15	11	13	62
1319	46	22	15	11	13	62
1320	46	22	15	11	13	62
1321	46	22	15	11	13	62
1322	46	22	15	11	13	62
1323	46	22	15	11	13	62
1324	46	22	15	11	13	62
1325	46	22	15	11	13	62
1326	46	22	15	11	13	62
1327	46	22	15	11	13	62
1328	46	22	15	11	13	62
1329	46	22	15	11	13	62
1330	46	22	15	11	13	62
1331	46	22	15	11	13	62
1332	46	22	15	11	13	62
1333	46	22	15	11	13	62
1334	46	22	15	11	13	62
1335	46	22	15	11	13	62
1336	46	22	15	11	13	62
1337	46	22	15	11	13	62
1338	46	22	15	11	13	62
1339	46	22	15	11	13	62
1340	46	22	15	11	13	62
1341	46	22	15	11	13	62
1342	46	22	15	11	13	62
1343	46	22	15	11	13	62
1344	46	22	15	11	13	62
1345	46	22	15	11	13	62
1346	46	22	15	11	13	62
1347	46	22	15	11	13	62
1348	46	22	15	11	13	62
1349	46	22	15	11	13	62
1350	46	22	15	11	13	62
1351	46	22	15	11	13	62
1352	46	22	15	11	13	62
1353	46	22	15	11	13	62
1354	46	22	15	11	13	62
1355	46	22	15	11	13	62
1356	46	22	15	11	13	62
1357	46	22	15	11	13	62
1358	46	22	15	11	13	62
1359	46	22	15	11	13	62
1360	46	22	15	11	13	62
1361	46	22	15	11	13	62
1362	46	22	15	11	13	62
1363	46	22	15	11	13	62
1364	46	22	15	11	13	62
1365	46	22	15	11	13	62
1366	46	22	15	11	13	62
1367	46	22	15	11	13	62
1368	46	22	15	11	13	62
1369	46	22	15	11	13	62
1370	46	22	15	11	13	62
1371	46	22	15	11	13	62
1372	46	22	15	11	13	62
1373	46	22	15	11	13	62
1374	46	22	15	11	13	62
1375	46	22	15	11	13	62
1376	46	22	15	11	13	62
1377	46	22	15	11	13	62
1378	46	22	15	11	13	62
1379	46	22	15	11	13	62
1380	46	22	15	11	13	62
1381	46	22	15	11	13	62
1382	46	22	15	11	13	62
1383	46	22	15	11	13	62
1384	46	22	15	11	13	62
1385	46	22	15	11	13	62
1386	46	22	15	11	13	62
1387	46	22	15	11	13	62
1388	46	22	15	11	13	62
1389	46	22	15	11	13	62
1390	46	22	15	11	13	62
1391	46	22	15	11	13	62
1392	46	22	15	11	13	62
1393	46	22	15	11	13	62
1394	46	22	15	11	13	62
1395	46	22	15	11	13	62
1396	46	22	15	11	13	62
1397	45	12	15	11	13	62
1398	45	12	15	11	13	62
1399	46	21	15	11	13	62
1400	46	21	15	11	13	62
1401	46	21	15	11	13	62
1402	46	21	15	11	13	62
1403	46	21	15	11	13	62
1404	46	21	15	11	13	62
1405	46	21	15	11	13	62
1406	46	21	15	11	13	62
1407	46	21	15	11	13	62
1408	46	21	15	11	13	62
1409	46	21	15	11	13	62
1410	46	21	15	11	13	62
1411	46	21	15	11	13	62
1412	46	21	15	11	13	62
1413	46	21	15	11	13	62
1414	46	21	15	11	13	62
1415	46	21	15	11	13	62
1416	46	21	15	11	13	62
1417	46	21	15	11	13	62
1418	46	21	15	11	13	62
1419	46	21	15	11	13	62
1420	46	21	15	11	13	62
1421	46	21	15	11	13	62
1422	46	21	15	11	13	62
1423	46	21	15	11	13	62
1424	46	21	15	11	13	62
1425	46	21	15	11	13	62
1426	46	21	15	11	13	62
1427	46	21	15	11	13	62
1428	46	21	15	11	13	62
1429	46	21	15	11	13	62
1430	46	21	15	11	13	62
1431	46	21	15	11	13	62
1432	46	21	15	11	13	62
1433	46	21	15	11	13	62
1434	46	21	15	11	13	62
1435	46	21	15	11	13	62
1436	46	21	15	11	13	62
1437	46	21	15	11	13	62
1438	46	21	15	11	13	62
1439	46	21	15	11	13	62
1440	46	21	15	11	13	62
1441	46	21	15	11	13	62
1442	46	21	15	11	13	62
1443	46	21	15	11	13	62
1444	46	21	15	11	13	62
1445	46	21	15	11	13	62
1446	46	21	15	11	13	62
1447	46	21	15	11	13	62
1448	46	21	15	11	13	62
1449	46	21	15	11	13	62
1450	46	21	15	11	13	62
1451	46	21	15	11	13	62
1452	46	21	15	11	13	62
1453	46	21	15	11	13	62
1454	46	21	15	11	13	62
1455	46	21	15	11	13	62
1456	46	21	15	11	13	62
1457	46	21	15	11	13	62
1458	46	21	15	11	13	62
1459	46	21	15	11	13	62
1460	46	21	15	11	13	62
1461	46	21	15	11	13	61
1462	46	21	15	11	13	61
1463	46	21	15	11	13	61
1464	46	21	15	11	13	61
1465	46	21	15	11	13	61
1466	46	21	15	11	13	61
1467	46	21	15	11	13	61
1468	46	21	15	11	13	61
1469	46	21	15	11	13	61
1470	46	21	15	11	13	61
1471	46	21	15	11	13	61
1472	46	21	15	11	13	61
1473	46	21	15	11	13	61
1474	46	21	15	11	13	61
1475	46	21	15	11	13	61
1476	46	21	15	11	13	61
1477	46	21	15	11	13	61
1478	46	21	15	11	13	61
1479	46	21	15	11	13	61
1480	46	21	15	11	13	61
1481	46	21	15	11	13	61
1482	46	21	15	11	13	61
1483	46	21	15	11	13	61
1484	46	21	15	11	13	61
1485	46	21	15	11	13	61
1486	46	21	15	11	13	61
1487	46	21	15	11	13	61
1488	46	21	15	11	13	61
1489	46	21	15	11	13	61
1490	46	21	15	11	13	61
1491	46	21	15	11	13	61
1492	46	21	15	11	13	61
1493	46	21	15	11	13	61
1494	46	21	15	11	13	61
1495	46	21	15	11	13	61
1496	46	21	15	11	13	61
1497	46	21	15	11	13	61
1498	46	21	15	11	13	61
1499	46	21	15	11	13	61
1500	46	21	15	11	13	61
1501	46	21	15	11	13	61
1502	46	21	15	11	13	61
1503	46	21	15	11	13	61
1504	46	21	15	11	13	61
1505	46	21	15	11	13	61
1506	46	21	15	11	13	61
1507	46	21	15	11	13	61
1508	46	21	15	11	13	61
1509	46	21	15	11	13	61
1510	46	21	15	11	13	61
1511	46	21	15	11	13	61
1512	46	21	15	11	13	61
1513	46	21	15	11	13	61
1514	46	21	15	11	13	61
1515	46	21	15	11	13	61
1516	46	21	15	11	13	61
1517	46	21	15	11	13	61
1518	46	21	15	11	13	61
1519	46	21	15	11	13	61
1520	46	21	15	11	13	61
1521	46	21	15	11	13	61
1522	46	21	15	11	13	61
1523	46	21	15	11	13	61
1524	46	21	15	11	13	61
1525	46	21	15	11	13	61
1526	46	21	15	11	13	61
1527	46	21	15	11	13	61
1528	46	21	15	11	13	61
1529	46	21	15	11	13	61
1530	46	21	15	11	13	61
1531	46	21	15	11	13	61
1532	46	21	15	11	13	61
1533	46	21	15	11	13	61
1534	46	21	15	11	13	61
1535	46	21	15	11	13	61
1536	46	21	15	11	13	61
1537	46	21	15	11	13	61
1538	46	21	15	11	13	61
1539	46	21	15	11	13	61
1540	46	21	15	11	13	61
1541	46	21	15	11	13	61
1542	46	21	15	11	13	61
1543	46	21	15	11	13	61
1544	46	21	15	11	13	61
1545	46	21	15	11	13	61
1546	46	21	15	11	13	61
1547	46	21	15	11	13	61
1548	46	21	15	11	13	61
1549	46	21	15	11	13	61
1550	46	21	15	11	13	61
1551	46	21	15	11	13	61
1552	46	21	15	11	13	61
1553	46	21	15	11	13	61
1554	46	21	15	11	13	61
1555	46	21	15	11	13	61
1556	46	21	15	11	13	61
1557	46	21	15	11	13	61
1558	46	21	15	11	13	61
1559	46	21	15	11	13	61
1560	46	21	15	11	13	61
1561	46	21	15	11	13	61
1562	46	21	15	11	13	61
1563	46	21	15	11	13	61
1564	46	21	15	11	13	61
1565	46	21	15	11	13	61
1566	46	21	15	11	13	61
1567	46	18	15	11	13	61
1568	46	18	15	11	13	61
1569	46	18	15	11	13	61
1570	45	12	15	11	13	61
1571	45	12	15	11	13	61
1572	45	12	15	11	13	61
1573	45	12	15	11	13	61
1574	45	12	15	11	13	61
1575	45	12	15	11	13	61
1576	45	12	15	11	13	61
1577	45	12	15	11	13	61
1578	45	12	15	11	13	61
1579	45	12	15	11	13	61
1580	45	12	15	11	13	61
1581	45	12	15	11	13	61
1582	45	12	15	11	13	61
1583	45	12	15	11	13	61
1584	45	12	15	11	13	61
1585	45	12	15	11	13	61
1586	45	12	15	11	13	61
1587	45	12	15	11	13	61
1588	45	12	15	11	13	61
1589	45	12	15	11	13	61
1590	45	12	15	11	13	61
1591	45	12	15	11	13	61
1592	45	12	15	11	13	61
1593	45	12	15	11	13	61
1594	45	12	15	11	13	61
1595	45	12	15	11	13	61
1596	45	12	15	11	13	61
1597	45	12	15	11	13	61
1598	45	12	15	11	13	61
1599	45	12	15	11	13	61
1600	45	12	15	11	13	61
1601	45	12	15	11	13	61
1602	45	12	15	11	13	61
1603	45	12	15	11	13	61
1604	45	12	15	11	13	61
1605	45	12	15	11	13	61
1606	45	12	15	11	13	61
1607	45	12	15	11	13	61
1608	45	12	15	11	13	61
1609	45	12	15	11	13	61
1610	45	12	15	11	13	61
1611	45	12	15	11	13	61
1612	45	12	15	11	13	61
1613	45	12	15	11	13	61
1614	45	12	15	11	13	61
1615	45	12	15	11	13	61
1616	45	12	15	11	13	61
1617	45	12	15	11	13	61
1618	45	12	15	11	13	61
1619	45	12	15	11	13	61
1620	45	12	15	11	13	61
1621	45	12	15	11	13	61
1622	45	12	15	11	13	61
1623	45	12	15	11	13	61
1624	45	12	15	11	13	61
1625	45	12	15	11	13	61
1626	45	12	15	11	13	61
1627	45	12	15	11	13	61
1628	45	12	15	11	13	61
1629	45	12	15	11	13	61
1630	45	12	15	11	13	61
1631	45	12	15	11	13	61
1632	45	12	15	11	13	61
1633	45	12	15	11	13	61
1634	45	12	15	11	13	61
1635	45	12	15	11	13	61
1636	45	12	15	11	13	61
1637	45	12	15	11	13	61
1638	45	12	15	11	13	61
1639	45	12	15	11	13	61
1640	45	12	15	11	13	61
1641	45	12	15	11	13	61
1642	45	12	15	11	13	61
1643	45	12	15	11	13	61
1644	45	12	15	11	13	61
1645	45	12	15	11	13	61
1646	45	12	15	11	13	61
1647	45	12	15	11	13	61
1648	45	12	15	11	13	61
1649	45	12	15	11	13	61
1650	45	12	15	11	13	61
1651	45	12	15	11	13	61
1652	45	12	15	11	13	61
1653	45	12	15	11	13	61
1654	45	12	15	11	13	61
1655	45	12	15	11	13	61
1656	45	12	15	11	13	61
1657	45	12	15	11	13	61
1658	45	12	15	11	13	61
1659	45	12	15	11	13	61
1660	45	12	15	11	13	61
1661	45	12	15	11	13	61
1662	45	12	15	11	13	61
1663	45	12	15	11	13	61
1664	45	12	15	11	13	61
1665	45	12	15	11	13	61
1666	45	12	15	11	13	61
1667	45	12	15	11	13	61
1668	45	12	15	11	13	61
1669	45	12	15	11	13	61
1670	45	12	15	11	13	61
1671	45	12	15	11	13	61
1672	45	12	15	11	13	61
1673	45	12	15	11	13	61
1674	45	12	15	11	13	61
1675	45	12	15	11	13	61
1676	45	12	15	11	13	61
1677	45	12	15	11	13	61
1678	45	12	15	11	13	61
1679	45	12	15	11	13	61
1680	45	12	15	11	13	61
1681	45	12	15	11	13	61
1682	45	12	15	11	13	61
1683	45	12	15	11	13	61
1684	45	12	15	11	13	61
1685	45	12	15	11	13	61
1686	45	12	15	11	13	61
1687	45	12	15	11	13	61
1688	45	12	15	11	13	61
1689	45	12	15	11	13	61
1690	45	12	15	11	13	61
1691	45	12	15	11	13	61
1692	45	12	15	11	13	61
1693	45	12	15	11	13	61
1694	45	12	15	11	13	61
1695	45	12	15	11	13	61
1696	45	12	15	11	13	61
1697	45	12	15	11	13	61
1698	45	12	15	11	13	61
1699	45	12	15	11	13	61
1700	45	12	15	11	13	61
1701	45	12	15	11	13	61
1702	45	12	15	11	13	61
1703	45	12	15	11	13	61
1704	45	12	15	11	13	61
1705	45	12	15	11	13	61
1706	45	12	15	11	13	61
1707	45	12	15	11	13	61
1708	45	12	15	11	13	61
1709	45	12	15	11	13	61
1710	45	12	15	11	13	61
1711	45	12	15	11	13	61
1712	45	12	15	11	13	61
1713	45	12	15	11	13	61
1714	45	12	15	11	13	61
1715	45	12	15	11	13	61
1716	45	12	15	11	13	61
1717	45	12	15	11	13	61
1718	45	12	15	11	13	61
1719	45	12	15	11	13	61
1720	45	12	15	11	13	61
1721	45	12	15	11	13	61
1722	45	12	15	11	13	61
1723	45	12	15	11	13	61
1724	45	12	15	11	13	61
1725	45	15	15	11	13	61
1726	45	15	15	11	13	61
1727	45	15	15	11	13	61
1728	45	20	15	11	13	61
1729	45	20	15	11	13	61
1730	45	20	15	11	13	61
1731	45	20	15	11	13	61
1732	45	20	15	11	13	61
1733	45	20	15	11	13	61
1734	45	20	15	11	13	61
1735	45	20	15	11	13	61
1736	45	20	15	11	13	61
1737	45	20	15	11	13	61
1738	45	20	15	11	13	61
1739	45	20	15	11	13	61
1740	45	20	15	11	13	61
1741	45	20	15	11	13	61
1742	45	20	15	11	13	61
1743	45	20	15	11	13	61
1744	45	20	15	11	13	61
1745	45	20	15	11	13	61
1746	45	20	15	11	13	61
1747	45	20	15	11	13	61
1748	45	20	15	11	13	61
1749	45	20	15	11	13	61
1750	45	20	15	11	13	61
1751	45	20	15	11	13	61
1752	45	20	15	11	13	61
1753	45	20	15	11	13	61
1754	45	20	15	11	13	61
1755	45	20	15	11	13	61
1756	45	20	15	11	13	61
1757	45	20	15	11	13	61
1758	45	20	15	11	13	61
1759	45	20	15	11	13	61
1760	45	20	15	11	13	61
1761	45	20	15	11	13	61
1762	45	20	15	11	13	61
1763	45	20	15	11	13	61
1764	45	20	15	11	13	61
1765	45	20	15	11	13	61
1766	45	20	15	11	13	61
1767	45	20	15	11	13	61
1768	45	20	15	11	13	61
1769	45	20	15	11	13	61
1770	45	20	15	11	13	61
1771	45	20	15	11	13	61
1772	45	20	15	11	13	61
1773	45	20	15	11	13	61
1774	45	20	15	11	13	61
1775	45	20	15	11	13	61
1776	45	20	15	11	13	61
1777	45	21	15	11	13	61
1778	45	21	15	11	13	61
1779	45	21	15	11	13	61
1780	45	21	15	11	13	61
1781	45	21	15	11	13	61
1782	45	21	15	11	13	61
1783	45	21	15	11	13	61
1784	45	21	15	11	13	61
1785	45	21	15	11	13	61
1786	45	21	15	11	13	61
1787	45	21	15	11	13	61
1788	45	21	15	11	13	61
1789	45	21	15	11	13	61
1790	45	21	15	11	13	61
1791	45	21	15	11	13	61
1792	45	21	15	11	13	61
1793	45	21	15	11	13	61
1794	45	21	15	11	13	61
1795	45	21	15	11	13	61
1796	45	21	15	11	13	61
1797	45	21	15	11	13	61
1798	45	21	15	11	13	61
1799	45	21	15	11	13	61
1800	45	21	15	11	13	61
1801	45	21	15	11	13	61
1802	45	21	15	11	13	61
1803	45	21	15	11	13	61
1804	45	21	15	11	13	61
1805	45	21	15	11	13	61
1806	45	21	15	11	13	61
1807	45	21	15	11	13	61
1808	45	21	15	11	13	61
1809	45	21	15	11	13	61
1810	45	21	15	11	13	61
1811	45	21	15	11	13	61
1812	45	21	15	11	13	61
1813	45	21	15	11	13	61
1814	45	21	15	11	13	61
1815	45	21	15	11	13	61
1816	46	21	15	11	13	61
1817	46	21	15	11	13	61
1818	46	21	15	11	13	61
1819	46	21	15	11	13	61
1820	46	21	15	11	13	61
1821	46	21	15	11	13	61
1822	46	21	15	11	13	61
1823	46	21	15	11	13	61
1824	46	21	15	11	13	61
1825	46	21	15	11	13	61
1826	46	21	15	11	13	61
1827	46	21	15	11	13	61
1828	46	21	15	11	13	61
1829	46	21	15	11	13	61
1830	46	21	15	11	13	61
1831	46	21	15	11	13	61
1832	46	21	15	11	13	61
1833	46	21	15	11	13	61
1834	46	21	15	11	13	61
1835	46	21	15	11	13	61
1836	46	21	15	11	13	61
1837	46	21	15	11	13	61
1838	46	21	15	11	13	61
1839	46	21	15	11	13	61
1840	46	21	15	11	13	61
1841	46	21	15	11	13	61
1842	46	21	15	11	13	61
1843	46	21	15	11	13	61
1844	46	21	15	11	13	61
1845	46	21	15	11	13	61
1846	46	21	15	11	13	61
1847	46	21	15	11	13	61
1848	46	21	15	11	13	61
1849	46	21	15	11	13	61
1850	46	21	15	11	13	61
1851	46	21	15	11	13	61
1852	46	21	15	11	13	61
1853	46	21	15	11	13	61
1854	46	21	15	11	13	61
1855	46	21	15	11	13	61
1856	46	21	15	11	13	61
1857	46	21	15	11	13	61
1858	46	21	15	11	13	61
1859	46	21	15	11	13	61
1860	46	21	15	11	13	61
1861	46	21	15	11	13	61
1862	46	21	15	11	13	61
1863	46	21	15	11	13	61
1864	46	21	15	11	13	61
1865	46	21	15	11	13	61
1866	46	21	15	11	13	61
1867	46	21	15	11	13	61
1868	46	21	15	11	13	61
1869	46	21	15	11	13	61
1870	46	21	15	11	13	61
1871	46	21	15	11	13	61
1872	46	21	15	11	13	61
1873	46	21	15	11	13	61
1874	46	21	15	11	13	61
1875	46	21	15	11	13	61
1876	46	21	15	11	13	61
1877	46	21	15	11	13	61
1878	46	21	15	11	13	61
1879	46	21	15	11	13	61
1880	46	21	15	11	13	61
1881	46	21	15	11	13	61
1882	46	21	15	11	13	61
1883	46	21	15	11	13	61
1884	46	21	15	11	13	61
1885	46	21	15	11	13	61
1886	46	21	15	11	13	61
1887	46	21	15	11	13	61
1888	46	21	15	11	13	61
1889	46	21	15	11	13	61
1890	46	21	15	11	13	61
1891	46	21	15	11	13	61
1892	46	21	15	11	13	61
1893	46	21	15	11	13	61
1894	46	21	15	11	13	61
1895	46	21	15	11	13	61
1896	46	21	15	11	13	61
1897	46	21	15	11	13	61
1898	46	21	15	11	13	61
1899	46	21	15	11	13	61
1900	46	21	15	11	13	61
1901	46	21	15	11	13	61
1902	46	21	15	11	13	61
1903	46	21	15	11	13	61
1904	46	21	15	11	13	61
1905	46	21	15	11	13	61
1906	46	21	15	11	13	61
1907	46	21	15	11	13	61
1908	46	21	15	11	13	61
1909	46	21	15	11	13	61
1910	46	21	15	11	13	61
1911	46	21	15	11	13	61
1912	46	21	15	11	13	61
1913	46	21	15	11	13	61
1914	46	21	15	11	13	61
1915	46	21	15	11	13	61
1916	46	21	15	11	13	61
1917	46	21	15	11	13	61
1918	46	21	15	11	13	61
1919	46	21	15	11	13	61
1920	46	21	15	11	13	61
1921	46	21	15	11	13	61
1922	46	21	15	11	13	61
1923	46	21	15	11	13	61
1924	46	21	15	11	13	61
1925	46	21	15	11	13	61
1926	46	21	15	11	13	61
1927	46	21	15	11	13	61
1928	46	21	15	11	13	61
1929	46	21	15	11	13	61
1930	46	21	15	11	13	61
1931	46	21	15	11	13	61
1932	46	21	15	11	13	61
1933	46	21	15	11	13	61
1934	46	21	15	11	13	61
1935	46	21	15	11	13	61
1936	46	21	15	11	13	61
1937	46	21	15	11	13	61
1938	46	21	15	11	13	61
1939	46	21	15	11	13	61
1940	46	21	15	11	13	61
1941	46	21	15	11	13	61
1942	46	21	15	11	13	61
1943	46	21	15	11	13	61
1944	46	21	15	11	13	61
1945	46	21	15	11	13	61
1946	46	21	15	11	13	61
1947	46	21	15	11	13	61
1948	46	21	15	11	13	61
1949	46	21	15	11	13	61
1950	46	21	15	11	13	61
1951	46	21	15	11	13	61
1952	46	21	15	11	13	61
1953	46	21	15	11	13	61
1954	46	21	15	11	13	61
1955	46	21	15	11	13	61
1956	46	21	15	11	13	61
1957	46	21	15	11	13	61
1958	46	21	15	11	13	61
1959	46	21	15	11	13	61
1960	46	21	15	11	13	61
1961	46	21	15	11	13	61
1962	46	21	15	11	13	61
1963	46	21	15	11	13	61
1964	46	21	15	11	13	61
1965	46	21	15	11	13	61
1966	46	21	15	11	13	61
1967	46	21	15	11	13	61
1968	46	21	15	11	13	61
1969	46	21	15	11	13	61
1970	46	21	15	11	13	61
1971	46	21	15	11	13	61
1972	46	21	15	11	13	61
1973	46	21	15	11	13	61
1974	46	21	15	11	13	61
1975	46	21	15	11	13	61
1976	46	21	15	11	13	61
1977	46	21	15	11	13	61
1978	46	21	15	11	13	61
1979	46	21	15	11	13	61
1980	46	21	15	11	13	61
1981	46	21	15	11	13	61
1982	46	21	15	11	13	61
1983	46	21	15	11	13	61
1984	46	21	15	11	13	61
1985	46	21	15	11	13	61
1986	46	21	15	11	13	61
1987	46	21	15	11	13	61
1988	46	21	15	11	13	61
1989	46	21	15	11	13	61
1990	46	21	15	11	13	61
1991	46	21	15	11	13	61
1992	46	21	15	11	13	61
1993	46	21	15	11	13	61
1994	46	21	15	11	13	61
1995	46	21	15	11	13	61
1996	46	21	15	11	13	61
1997	46	21	15	11	13	61
1998	46	21	15	11	13	61
1999	46	21	15	11	13	61
[truncated: 222,153+ more rows]

## Sheet: Figure5
Figure 5a
Gene_num	Term	Database	ID	total_num	Rich_factor	Ratio_in_study	Ratio_in_pop	P_Value	Corrected_P_Value	Genes	Hyperlink	typeII	typeI
12	Cysteine and methionine metabolism	KEGG PATHWAY	map00270	25	0.48	12/69	54/3508	2.24e-10	6.05e-09	LEPOKKNL_03624|LEPOKKNL_03625|LEPOKKNL_00739|LEPOKKNL_03606|LEPOKKNL_03607|LEPOKKNL_00689|LEPOKKNL_04782|LEPOKKNL_02631|LEPOKKNL_02632|LEPOKKNL_04943|LEPOKKNL_04942|LEPOKKNL_02086	http://www.genome.jp/kegg-bin/show_pathway?map=map00270&multi_query=K00899+yellow,red%0d%0aK00548+yellow%0dK14155+yellow%0dK01243+yellow%0dK01011+yellow%0dK00813+yellow%0dK00832+yellow%0dK00831+yellow%0dK01760+yellow,red%0d%0aK01919+yellow%0dK00133+yellow%0dK09880+yellow,red%0d%0aK00640+yellow%0dK00547+yellow%0dK12525+yellow,red%0d%0aK12524+yellow%0dK07173+yellow%0dK00789+yellow,red%0d%0aK05396+y…	Amino acid metabolism	Metabolism
6	Nitrogen metabolism	KEGG PATHWAY	map00910	15	0.4	6/69	26/3508	7.85e-06	0.000105974	LEPOKKNL_02023|LEPOKKNL_02025|LEPOKKNL_02024|LEPOKKNL_02027|LEPOKKNL_00358|LEPOKKNL_00357	http://www.genome.jp/kegg-bin/show_pathway?map=map00910&multi_query=K01673+yellow%0dK00262+yellow%0dK00261+yellow%0dK05601+yellow%0dK00266+yellow%0dK00265+yellow%0dK00362+yellow,red%0d%0aK00374+yellow,red%0d%0aK02575+yellow,red%0d%0aK00363+yellow,red%0d%0aK15578+yellow%0dK00926+yellow%0dK01915+yellow%0dK00459+yellow%0dK15577+yellow%0dK15576+yellow%0dK00371+yellow,red%0d%0aK00370+yellow,red%0d%0aK…	Energy metabolism	Metabolism
5	Selenocompound metabolism	KEGG PATHWAY	map00450	11	0.454545	5/69	17/3508	1.31e-05	0.000117966	LEPOKKNL_02631|LEPOKKNL_02632|LEPOKKNL_04943|LEPOKKNL_02086|LEPOKKNL_00689	http://www.genome.jp/kegg-bin/show_pathway?map=map00450&multi_query=K01042+yellow%0dK01008+yellow%0dK01758+yellow%0dK00957+yellow%0dK00384+yellow%0dK00956+yellow%0dK14155+yellow%0dK11717+yellow%0dK07309+yellow%0dK01760+yellow,red%0d%0aK00549+yellow,red%0d%0aK01874+yellow%0dK00548+yellow%0dK01739+yellow,red%0d%0a	Metabolism of other amino acids	Metabolism
2	Ascorbate and aldarate metabolism	KEGG PATHWAY	map00053	14	0.142857	2/69	24/3508	0.0797308	0.307533	LEPOKKNL_00572|LEPOKKNL_00129	http://www.genome.jp/kegg-bin/show_pathway?map=map00053&multi_query=K03077+yellow%0dK03079+yellow%0dK03078+yellow%0dK01053+yellow,red%0d%0aK03476+yellow%0dK03475+yellow%0dK01708+yellow,red%0d%0aK02821+yellow%0dK00880+yellow%0dK01706+yellow%0dK00012+yellow%0dK02822+yellow%0dK13874+yellow%0dK01630+yellow%0d	Carbohydrate metabolism	Metabolism
2	Valine, leucine and isoleucine biosynthesis	KEGG PATHWAY	map00290	6	0.333333	2/69	20/3508	0.0576912	0.311533	LEPOKKNL_01955|LEPOKKNL_02187	http://www.genome.jp/kegg-bin/show_pathway?map=map00290&multi_query=K01754+yellow,blue%0d%0aK01652+yellow,red%0d%0aK01687+yellow%0dK11258+yellow%0dK00052+yellow%0dK00053+yellow%0dK14260+yellow%0dK00835+yellow%0dK01649+yellow%0dK00826+yellow%0dK01704+yellow%0dK01703+yellow%0dK01653+yellow%0d	Amino acid metabolism	Metabolism
1	Caprolactam degradation	KEGG PATHWAY	map00930	3	0.333333	1/69	4/3508	0.076418	0.343881	LEPOKKNL_00129	http://www.genome.jp/kegg-bin/show_pathway?map=map00930&multi_query=K01053+yellow,red%0d%0aK01825+yellow%0dK01782+yellow%0dK01692+yellow%0d	Xenobiotics biodegradation and metabolism	Metabolism
1	Bacterial chemotaxis	KEGG PATHWAY	map02030	6	0.166667	1/69	8/3508	0.147075	0.397101	LEPOKKNL_04760	http://www.genome.jp/kegg-bin/show_pathway?map=map02030&multi_query=K10439+yellow%0dK10540+yellow%0dK12368+yellow%0dK10108+yellow,red%0d%0a	Cell motility	Cellular Processes
5	Two-component system	KEGG PATHWAY	map02020	40	0.125	5/69	138/3508	0.133343	0.400028	LEPOKKNL_04237|LEPOKKNL_02025|LEPOKKNL_02024|LEPOKKNL_02027|LEPOKKNL_02026	http://www.genome.jp/kegg-bin/show_pathway?map=map02020&multi_query=K04771+yellow%0dK11103+yellow%0dK02313+yellow%0dK01915+yellow%0dK23514+yellow%0dK07771+yellow%0dK07773+yellow%0dK18326+yellow%0dK18324+yellow%0dK10914+yellow%0dK12340+yellow%0dK07666+yellow%0dK07667+yellow%0dK07664+yellow%0dK07665+yellow%0dK07662+yellow%0dK00370+yellow,red%0d%0aK07660+yellow%0dK07661+yellow%0dK07640+yellow%0dK083…	Signal transduction	Environmental Information Processing
2	Sulfur metabolism	KEGG PATHWAY	map00920	16	0.125	2/69	37/3508	0.163988	0.402515	LEPOKKNL_04782|LEPOKKNL_04943	http://www.genome.jp/kegg-bin/show_pathway?map=map00920&multi_query=K20034+yellow%0dK01011+yellow%0dK07308+yellow%0dK00957+yellow%0dK00956+yellow%0dK10831+yellow%0dK00640+yellow%0dK00390+yellow%0dK02045+yellow%0dK02047+yellow%0dK02046+yellow%0dK02048+yellow%0dK01082+yellow%0dK02439+yellow%0dK04091+yellow%0dK23163+yellow%0dK07307+yellow%0dK07306+yellow%0dK03119+yellow%0dK01738+yellow%0dK01739+yell…	Energy metabolism	Metabolism
1	Monobactam biosynthesis	KEGG PATHWAY	map00261	4	0.25	1/69	11/3508	0.196545	0.442226	LEPOKKNL_04942	http://www.genome.jp/kegg-bin/show_pathway?map=map00261&multi_query=K00133+yellow%0dK12525+yellow,red%0d%0aK00215+yellow%0dK01714+yellow%0dK12524+yellow%0dK00928+yellow%0dK00957+yellow%0dK00956+yellow%0d	Biosynthesis of other secondary metabolites	Metabolism
1	Lysine biosynthesis	KEGG PATHWAY	map00300	5	0.2	1/69	17/3508	0.287155	0.45607	LEPOKKNL_04942	http://www.genome.jp/kegg-bin/show_pathway?map=map00300&multi_query=K00133+yellow%0dK01586+yellow%0dK01928+yellow%0dK00674+yellow%0dK01929+yellow%0dK01439+yellow%0dK01778+yellow%0dK00215+yellow%0dK01714+yellow%0dK12524+yellow%0dK12525+yellow,red%0d%0aK00928+yellow%0dK00821+yellow%0d	Amino acid metabolism	Metabolism
1	One carbon pool by folate	KEGG PATHWAY	map00670	3	0.333333	1/69	15/3508	0.258131	0.464635	LEPOKKNL_04937	http://www.genome.jp/kegg-bin/show_pathway?map=map00670&multi_query=K00560+yellow%0dK00297+yellow,red%0d%0aK00287+yellow%0dK11175+yellow%0dK00600+yellow%0dK00602+yellow%0dK00605+yellow%0dK00604+yellow%0dK13938+yellow%0dK01934+yellow%0dK01433+yellow%0dK08289+yellow%0dK01491+yellow%0dK00548+yellow%0d	Metabolism of cofactors and vitamins	Metabolism
1	C5-Branched dibasic acid metabolism	KEGG PATHWAY	map00660	6	0.166667	1/69	15/3508	0.258131	0.464635	LEPOKKNL_02187	http://www.genome.jp/kegg-bin/show_pathway?map=map00660&multi_query=K01652+yellow,red%0d%0aK10218+yellow%0dK11258+yellow%0dK00052+yellow%0dK01903+yellow%0dK01902+yellow%0dK01575+yellow%0dK01653+yellow%0dK01704+yellow%0dK01703+yellow%0d	Carbohydrate metabolism	Metabolism
2	Glycine, serine and threonine metabolism	KEGG PATHWAY	map00260	12	0.166667	2/69	48/3508	0.243281	0.469184	LEPOKKNL_04942|LEPOKKNL_01955	http://www.genome.jp/kegg-bin/show_pathway?map=map00260&multi_query=K01079+yellow%0dK00090+yellow%0dK00998+yellow%0dK00060+yellow%0dK00836+yellow%0dK00600+yellow%0dK00605+yellow%0dK00831+yellow%0dK00872+yellow%0dK00133+yellow%0dK00130+yellow%0dK01834+yellow%0dK00281+yellow%0dK12525+yellow,red%0d%0aK02437+yellow%0dK01754+yellow,blue%0d%0aK00108+yellow%0dK01752+yellow%0dK01753+yellow%0dK01695+yello…	Amino acid metabolism	Metabolism
2	Butanoate metabolism	KEGG PATHWAY	map00650	28	0.0714286	2/69	47/3508	0.235944	0.490038	LEPOKKNL_02186|LEPOKKNL_02187	http://www.genome.jp/kegg-bin/show_pathway?map=map00650&multi_query=K01782+yellow%0dK20509+yellow%0dK07250+yellow%0dK01653+yellow%0dK00135+yellow%0dK00074+yellow%0dK00626+yellow%0dK00019+yellow%0dK00241+yellow%0dK01575+yellow%0dK01029+yellow%0dK00242+yellow%0dK00245+yellow%0dK00244+yellow%0dK08324+yellow%0dK00246+yellow%0dK11258+yellow%0dK01028+yellow%0dK01692+yellow%0dK00823+yellow%0dK00240+yell…	Carbohydrate metabolism	Metabolism
1	Pantothenate and CoA biosynthesis	KEGG PATHWAY	map00770	6	0.166667	1/69	24/3508	0.380197	0.570296	LEPOKKNL_02187	http://www.genome.jp/kegg-bin/show_pathway?map=map00770&multi_query=K04765+yellow%0dK00077+yellow%0dK01687+yellow%0dK00997+yellow%0dK11258+yellow%0dK00859+yellow%0dK06133+yellow%0dK00053+yellow%0dK08682+yellow%0dK00826+yellow%0dK01579+yellow%0dK13038+yellow%0dK00606+yellow%0dK00954+yellow%0dK01918+yellow%0dK01652+yellow,red%0d%0aK01653+yellow%0dK00867+yellow%0d	Metabolism of cofactors and vitamins	Metabolism
1	Glycerophospholipid metabolism	KEGG PATHWAY	map00564	13	0.0769231	1/69	30/3508	0.450344	0.639962	LEPOKKNL_01360	http://www.genome.jp/kegg-bin/show_pathway?map=map00564&multi_query=K00998+yellow%0dK00995+yellow%0dK05939+yellow%0dK00057+yellow%0dK01126+yellow%0dK01048+yellow%0dK00113+yellow%0dK00112+yellow%0dK00981+yellow%0dK01613+yellow%0dK00901+yellow%0dK00631+yellow%0dK01096+yellow%0dK01095+yellow%0dK04019+yellow%0dK18697+yellow%0dK00111+yellow%0dK00655+yellow%0dK06131+yellow%0dK03735+yellow%0dK03736+yell…	Lipid metabolism	Metabolism
1	Phenylalanine metabolism	KEGG PATHWAY	map00360	14	0.0714286	1/69	35/3508	0.502775	0.646425	LEPOKKNL_02782	http://www.genome.jp/kegg-bin/show_pathway?map=map00360&multi_query=K01666+yellow%0dK01912+yellow%0dK00813+yellow%0dK00832+yellow%0dK00817+yellow%0dK01426+yellow%0dK03782+yellow%0dK00074+yellow%0dK00285+yellow%0dK00055+yellow%0dK05712+yellow%0dK05713+yellow%0dK02609+yellow,red%0d%0aK02554+yellow%0dK15866+yellow%0dK01692+yellow%0dK01451+yellow%0dK00276+yellow%0dK00146+yellow%0dK02611+yellow%0dK057…	Amino acid metabolism	Metabolism
5	ABC transporters	KEGG PATHWAY	map02010	96	0.0520833	5/69	267/3508	0.612787	0.66181	LEPOKKNL_04760|LEPOKKNL_02630|LEPOKKNL_04077|LEPOKKNL_04078|LEPOKKNL_04079	http://www.genome.jp/kegg-bin/show_pathway?map=map02010&multi_query=K23509+yellow%0dK02018+yellow%0dK02017+yellow%0dK10192+yellow%0dK10193+yellow%0dK10194+yellow%0dK10195+yellow%0dK02010+yellow%0dK02011+yellow%0dK10110+yellow%0dK10111+yellow%0dK05845+yellow%0dK05846+yellow%0dK05847+yellow%0dK01998+yellow%0dK01999+yellow%0dK18889+yellow%0dK09808+yellow%0dK02062+yellow%0dK17203+yellow%0dK17202+yell…	Membrane transport	Environmental Information Processing
1	Porphyrin and chlorophyll metabolism	KEGG PATHWAY	map00860	19	0.0526316	1/69	42/3508	0.567991	0.666772	LEPOKKNL_01349	http://www.genome.jp/kegg-bin/show_pathway?map=map00860&multi_query=K05368+yellow%0dK02257+yellow%0dK01749+yellow%0dK02232+yellow%0dK02233+yellow%0dK02231+yellow%0dK00768+yellow%0dK01719+yellow%0dK02492+yellow%0dK02496+yellow%0dK05936+yellow%0dK02495+yellow%0dK19221+yellow%0dK06042+yellow%0dK02188+yellow%0dK02189+yellow%0dK00228+yellow%0dK03399+yellow%0dK03594+yellow%0dK01698+yellow%0dK04720+yell…	Metabolism of cofactors and vitamins	Metabolism
1	Pentose phosphate pathway	KEGG PATHWAY	map00030	22	0.0454545	1/69	46/3508	0.601392	0.676566	LEPOKKNL_00129	http://www.genome.jp/kegg-bin/show_pathway?map=map00030&multi_query=K02446+yellow%0dK00850+yellow%0dK00851+yellow%0dK00852+yellow%0dK16370+yellow%0dK01624+yellow%0dK01625+yellow%0dK01810+yellow%0dK00874+yellow%0dK03841+yellow%0dK01839+yellow%0dK01835+yellow%0dK00036+yellow%0dK05774+yellow%0dK00033+yellow%0dK00090+yellow%0dK01690+yellow%0dK11529+yellow%0dK00948+yellow%0dK00616+yellow%0dK00615+yell…	Carbohydrate metabolism	Metabolism
2	Quorum sensing	KEGG PATHWAY	map02024	39	0.0512821	2/69	95/3508	0.563143	0.69113	LEPOKKNL_01607|LEPOKKNL_01608	http://www.genome.jp/kegg-bin/show_pathway?map=map02024&multi_query=K10558+yellow%0dK11531+yellow%0dK11530+yellow%0dK02031+yellow%0dK02032+yellow%0dK02033+yellow,red%0d%0aK02034+yellow%0dK02035+yellow,red%0d%0aK10556+yellow%0dK10557+yellow%0dK03210+yellow%0dK01626+yellow%0dK03106+yellow%0dK01996+yellow%0dK07715+yellow%0dK18139+yellow%0dK09823+yellow%0dK01998+yellow%0dK01999+yellow%0dK15580+yellow…	Cellular community - prokaryotes	Cellular Processes
1	Phosphotransferase system (PTS)	KEGG PATHWAY	map02060	32	0.03125	1/69	70/3508	0.754528	0.754528	LEPOKKNL_04541	http://www.genome.jp/kegg-bin/show_pathway?map=map02060&multi_query=K02759+yellow%0dK02798+yellow%0dK02793+yellow%0dK02795+yellow%0dK02794+yellow%0dK02796+yellow%0dK08483+yellow%0dK08485+yellow%0dK08484+yellow%0dK02804+yellow%0dK03475+yellow%0dK02806+yellow%0dK00882+yellow%0dK02802+yellow%0dK02822+yellow%0dK02821+yellow%0dK02768+yellow%0dK02769+yellow%0dK02760+yellow,red%0d%0aK02761+yellow%0dK195…	Membrane transport	Environmental Information Processing
1	Starch and sucrose metabolism	KEGG PATHWAY	map00500	29	0.0344828	1/69	68/3508	0.744375	0.773005	LEPOKKNL_04541	http://www.genome.jp/kegg-bin/show_pathway?map=map00500&multi_query=K02759+yellow%0dK00975+yellow%0dK01810+yellow%0dK02777+yellow%0dK01176+yellow%0dK01187+yellow%0dK00700+yellow%0dK00703+yellow%0dK00705+yellow%0dK00688+yellow%0dK05350+yellow%0dK01232+yellow%0dK02438+yellow%0dK01087+yellow%0dK00847+yellow%0dK00845+yellow%0dK00963+yellow%0dK02760+yellow,red%0d%0aK02761+yellow%0dK05349+yellow%0dK011…	Carbohydrate metabolism	Metabolism
Figure 5b
GO	NS	enrichment	name	number	total_number	rich_factor	ratio_in_study	ratio_in_pop	p_uncorrected	p_corrected	depth	study_count	p_fdr_bh	diff_gene
GO:0071265	BP	e	L-methionine biosynthetic process	5	8	0.625	5/59	8/4328	2.15e-08	3.38e-06	11	5	3.02e-05	LEPOKKNL_03624;LEPOKKNL_03625;LEPOKKNL_03606;LEPOKKNL_03607;LEPOKKNL_04782
GO:0009086	BP	e	methionine biosynthetic process	7	15	0.466667	7/59	15/4328	2.25e-08	1.77e-06	10	7	3.02e-05	LEPOKKNL_03624;LEPOKKNL_03625;LEPOKKNL_03606;LEPOKKNL_03607;LEPOKKNL_04937;LEPOKKNL_04782;LEPOKKNL_02086
GO:0006555	BP	e	methionine metabolic process	7	15	0.466667	7/59	15/4328	2.25e-08	1.77e-06	9	7	3.02e-05	LEPOKKNL_03624;LEPOKKNL_03625;LEPOKKNL_03606;LEPOKKNL_03607;LEPOKKNL_04937;LEPOKKNL_04782;LEPOKKNL_02086
GO:0000096	BP	e	sulfur amino acid metabolic process	9	27	0.333333	9/59	27/4328	4.36e-08	1.71e-06	7	9	4.38e-05	LEPOKKNL_03624;LEPOKKNL_03625;LEPOKKNL_03606;LEPOKKNL_03607;LEPOKKNL_04937;LEPOKKNL_04782;LEPOKKNL_04943;LEPOKKNL_00689;LEPOKKNL_02086
GO:0009067	BP	e	aspartate family amino acid biosynthetic process	8	30	0.266667	8/59	30/4328	9.69e-08	3.04e-06	9	8	7.78e-05	LEPOKKNL_03624;LEPOKKNL_03625;LEPOKKNL_03606;LEPOKKNL_03607;LEPOKKNL_04937;LEPOKKNL_04782;LEPOKKNL_04942;LEPOKKNL_02086
GO:0000097	BP	e	sulfur amino acid biosynthetic process	7	23	0.304348	7/59	23/4328	4.18e-07	9.37e-06	8	7	0.000167224	LEPOKKNL_03624;LEPOKKNL_03625;LEPOKKNL_03606;LEPOKKNL_03607;LEPOKKNL_04937;LEPOKKNL_04782;LEPOKKNL_02086
GO:0019284	BP	e	L-methionine salvage from S-adenosylmethionine	4	6	0.666667	4/59	6/4328	4.58e-07	8.99e-06	13	4	0.000167224	LEPOKKNL_03624;LEPOKKNL_03625;LEPOKKNL_03606;LEPOKKNL_03607
GO:0071267	BP	e	L-methionine salvage	4	6	0.666667	4/59	6/4328	4.58e-07	8.99e-06	12	4	0.000167224	LEPOKKNL_03624;LEPOKKNL_03625;LEPOKKNL_03606;LEPOKKNL_03607
GO:0043102	BP	e	amino acid salvage	4	6	0.666667	4/59	6/4328	4.58e-07	8.99e-06	8	4	0.000167224	LEPOKKNL_03624;LEPOKKNL_03625;LEPOKKNL_03606;LEPOKKNL_03607
GO:0019509	BP	e	L-methionine salvage from methylthioadenosine	4	6	0.666667	4/59	6/4328	4.58e-07	8.99e-06	13	4	0.000167224	LEPOKKNL_03624;LEPOKKNL_03625;LEPOKKNL_03606;LEPOKKNL_03607
GO:0044272	BP	e	sulfur compound biosynthetic process	8	56	0.142857	8/59	56/4328	6.25e-07	8.18e-06	4	8	0.000209197	LEPOKKNL_03624;LEPOKKNL_03625;LEPOKKNL_00739;LEPOKKNL_03606;LEPOKKNL_03607;LEPOKKNL_04937;LEPOKKNL_04782;LEPOKKNL_02086
GO:0009066	BP	e	aspartate family amino acid metabolic process	8	40	0.2	8/59	40/4328	7.98e-07	9.64e-06	8	8	0.000244064	LEPOKKNL_03624;LEPOKKNL_03625;LEPOKKNL_03606;LEPOKKNL_03607;LEPOKKNL_04937;LEPOKKNL_04782;LEPOKKNL_04942;LEPOKKNL_02086
GO:0006790	BP	e	sulfur compound metabolic process	10	79	0.126582	10/59	79/4328	8.51e-07	9.54e-06	3	10	0.000244064	LEPOKKNL_03624;LEPOKKNL_03625;LEPOKKNL_00739;LEPOKKNL_03606;LEPOKKNL_03607;LEPOKKNL_04937;LEPOKKNL_04782;LEPOKKNL_04943;LEPOKKNL_00689;LEPOKKNL_02086
GO:0042126	BP	e	nitrate metabolic process	4	9	0.444444	4/59	9/4328	3.73e-06	3.66e-05	5	4	0.000792301	LEPOKKNL_02023;LEPOKKNL_02025;LEPOKKNL_02024;LEPOKKNL_00358
GO:2001057	BP	e	reactive nitrogen species metabolic process	4	9	0.444444	4/59	9/4328	3.73e-06	3.66e-05	3	4	0.000792301	LEPOKKNL_02023;LEPOKKNL_02025;LEPOKKNL_02024;LEPOKKNL_00358
GO:0043436	BP	e	oxoacid metabolic process	17	364	0.0467033	17/59	364/4328	3.75e-06	3.1e-05	4	17	0.000792301	LEPOKKNL_03624;LEPOKKNL_03625;LEPOKKNL_02782;LEPOKKNL_03606;LEPOKKNL_02023;LEPOKKNL_02152;LEPOKKNL_02025;LEPOKKNL_03607;LEPOKKNL_04937;LEPOKKNL_02024;LEPOKKNL_04782;LEPOKKNL_04942;LEPOKKNL_04943;LEPOKKNL_00358;LEPOKKNL_00572;LEPOKKNL_00689;LEPOKKNL_02086
GO:0006082	BP	e	organic acid metabolic process	17	370	0.0459459	17/59	370/4328	4.7e-06	3.69e-05	3	17	0.000942529	LEPOKKNL_03624;LEPOKKNL_03625;LEPOKKNL_02782;LEPOKKNL_03606;LEPOKKNL_02023;LEPOKKNL_02152;LEPOKKNL_02025;LEPOKKNL_03607;LEPOKKNL_04937;LEPOKKNL_02024;LEPOKKNL_04782;LEPOKKNL_04942;LEPOKKNL_04943;LEPOKKNL_00358;LEPOKKNL_00572;LEPOKKNL_00689;LEPOKKNL_02086
GO:0009092	BP	e	homoserine metabolic process	3	4	0.75	3/59	4/4328	9.54e-06	7.13e-05	9	3	0.00174784	LEPOKKNL_04782;LEPOKKNL_04943;LEPOKKNL_00689
GO:1901605	BP	e	alpha-amino acid metabolic process	10	145	0.0689655	10/59	145/4328	2.01e-05	0.00013709	7	10	0.00350585	LEPOKKNL_03624;LEPOKKNL_03625;LEPOKKNL_03606;LEPOKKNL_03607;LEPOKKNL_04937;LEPOKKNL_04782;LEPOKKNL_04942;LEPOKKNL_04943;LEPOKKNL_00689;LEPOKKNL_02086
GO:1901607	BP	e	alpha-amino acid biosynthetic process	8	92	0.0869565	8/59	92/4328	2.8e-05	0.000183028	8	8	0.00468063	LEPOKKNL_03624;LEPOKKNL_03625;LEPOKKNL_03606;LEPOKKNL_03607;LEPOKKNL_04937;LEPOKKNL_04782;LEPOKKNL_04942;LEPOKKNL_02086
GO:0044281	BP	e	small molecule metabolic process	21	650	0.0323077	21/59	650/4328	6.84e-05	0.000412934	2	21	0.0105601	LEPOKKNL_03624;LEPOKKNL_03625;LEPOKKNL_02186;LEPOKKNL_02782;LEPOKKNL_00739;LEPOKKNL_03606;LEPOKKNL_02023;LEPOKKNL_02152;LEPOKKNL_02025;LEPOKKNL_03607;LEPOKKNL_04937;LEPOKKNL_02024;LEPOKKNL_04782;LEPOKKNL_01182;LEPOKKNL_04942;LEPOKKNL_04943;LEPOKKNL_00358;LEPOKKNL_00572;LEPOKKNL_00689;LEPOKKNL_02086;LEPOKKNL_02187
GO:0043094	BP	e	cellular metabolic compound salvage	4	18	0.222222	4/59	18/4328	8.27e-05	0.0004808	3	4	0.0119823	LEPOKKNL_03624;LEPOKKNL_03625;LEPOKKNL_03606;LEPOKKNL_03607
GO:0008652	BP	e	cellular amino acid biosynthetic process	8	107	0.0747664	8/59	107/4328	8.36e-05	0.000468549	7	8	0.0119823	LEPOKKNL_03624;LEPOKKNL_03625;LEPOKKNL_03606;LEPOKKNL_03607;LEPOKKNL_04937;LEPOKKNL_04782;LEPOKKNL_04942;LEPOKKNL_02086
GO:0019725	BP	e	cellular homeostasis	5	39	0.128205	5/59	39/4328	0.000160062	0.000837658	4	5	0.0207306	LEPOKKNL_03369;LEPOKKNL_03409;LEPOKKNL_03600;LEPOKKNL_03599;LEPOKKNL_01182
GO:0042592	BP	e	homeostatic process	5	43	0.116279	5/59	43/4328	0.00025668	0.00118526	3	5	0.0303109	LEPOKKNL_03369;LEPOKKNL_03409;LEPOKKNL_03600;LEPOKKNL_03599;LEPOKKNL_01182
GO:0006520	BP	e	cellular amino acid metabolic process	10	214	0.046729	10/59	214/4328	0.00052703	0.00223632	6	10	0.0532105	LEPOKKNL_03624;LEPOKKNL_03625;LEPOKKNL_03606;LEPOKKNL_03607;LEPOKKNL_04937;LEPOKKNL_04782;LEPOKKNL_04942;LEPOKKNL_04943;LEPOKKNL_00689;LEPOKKNL_02086
GO:0019346	BP	e	transsulfuration	2	3	0.666667	2/59	3/4328	0.00054337	0.00224498	10	2	0.0532105	LEPOKKNL_04943;LEPOKKNL_00689
GO:0050667	BP	e	homocysteine metabolic process	2	3	0.666667	2/59	3/4328	0.00054337	0.00224498	8	2	0.0532105	LEPOKKNL_04943;LEPOKKNL_00689
GO:1902652	BP	e	secondary alcohol metabolic process	2	3	0.666667	2/59	3/4328	0.00054337	0.00224498	5	2	0.0532105	LEPOKKNL_02186;LEPOKKNL_02187
GO:0045454	BP	e	cell redox homeostasis	4	29	0.137931	4/59	29/4328	0.000573799	0.00214491	5	4	0.0548524	LEPOKKNL_03369;LEPOKKNL_01182;LEPOKKNL_03600;LEPOKKNL_03599
GO:0019752	BP	e	carboxylic acid metabolic process	13	354	0.0367232	13/59	354/4328	0.000741623	0.00270779	5	13	0.0692469	LEPOKKNL_03624;LEPOKKNL_03625;LEPOKKNL_02782;LEPOKKNL_02152;LEPOKKNL_03606;LEPOKKNL_03607;LEPOKKNL_04937;LEPOKKNL_04782;LEPOKKNL_04942;LEPOKKNL_04943;LEPOKKNL_00689;LEPOKKNL_00572;LEPOKKNL_02086
GO:0046394	BP	e	carboxylic acid biosynthetic process	8	154	0.0519481	8/59	154/4328	0.00101495	0.00362152	6	8	0.0905559	LEPOKKNL_03624;LEPOKKNL_03625;LEPOKKNL_03606;LEPOKKNL_03607;LEPOKKNL_04937;LEPOKKNL_04782;LEPOKKNL_04942;LEPOKKNL_02086
GO:0016053	BP	e	organic acid biosynthetic process	8	154	0.0519481	8/59	154/4328	0.00101495	0.00362152	4	8	0.0905559	LEPOKKNL_03624;LEPOKKNL_03625;LEPOKKNL_03606;LEPOKKNL_03607;LEPOKKNL_04937;LEPOKKNL_04782;LEPOKKNL_04942;LEPOKKNL_02086
GO:0034641	BP	p	cellular nitrogen compound metabolic process	1	639	0.00156495	1/59	639/4328	0.00138298	0.0045235	3	1	0.115681	LEPOKKNL_04937
GO:0042128	BP	e	nitrate assimilation	2	5	0.4	2/59	5/4328	0.0017796	0.00570197	6	2	0.145818	LEPOKKNL_02023;LEPOKKNL_00358
GO:0006139	BP	p	nucleobase-containing compound metabolic process	0	433	0	0/59	433/4328	0.00348933	0.0107417	4	0	0.274699
GO:0009069	BP	e	serine family amino acid metabolic process	3	24	0.125	3/59	24/4328	0.00397408	0.0117723	8	3	0.301055	LEPOKKNL_04782;LEPOKKNL_04943;LEPOKKNL_00689
GO:0065008	BP	e	regulation of biological quality	5	79	0.0632911	5/59	79/4328	0.00413453	0.0120208	2	5	0.30741	LEPOKKNL_03369;LEPOKKNL_03409;LEPOKKNL_03600;LEPOKKNL_03599;LEPOKKNL_01182
GO:0006730	BP	e	one-carbon metabolic process	2	8	0.25	2/59	8/4328	0.00485319	0.0136063	3	2	0.347957	LEPOKKNL_04937;LEPOKKNL_00739
GO:0046483	BP	p	heterocycle metabolic process	1	562	0.00177936	1/59	562/4328	0.00520779	0.0143443	3	1	0.366829	LEPOKKNL_04937
GO:0071941	BP	e	nitrogen cycle metabolic process	2	10	0.2	2/59	10/4328	0.00766418	0.0207461	3	2	0.530546	LEPOKKNL_02023;LEPOKKNL_00358
GO:0008150	BP	e	biological_process	41	2266	0.0180936	41/59	2266/4328	0.00842365	0.0224155	0	41	0.53139	LEPOKKNL_02119;LEPOKKNL_01607;LEPOKKNL_02782;LEPOKKNL_02023;LEPOKKNL_01037;LEPOKKNL_02024;LEPOKKNL_04937;LEPOKKNL_02026;LEPOKKNL_03409;LEPOKKNL_00572;LEPOKKNL_02086;LEPOKKNL_02186;LEPOKKNL_00739;LEPOKKNL_04537;LEPOKKNL_04782;LEPOKKNL_01182;LEPOKKNL_03599;LEPOKKNL_01026;LEPOKKNL_03624;LEPOKKNL_03625;LEPOKKNL_01255;LEPOKKNL_02025;LEPOKKNL_03600;LEPOKKNL_03606;LEPOKKNL_03607;LEPOKKNL_01022;LEPOKKNL_…
GO:0006979	BP	e	response to oxidative stress	2	12	0.166667	2/59	12/4328	0.0110458	0.0266798	3	2	0.53139	LEPOKKNL_03600;LEPOKKNL_03599
GO:0006534	BP	e	cysteine metabolic process	2	12	0.166667	2/59	12/4328	0.0110458	0.0266798	9	2	0.53139	LEPOKKNL_04943;LEPOKKNL_00689
GO:1901360	BP	p	organic cyclic compound metabolic process	2	600	0.00333333	2/59	600/4328	0.0130741	0.0297482	3	2	0.53139	LEPOKKNL_04937;LEPOKKNL_02782
GO:0046500	BP	e	S-adenosylmethionine metabolic process	1	1	1	1/59	1/4328	0.0136322	0.030575	4	1	0.53139	LEPOKKNL_00739
GO:0019281	BP	e	L-methionine biosynthetic process from homoserine via O-succinyl-L-homoserine and cystathionine	1	1	1	1/59	1/4328	0.0136322	0.030575	14	1	0.53139	LEPOKKNL_04782
GO:0006556	BP	e	S-adenosylmethionine biosynthetic process	1	1	1	1/59	1/4328	0.0136322	0.030575	5	1	0.53139	LEPOKKNL_00739
GO:0019279	BP	e	L-methionine biosynthetic process from L-homoserine via cystathionine	1	1	1	1/59	1/4328	0.0136322	0.030575	13	1	0.53139	LEPOKKNL_04782
GO:0034077	BP	e	butanediol metabolic process	1	1	1	1/59	1/4328	0.0136322	0.030575	8	1	0.53139	LEPOKKNL_02187
GO:0045150	BP	e	acetoin catabolic process	1	1	1	1/59	1/4328	0.0136322	0.030575	7	1	0.53139	LEPOKKNL_02186
GO:0046944	BP	e	protein carbamoylation	1	1	1	1/59	1/4328	0.0136322	0.030575	7	1	0.53139	LEPOKKNL_01037
GO:0051604	BP	e	protein maturation	2	15	0.133333	2/59	15/4328	0.0171185	0.0255963	5	2	0.65458	LEPOKKNL_01021;LEPOKKNL_01022
GO:0006725	BP	p	cellular aromatic compound metabolic process	2	579	0.00345423	2/59	579/4328	0.0193109	0.028602	3	2	0.727739	LEPOKKNL_04937;LEPOKKNL_02782
GO:0044283	BP	e	small molecule biosynthetic process	8	264	0.030303	8/59	264/4328	0.025414	0.035625	3	8	0.823732	LEPOKKNL_03624;LEPOKKNL_03625;LEPOKKNL_03606;LEPOKKNL_03607;LEPOKKNL_04937;LEPOKKNL_04782;LEPOKKNL_04942;LEPOKKNL_02086
GO:0018904	BP	e	ether metabolic process	1	2	0.5	1/59	2/4328	0.0270816	0.0376266	3	1	0.823732	LEPOKKNL_01182
GO:0006662	BP	e	glycerol ether metabolic process	1	2	0.5	1/59	2/4328	0.0270816	0.0376266	4	1	0.823732	LEPOKKNL_01182
GO:0000302	BP	e	response to reactive oxygen species	1	2	0.5	1/59	2/4328	0.0270816	0.0376266	4	1	0.823732	LEPOKKNL_03599
GO:0045149	BP	e	acetoin metabolic process	1	2	0.5	1/59	2/4328	0.0270816	0.0376266	6	1	0.823732	LEPOKKNL_02186
GO:0071266	BP	e	'de novo' L-methionine biosynthetic process	1	2	0.5	1/59	2/4328	0.0270816	0.0376266	12	1	0.823732	LEPOKKNL_04782
GO:0042182	BP	e	ketone catabolic process	1	2	0.5	1/59	2/4328	0.0270816	0.0376266	4	1	0.823732	LEPOKKNL_02186
GO:0051131	BP	e	chaperone-mediated protein complex assembly	1	2	0.5	1/59	2/4328	0.0270816	0.0376266	7	1	0.823732	LEPOKKNL_02026
GO:0044271	BP	p	cellular nitrogen compound biosynthetic process	0	298	0	0/59	298/4328	0.0326948	0.0380228	4	0	0.972367
GO:0008152	BP	e	metabolic process	28	1474	0.0189959	28/59	1474/4328	0.0371221	0.0425414	1	28	1	LEPOKKNL_02782;LEPOKKNL_02023;LEPOKKNL_01037;LEPOKKNL_02024;LEPOKKNL_04937;LEPOKKNL_00572;LEPOKKNL_02086;LEPOKKNL_02186;LEPOKKNL_00739;LEPOKKNL_04782;LEPOKKNL_01182;LEPOKKNL_03624;LEPOKKNL_03625;LEPOKKNL_02025;LEPOKKNL_01026;LEPOKKNL_03606;LEPOKKNL_03607;LEPOKKNL_01022;LEPOKKNL_01021;LEPOKKNL_02632;LEPOKKNL_04943;LEPOKKNL_00358;LEPOKKNL_02152;LEPOKKNL_03605;LEPOKKNL_02187;LEPOKKNL_04942;LEPOKKNL_…
GO:0035999	BP	e	tetrahydrofolate interconversion	1	3	0.333333	1/59	3/4328	0.0403507	0.0459062	8	1	1	LEPOKKNL_04937
GO:0042844	BP	e	glycol metabolic process	1	3	0.333333	1/59	3/4328	0.0403507	0.0459062	7	1	1	LEPOKKNL_02187
GO:0034311	BP	e	diol metabolic process	1	3	0.333333	1/59	3/4328	0.0403507	0.0459062	6	1	1	LEPOKKNL_02187
GO:0009987	BP	e	cellular process	30	1612	0.0186104	30/59	1612/4328	0.0409664	0.0425942	1	30	1	LEPOKKNL_01607;LEPOKKNL_02782;LEPOKKNL_02023;LEPOKKNL_01037;LEPOKKNL_02024;LEPOKKNL_04937;LEPOKKNL_02026;LEPOKKNL_03409;LEPOKKNL_00572;LEPOKKNL_02086;LEPOKKNL_02186;LEPOKKNL_00739;LEPOKKNL_04782;LEPOKKNL_01182;LEPOKKNL_03599;LEPOKKNL_03624;LEPOKKNL_03625;LEPOKKNL_02025;LEPOKKNL_03600;LEPOKKNL_03606;LEPOKKNL_03607;LEPOKKNL_01022;LEPOKKNL_04942;LEPOKKNL_04943;LEPOKKNL_00358;LEPOKKNL_02152;LEPOKKNL_…
GO:1901135	BP	p	carbohydrate derivative metabolic process	0	247	0	0/59	247/4328	0.0482068	0.0485158	3	0	1
GO:1901362	BP	p	organic cyclic compound biosynthetic process	0	259	0	0/59	259/4328	0.0485245	0.0485245	4	0	1
GO:0009325	CC	e	nitrate reductase complex	3	6	0.5	3/59	6/4328	4.68e-05	0.000293681	4	3	0.00751037	LEPOKKNL_02025;LEPOKKNL_02024;LEPOKKNL_02027
GO:1990204	CC	e	oxidoreductase complex	4	21	0.190476	4/59	21/4328	0.000156854	0.000849174	3	4	0.0207306	LEPOKKNL_02025;LEPOKKNL_02024;LEPOKKNL_02027;LEPOKKNL_02152
GO:0005623	CC	e	obsolete cell	5	39	0.128205	5/59	39/4328	0.000160062	0.000837658	0	5	0.0207306	LEPOKKNL_03369;LEPOKKNL_03409;LEPOKKNL_03600;LEPOKKNL_03599;LEPOKKNL_01182
GO:1902494	CC	e	catalytic complex	4	48	0.0833333	4/59	48/4328	0.00387726	0.0117064	2	4	0.299369	LEPOKKNL_02025;LEPOKKNL_02024;LEPOKKNL_02027;LEPOKKNL_02152
GO:0110165	CC	p	cellular anatomical entity	18	1907	0.00943891	18/59	1907/4328	0.0352046	0.0406406	1	18	1	LEPOKKNL_04760;LEPOKKNL_01038;LEPOKKNL_01028;LEPOKKNL_00739;LEPOKKNL_00574;LEPOKKNL_04537;LEPOKKNL_01608;LEPOKKNL_03600;LEPOKKNL_02027;LEPOKKNL_04758;LEPOKKNL_04782;LEPOKKNL_03409;LEPOKKNL_04077;LEPOKKNL_00632;LEPOKKNL_04937;LEPOKKNL_01026;LEPOKKNL_04078;LEPOKKNL_02023
GO:0009276	CC	e	Gram-negative-bacterium-type cell wall	1	3	0.333333	1/59	3/4328	0.0403507	0.0459062	5	1	1	LEPOKKNL_04077
GO:0032991	CC	e	protein-containing complex	6	192	0.03125	6/59	192/4328	0.0451222	0.0457044	1	6	1	LEPOKKNL_01607;LEPOKKNL_02025;LEPOKKNL_04758;LEPOKKNL_02027;LEPOKKNL_02024;LEPOKKNL_02152
GO:0016661	MF	e	oxidoreductase activity, acting on other nitrogenous compounds as donors	6	20	0.3	6/59	20/4328	1.66e-07	4.33e-06	3	6	0.000110806	LEPOKKNL_02025;LEPOKKNL_02024;LEPOKKNL_02027;LEPOKKNL_02026;LEPOKKNL_00358;LEPOKKNL_00357
GO:0016491	MF	e	oxidoreductase activity	22	565	0.0389381	22/59	565/4328	1.91e-06	2e-05	2	22	0.000510335	LEPOKKNL_03630ybdH;LEPOKKNL_02782paaA;LEPOKKNL_02025narH;LEPOKKNL_01036hydN,hyfA;LEPOKKNL_02027narI;LEPOKKNL_02026narJ;LEPOKKNL_03409dps;LEPOKKNL_02096lldD;LEPOKKNL_02186budC,butA;LEPOKKNL_01182trxC;LEPOKKNL_03599ahpF;LEPOKKNL_01028ndhl,hycF;LEPOKKNL_03600ahpC;LEPOKKNL_01027hycE;LEPOKKNL_03607mtnD;LEPOKKNL_02024narG;LEPOKKNL_04942metL;LEPOKKNL_04937metF;LEPOKKNL_02152fdhf;LEPOKKNL_00357nirD;LEPOK…
GO:0008940	MF	e	nitrate reductase activity	4	9	0.444444	4/59	9/4328	3.73e-06	3.66e-05	4	4	0.000792301	LEPOKKNL_02025;LEPOKKNL_02024;LEPOKKNL_02027;LEPOKKNL_02026
GO:0016151	MF	e	nickel cation binding	4	11	0.363636	4/59	11/4328	9.58e-06	6.83e-05	6	4	0.00174784	LEPOKKNL_01027;LEPOKKNL_03607;LEPOKKNL_01022;LEPOKKNL_01021
GO:0008942	MF	e	nitrite reductase [NAD(P)H] activity	2	2	1	2/59	2/4328	0.000182728	0.000896511	5	2	0.0222319	LEPOKKNL_00357;LEPOKKNL_00358
GO:0098809	MF	e	nitrite reductase activity	2	2	1	2/59	2/4328	0.000182728	0.000896511	4	2	0.0222319	LEPOKKNL_00357;LEPOKKNL_00358
GO:0043546	MF	e	molybdopterin cofactor binding	3	11	0.272727	3/59	11/4328	0.000367477	0.0016484	3	3	0.0409839	LEPOKKNL_02025;LEPOKKNL_02024;LEPOKKNL_02152
GO:0015035	MF	e	protein disulfide oxidoreductase activity	3	11	0.272727	3/59	11/4328	0.000367477	0.0016484	5	3	0.0409839	LEPOKKNL_03369;LEPOKKNL_01182;LEPOKKNL_03599
GO:0046857	MF	e	oxidoreductase activity, acting on other nitrogenous compounds as donors, with NAD or NADP as acceptor	2	3	0.666667	2/59	3/4328	0.00054337	0.00224498	4	2	0.0532105	LEPOKKNL_00357;LEPOKKNL_00358
GO:0015157	MF	e	oligosaccharide transmembrane transporter activity	2	4	0.5	2/59	4/4328	0.0010772	0.00367654	4	2	0.0920206	LEPOKKNL_04537;LEPOKKNL_04758
GO:0015154	MF	e	disaccharide transmembrane transporter activity	2	4	0.5	2/59	4/4328	0.0010772	0.00367654	5	2	0.0920206	LEPOKKNL_04537;LEPOKKNL_04758
GO:0015036	MF	e	disulfide oxidoreductase activity	3	19	0.157895	3/59	19/4328	0.00199689	0.00627023	4	3	0.16035	LEPOKKNL_03369;LEPOKKNL_01182;LEPOKKNL_03599
GO:0003824	MF	e	catalytic activity	46	2602	0.0176787	46/59	2602/4328	0.00464221	0.0132514	1	46	0.338881	LEPOKKNL_01606;LEPOKKNL_03630;LEPOKKNL_02782;LEPOKKNL_01031;LEPOKKNL_01030;LEPOKKNL_02025;LEPOKKNL_02024;LEPOKKNL_02027;LEPOKKNL_02026;LEPOKKNL_03409;LEPOKKNL_00572;LEPOKKNL_02086;LEPOKKNL_02186;LEPOKKNL_00739;LEPOKKNL_04537;LEPOKKNL_04782;LEPOKKNL_01182;LEPOKKNL_01268;LEPOKKNL_03599;LEPOKKNL_01026;LEPOKKNL_03624;LEPOKKNL_03625;LEPOKKNL_01028;LEPOKKNL_01037;LEPOKKNL_03600;LEPOKKNL_01027;LEPOKKNL_…
GO:0016651	MF	e	oxidoreductase activity, acting on NAD(P)H	4	60	0.0666667	4/59	60/4328	0.00860858	0.0225258	3	4	0.53139	LEPOKKNL_01182;LEPOKKNL_01027;LEPOKKNL_03599;LEPOKKNL_01028
GO:0046872	MF	e	metal ion binding	15	569	0.026362	15/59	569/4328	0.0100281	0.0258101	4	15	0.53139	LEPOKKNL_01606;LEPOKKNL_03630;LEPOKKNL_02187;LEPOKKNL_00739;LEPOKKNL_03606;LEPOKKNL_01027;LEPOKKNL_01037;LEPOKKNL_03607;LEPOKKNL_01021;LEPOKKNL_02024;LEPOKKNL_03409;LEPOKKNL_01022;LEPOKKNL_02152;LEPOKKNL_02086;LEPOKKNL_00358
GO:0051536	MF	e	iron-sulfur cluster binding	5	98	0.0510204	5/59	98/4328	0.010236	0.0259203	3	5	0.53139	LEPOKKNL_00357;LEPOKKNL_02152;LEPOKKNL_01028;LEPOKKNL_02024;LEPOKKNL_00358
GO:0051540	MF	e	metal cluster binding	5	98	0.0510204	5/59	98/4328	0.010236	0.0259203	2	5	0.53139	LEPOKKNL_00357;LEPOKKNL_02152;LEPOKKNL_01028;LEPOKKNL_02024;LEPOKKNL_00358
GO:0043169	MF	e	cation binding	15	572	0.0262238	15/59	572/4328	0.0103141	0.0253017	3	15	0.53139	LEPOKKNL_01606;LEPOKKNL_03630;LEPOKKNL_02187;LEPOKKNL_00739;LEPOKKNL_03606;LEPOKKNL_01027;LEPOKKNL_01037;LEPOKKNL_03607;LEPOKKNL_01021;LEPOKKNL_02024;LEPOKKNL_03409;LEPOKKNL_01022;LEPOKKNL_02152;LEPOKKNL_02086;LEPOKKNL_00358
GO:0016667	MF	e	oxidoreductase activity, acting on a sulfur group of donors	3	35	0.0857143	3/59	35/4328	0.011559	0.027086	3	3	0.53139	LEPOKKNL_03369;LEPOKKNL_01182;LEPOKKNL_03599
GO:0016846	MF	e	carbon-sulfur lyase activity	2	13	0.153846	2/59	13/4328	0.0129405	0.0298773	3	2	0.53139	LEPOKKNL_02086;LEPOKKNL_00689
GO:0042943	MF	e	D-amino acid transmembrane transporter activity	1	1	1	1/59	1/4328	0.0136322	0.030575	8	1	0.53139	LEPOKKNL_04077
GO:0042084	MF	e	5-methyltetrahydrofolate-dependent methyltransferase activity	1	1	1	1/59	1/4328	0.0136322	0.030575	5	1	0.53139	LEPOKKNL_02086
GO:0016750	MF	e	O-succinyltransferase activity	1	1	1	1/59	1/4328	0.0136322	0.030575	6	1	0.53139	LEPOKKNL_04782
GO:0046523	MF	e	S-methyl-5-thioribose-1-phosphate isomerase activity	1	1	1	1/59	1/4328	0.0136322	0.030575	5	1	0.53139	LEPOKKNL_03624
GO:0046522	MF	e	S-methyl-5-thioribose kinase activity	1	1	1	1/59	1/4328	0.0136322	0.030575	5	1	0.53139	LEPOKKNL_03625
GO:0004460	MF	e	L-lactate dehydrogenase (cytochrome) activity	1	1	1	1/59	1/4328	0.0136322	0.030575	5	1	0.53139	LEPOKKNL_02096
GO:0000099	MF	e	sulfur amino acid transmembrane transporter activity	1	1	1	1/59	1/4328	0.0136322	0.030575	8	1	0.53139	LEPOKKNL_04077
GO:0004414	MF	e	homoserine O-acetyltransferase activity	1	1	1	1/59	1/4328	0.0136322	0.030575	7	1	0.53139	LEPOKKNL_04782
GO:0008899	MF	e	homoserine O-succinyltransferase activity	1	1	1	1/59	1/4328	0.0136322	0.030575	7	1	0.53139	LEPOKKNL_04782
GO:0015574	MF	e	trehalose transmembrane transporter activity	1	1	1	1/59	1/4328	0.0136322	0.030575	6	1	0.53139	LEPOKKNL_04537
GO:0008785	MF	e	alkyl hydroperoxide reductase activity	1	1	1	1/59	1/4328	0.0136322	0.030575	5	1	0.53139	LEPOKKNL_03599
GO:0048474	MF	e	D-methionine transmembrane transporter activity	1	1	1	1/59	1/4328	0.0136322	0.030575	10	1	0.53139	LEPOKKNL_04077
GO:0004478	MF	e	methionine adenosyltransferase activity	1	1	1	1/59	1/4328	0.0136322	0.030575	4	1	0.53139	LEPOKKNL_00739
GO:0003962	MF	e	cystathionine gamma-synthase activity	1	1	1	1/59	1/4328	0.0136322	0.030575	4	1	0.53139	LEPOKKNL_04943
GO:0050555	MF	e	2-hydroxypropyl-CoM lyase activity	1	1	1	1/59	1/4328	0.0136322	0.030575	4	1	0.53139	LEPOKKNL_02086
GO:0004489	MF	e	methylenetetrahydrofolate reductase (NAD(P)H) activity	1	1	1	1/59	1/4328	0.0136322	0.030575	5	1	0.53139	LEPOKKNL_04937
GO:0010308	MF	e	acireductone dioxygenase (Ni2+-requiring) activity	1	1	1	1/59	1/4328	0.0136322	0.030575	5	1	0.53139	LEPOKKNL_03607
GO:0010309	MF	e	acireductone dioxygenase [iron(II)-requiring] activity	1	1	1	1/59	1/4328	0.0136322	0.030575	5	1	0.53139	LEPOKKNL_03607
GO:0043716	MF	e	2-hydroxy-3-keto-5-methylthiopentenyl-1-phosphate phosphatase activity	1	1	1	1/59	1/4328	0.0136322	0.030575	6	1	0.53139	LEPOKKNL_03606
GO:0043715	MF	e	2,3-diketo-5-methylthiopentyl-1-phosphate enolase activity	1	1	1	1/59	1/4328	0.0136322	0.030575	5	1	0.53139	LEPOKKNL_03606
GO:0052587	MF	e	diacetyl reductase ((R)-acetoin forming) activity	1	1	1	1/59	1/4328	0.0136322	0.030575	6	1	0.53139	LEPOKKNL_02186
GO:0015044	MF	e	rubredoxin-NAD+ reductase activity	1	1	1	1/59	1/4328	0.0136322	0.030575	6	1	0.53139	LEPOKKNL_00358
GO:0015045	MF	e	rubredoxin-NAD(P)+ reductase activity	1	1	1	1/59	1/4328	0.0136322	0.030575	5	1	0.53139	LEPOKKNL_00358
GO:0043874	MF	e	acireductone synthase activity	1	1	1	1/59	1/4328	0.0136322	0.030575	6	1	0.53139	LEPOKKNL_03606
GO:0043865	MF	e	methionine transmembrane transporter activity	1	1	1	1/59	1/4328	0.0136322	0.030575	9	1	0.53139	LEPOKKNL_04077
GO:0008705	MF	e	methionine synthase activity	1	1	1	1/59	1/4328	0.0136322	0.030575	6	1	0.53139	LEPOKKNL_02086
GO:0000721	MF	e	(R,R)-butanediol dehydrogenase activity	1	1	1	1/59	1/4328	0.0136322	0.030575	5	1	0.53139	LEPOKKNL_02186
GO:0046914	MF	e	transition metal ion binding	7	192	0.0364583	7/59	192/4328	0.0146225	0.0220743	5	7	0.564512	LEPOKKNL_01027;LEPOKKNL_01037;LEPOKKNL_03607;LEPOKKNL_01022;LEPOKKNL_01021;LEPOKKNL_03409;LEPOKKNL_02086
GO:0016668	MF	e	oxidoreductase activity, acting on a sulfur group of donors, NAD(P) as acceptor	2	16	0.125	2/59	16/4328	0.0193943	0.0284571	4	2	0.727739	LEPOKKNL_01182;LEPOKKNL_03599
GO:0050136	MF	e	NADH dehydrogenase (quinone) activity	2	17	0.117647	2/59	17/4328	0.0217897	0.0316758	5	2	0.810053	LEPOKKNL_01027;LEPOKKNL_01028
GO:0043167	MF	e	ion binding	23	1109	0.0207394	23/59	1109/4328	0.0235667	0.0339448	2	23	0.823732	LEPOKKNL_01606;LEPOKKNL_03630;LEPOKKNL_00739;LEPOKKNL_01037;LEPOKKNL_02024;LEPOKKNL_03409;LEPOKKNL_02086;LEPOKKNL_02187;LEPOKKNL_03599;LEPOKKNL_03625;LEPOKKNL_01027;LEPOKKNL_03606;LEPOKKNL_03607;LEPOKKNL_01022;LEPOKKNL_01021;LEPOKKNL_04942;LEPOKKNL_04943;LEPOKKNL_00358;LEPOKKNL_02152;LEPOKKNL_02096;LEPOKKNL_03605;LEPOKKNL_00689;LEPOKKNL_04077
GO:0003954	MF	e	NADH dehydrogenase activity	2	18	0.111111	2/59	18/4328	0.0243012	0.0346844	4	2	0.823732	LEPOKKNL_01027;LEPOKKNL_01028
GO:0051920	MF	e	peroxiredoxin activity	2	18	0.111111	2/59	18/4328	0.0243012	0.0346844	4	2	0.823732	LEPOKKNL_03600;LEPOKKNL_03599
GO:0042085	MF	e	5-methyltetrahydropteroyltri-L-glutamate-dependent methyltransferase activity	1	2	0.5	1/59	2/4328	0.0270816	0.0376266	5	1	0.823732	LEPOKKNL_02086
GO:0003871	MF	e	5-methyltetrahydropteroyltriglutamate-homocysteine S-methyltransferase activity	1	2	0.5	1/59	2/4328	0.0270816	0.0376266	6	1	0.823732	LEPOKKNL_02086
GO:0003998	MF	e	acylphosphatase activity	1	2	0.5	1/59	2/4328	0.0270816	0.0376266	5	1	0.823732	LEPOKKNL_01037
GO:0015481	MF	e	maltose transporting porin activity	1	2	0.5	1/59	2/4328	0.0270816	0.0376266	7	1	0.823732	LEPOKKNL_04758
GO:0004412	MF	e	homoserine dehydrogenase activity	1	2	0.5	1/59	2/4328	0.0270816	0.0376266	5	1	0.823732	LEPOKKNL_04942
GO:0015113	MF	e	nitrite transmembrane transporter activity	1	2	0.5	1/59	2/4328	0.0270816	0.0376266	6	1	0.823732	LEPOKKNL_02023
GO:0097266	MF	e	phenylacetyl-CoA 1,2-epoxidase activity	1	2	0.5	1/59	2/4328	0.0270816	0.0376266	5	1	0.823732	LEPOKKNL_02782
GO:0008867	MF	e	galactarate dehydratase activity	1	2	0.5	1/59	2/4328	0.0270816	0.0376266	5	1	0.823732	LEPOKKNL_00572
GO:0019152	MF	e	acetoin dehydrogenase activity	1	2	0.5	1/59	2/4328	0.0270816	0.0376266	5	1	0.823732	LEPOKKNL_02186
GO:0016862	MF	e	intramolecular oxidoreductase activity, interconverting keto- and enol-groups	1	2	0.5	1/59	2/4328	0.0270816	0.0376266	4	1	0.823732	LEPOKKNL_03606
GO:0052588	MF	e	diacetyl reductase ((S)-acetoin forming) activity	1	2	0.5	1/59	2/4328	0.0270816	0.0376266	6	1	0.823732	LEPOKKNL_02186
GO:0016898	MF	e	oxidoreductase activity, acting on the CH-OH group of donors, cytochrome as acceptor	1	2	0.5	1/59	2/4328	0.0270816	0.0376266	4	1	0.823732	LEPOKKNL_02096
GO:0042958	MF	e	maltodextrin transmembrane transporter activity	1	2	0.5	1/59	2/4328	0.0270816	0.0376266	5	1	0.823732	LEPOKKNL_04758
GO:0019842	MF	e	vitamin binding	4	89	0.0449438	4/59	89/4328	0.0322309	0.038047	3	4	0.972367	LEPOKKNL_04943;LEPOKKNL_02187;LEPOKKNL_00689;LEPOKKNL_03605
GO:0004601	MF	e	peroxidase activity	2	21	0.0952381	2/59	21/4328	0.0324973	0.0380752	4	2	0.972367	LEPOKKNL_03600;LEPOKKNL_03599
GO:1990042	MF	e	glycerol dehydrogenase [NAD(P)+] activity	1	3	0.333333	1/59	3/4328	0.0403507	0.0459062	5	1	1	LEPOKKNL_03630
GO:0047134	MF	e	protein-disulfide reductase activity	1	3	0.333333	1/59	3/4328	0.0403507	0.0459062	5	1	1	LEPOKKNL_01182
GO:0004072	MF	e	aspartate kinase activity	1	3	0.333333	1/59	3/4328	0.0403507	0.0459062	6	1	1	LEPOKKNL_04942
GO:0015159	MF	e	polysaccharide transmembrane transporter activity	1	3	0.333333	1/59	3/4328	0.0403507	0.0459062	4	1	1	LEPOKKNL_04758
GO:0008888	MF	e	glycerol dehydrogenase [NAD+] activity	1	3	0.333333	1/59	3/4328	0.0403507	0.0459062	6	1	1	LEPOKKNL_03630
GO:0004121	MF	e	cystathionine beta-lyase activity	1	3	0.333333	1/59	3/4328	0.0403507	0.0459062	4	1	1	LEPOKKNL_00689
GO:0016731	MF	e	oxidoreductase activity, acting on iron-sulfur proteins as donors, NAD or NADP as acceptor	1	3	0.333333	1/59	3/4328	0.0403507	0.0459062	4	1	1	LEPOKKNL_00358
GO:0016730	MF	e	oxidoreductase activity, acting on iron-sulfur proteins as donors	1	3	0.333333	1/59	3/4328	0.0403507	0.0459062	3	1	1	LEPOKKNL_00358
GO:0005363	MF	e	maltose transmembrane transporter activity	1	3	0.333333	1/59	3/4328	0.0403507	0.0459062	6	1	1	LEPOKKNL_04758
GO:0030170	MF	e	pyridoxal phosphate binding	3	58	0.0517241	3/59	58/4328	0.0437554	0.0451947	5	3	1	LEPOKKNL_04943;LEPOKKNL_00689;LEPOKKNL_03605
GO:0070279	MF	e	vitamin B6 binding	3	58	0.0517241	3/59	58/4328	0.0437554	0.0451947	4	3	1	LEPOKKNL_04943;LEPOKKNL_00689;LEPOKKNL_03605
GO:0016684	MF	e	oxidoreductase activity, acting on peroxide as acceptor	2	25	0.08	2/59	25/4328	0.0448463	0.0457199	3	2	1	LEPOKKNL_03600;LEPOKKNL_03599

## Sheet: Figure6
seq_id	gene_name	description	C4599_vs_C4599_3K_fc(C4599_3K/C4599)	C4599_vs_C4599_3K_log2fc(C4599_3K/C4599)	C4599_vs_C4599_3K_pvalue	C4599_vs_C4599_3K_padjust	C1789pE_vs_C1789hp1_fc(C1789hp1/C1789pE)	C1789pE_vs_C1789hp1_log2fc(C1789hp1/C1789pE)	C1789pE_vs_C1789hp1_pvalue	C1789pE_vs_C1789hp1_padjust	C1789pE_vs_C1789hp5_fc(C1789hp5/C1789pE)	C1789pE_vs_C1789hp5_log2fc(C1789hp5/C1789pE)	C1789pE_vs_C1789hp5_pvalue	C1789pE_vs_C1789hp5_padjust
C1789_02720	metA	Homoserine O-succinyltransferase	2.46723	1.30289	0.000859282	0.0248846	0.0241757	-5.3703	2.65e-170	1.26e-167	0.0807401	-3.63057	1.82e-117	5.61e-114
C1789_02882	metB	Cystathionine gamma-synthase	3.27269	1.71048	0.00416189	0.060091	0.215751	-2.21256	1.35e-18	6.91e-18	0.201852	-2.30863	2.75e-20	1.06e-18
C1789_03562	metC	Cystathionine beta-lyase MetC	2.20664	1.14185	0.000491082	0.017066	0.19582	-2.3524	7.9e-20	4.22e-19	0.401781	-1.31552	2.31e-07	1.26e-06
C1789_02790	metE	5-methyltetrahydropteroyltriglutamate--homocysteine methyltransferase	6.43248	2.68538	0.0101946	0.0944316	0.00877734	-6.832	6.43e-74	2.36e-72	0.0270211	-5.20977	7.81e-42	3.45e-39
C1789_03668	metK	S-adenosylmethionine synthase	2.36533	1.24204	0.00046436	0.0165951	0.800748	-0.320581	0.177894	0.238557	0.68988	-0.535583	0.024991	0.0508966
C1789_02881	metL	Bifunctional aspartokinase/homoserine dehydrogenase 2	2.51929	1.33302	0.000210889	0.00916096	0.358592	-1.47959	2.02e-11	7.11e-11	0.305069	-1.71279	4.69e-15	8.31e-14
C1789_02791	metR	HTH-type transcriptional regulator MetR	4.1946	2.06853	0.00309252	0.0501068	0.0277169	-5.17309	7.58e-115	1.02e-112	0.0911773	-3.45518	7.51e-64	6.63e-61
C1789_01605	mtnA	Methylthioribose-1-phosphate isomerase	2.43349	1.28303	1.57e-05	0.00155088	0.0754118	-3.72907	7.18e-28	5.23e-27	0.086988	-3.52304	1.67e-27	1.78e-25
C1789_01587	mtnC	Enolase-phosphatase E1	2.5887	1.37223	1.07e-05	0.00111852	0.0574038	-4.12271	1.04e-78	4.43e-77	0.102835	-3.28159	1.44e-64	1.48e-61
C1789_01588	mtnD	Acireductone dioxygenase	2.29975	1.20148	0.000173618	0.00847468	0.0711715	-3.81256	3.85e-48	5.98e-47	0.133341	-2.9068	3.49e-30	5.26e-28
C1789_01606	mtnK	Methylthioribose kinase	3.92589	1.97302	1.47e-06	0.000238815	0.00559496	-7.48166	2.16e-92	1.41e-90	0.028024	-5.15719	9.02e-81	1.39e-77

## Sheet: Figure7
a. ABTS radical scavenging rates (%)							c. Growth curve in 5 mM H2O2
	Biological replicate1	Biological replicate2	Biological replicate3	t-test with two-tailed			Time(h)	C1789			C1789::pEasy			C1789::hp1-4			C1789::hp5
C1789	73.5082	73.5152	75.6425				0	0.145	0.138	0.141	0.138	0.144	0.136	0.136	0.135	0.132	0.142	0.138	0.138
C1789::pEasy	81.2466	76.5933	81.0432		2.62983		0.5	0.157	0.149	0.15	0.138	0.139	0.136	0.135	0.133	0.131	0.143	0.139	0.139
C1789::hp1-4	70.002	72.5011	72.3607	0.00964928	1.40408		1	0.196	0.185	0.18	0.141	0.142	0.137	0.136	0.133	0.13	0.151	0.147	0.145
C1789::hp5	71.7254	74.9064	72.269	0.0211442	1.70148		1.5	0.256	0.244	0.239	0.146	0.147	0.141	0.136	0.135	0.131	0.166	0.161	0.159
							2	0.314	0.303	0.295	0.154	0.155	0.148	0.138	0.133	0.13	0.201	0.197	0.193
							2.5	0.358	0.345	0.341	0.178	0.182	0.175	0.138	0.133	0.13	0.249	0.245	0.237
b. SOD activities (U/mg protein)							3	0.358	0.346	0.344	0.221	0.223	0.216	0.138	0.133	0.13	0.307	0.294	0.285
	Biological replicate1-2	Biological replicate3-4	Biological replicate5-6	t-test with two-tailed			3.5	0.357	0.342	0.345	0.264	0.264	0.257	0.139	0.132	0.131	0.35	0.323	0.312
C1789	2.49707	2.80581	2.19488				4	0.361	0.349	0.35	0.308	0.305	0.299	0.14	0.135	0.135	0.363	0.326	0.311
	2.1478	2.00616	2.80836				4.5	0.369	0.355	0.357	0.328	0.315	0.305	0.144	0.142	0.147	0.372	0.33	0.312
C1789::pEasy	1.40505	1.9522	1.31559				5	0.385	0.366	0.366	0.334	0.318	0.308	0.162	0.162	0.177	0.382	0.335	0.316
	1.67005	1.1486	1.81288		0.3106		5.5	0.393	0.373	0.377	0.341	0.319	0.31	0.194	0.194	0.212	0.391	0.342	0.323
C1789::hp1-4	1.56491	1.54867	1.1946	0.177327			6	0.4	0.379	0.382	0.353	0.325	0.314	0.232	0.228	0.243	0.407	0.35	0.332
	1.40493	1.18172	1.08997				6.5	0.412	0.388	0.383	0.367	0.335	0.322	0.268	0.262	0.273	0.419	0.361	0.342
C1789::hp5	0.529631	0.760035	0.339909	2.01137e-05			7	0.442	0.403	0.39	0.375	0.352	0.33	0.297	0.281	0.277	0.428	0.369	0.349
	0.388705	0.493088	0.462708		0.146859		7.5	0.474	0.415	0.397	0.385	0.357	0.336	0.307	0.284	0.281	0.444	0.371	0.354
							8	0.506	0.439	0.403	0.394	0.367	0.344	0.317	0.293	0.285	0.456	0.381	0.36
d. ROS in 1 mM H2O2							8.5	0.499	0.436	0.411	0.406	0.374	0.348	0.331	0.299	0.291	0.466	0.389	0.364
	Biological replicate1	Biological replicate2	Biological replicate3	t-test with two-tailed			9	0.529	0.466	0.416	0.416	0.394	0.354	0.345	0.308	0.303	0.484	0.446	0.368
C1789	0.171967	0.138069	0.158088				9.5	0.55	0.483	0.423	0.427	0.421	0.361	0.358	0.323	0.311	0.498	0.478	0.373
C1789::pEasy	0.097065	0.102678	0.103436		0.10106	0.00348018	10	0.579	0.507	0.431	0.439	0.427	0.367	0.369	0.369	0.317	0.506	0.5	0.379
C1789::hp1-4	0.116938	0.140508	0.134182	0.0157933	0.130543	0.0121992	10.5	0.6	0.534	0.435	0.451	0.425	0.373	0.383	0.394	0.32	0.522	0.515	0.386
C1789::hp5	0.14177	0.163815	0.159995	0.00158227	0.155193	0.0117808	11	0.618	0.563	0.439	0.457	0.434	0.379	0.395	0.393	0.326	0.53	0.529	0.392
							11.5	0.638	0.582	0.444	0.467	0.454	0.385	0.408	0.407	0.333	0.545	0.542	0.396
e. Survival in macrophage (%)							12	0.651	0.598	0.452	0.48	0.487	0.391	0.421	0.438	0.339	0.556	0.557	0.402
	Biological replicate1	Biological replicate2	Biological replicate3	t-test with two-tailed			12.5	0.662	0.613	0.461	0.491	0.505	0.397	0.428	0.466	0.345	0.566	0.565	0.405
C1789	8.61524	8.47584	8.76022				13	0.674	0.632	0.475	0.496	0.507	0.406	0.441	0.492	0.349	0.576	0.578	0.413
C1789::pEasy	13.5083	13.4	11.5083		12.8056	1.12473	13.5	0.678	0.643	0.486	0.507	0.52	0.417	0.449	0.494	0.353	0.591	0.587	0.418
C1789::hp1-4	3.0855	3.35114	2.79084	0.000130154	3.07583	0.280278	14	0.681	0.658	0.495	0.525	0.522	0.436	0.46	0.502	0.357	0.597	0.595	0.423
C1789::hp5	5.29042	4.17964	4.10778	0.000390395	4.52595	0.663025	14.5	0.689	0.673	0.503	0.532	0.53	0.451	0.469	0.514	0.363	0.612	0.609	0.427
							15	0.703	0.696	0.521	0.539	0.541	0.47	0.482	0.524	0.375	0.621	0.615	0.432
							15.5	0.72	0.716	0.545	0.55	0.549	0.492	0.491	0.535	0.388	0.633	0.629	0.437
							16	0.738	0.731	0.577	0.561	0.559	0.517	0.501	0.542	0.403	0.644	0.639	0.443
							16.5	0.751	0.747	0.613	0.571	0.568	0.542	0.51	0.554	0.419	0.652	0.648	0.453
							17	0.767	0.759	0.644	0.581	0.586	0.562	0.518	0.563	0.436	0.661	0.658	0.456
							17.5	0.768	0.763	0.659	0.592	0.597	0.585	0.527	0.566	0.455	0.669	0.665	0.466
							18	0.784	0.78	0.691	0.602	0.607	0.593	0.536	0.577	0.483	0.679	0.674	0.477
							18.5	0.793	0.79	0.711	0.612	0.618	0.597	0.546	0.586	0.509	0.686	0.68	0.49
							19	0.799	0.802	0.73	0.616	0.625	0.606	0.549	0.592	0.537	0.689	0.687	0.506
							19.5	0.809	0.813	0.731	0.63	0.638	0.625	0.556	0.597	0.561	0.701	0.695	0.521
							20	0.811	0.82	0.719	0.634	0.645	0.648	0.564	0.606	0.579	0.712	0.702	0.529
							20.5	0.814	0.825	0.719	0.642	0.648	0.67	0.568	0.609	0.595	0.713	0.709	0.531
							21	0.817	0.829	0.746	0.65	0.656	0.692	0.575	0.611	0.602	0.724	0.711	0.537
							21.5	0.819	0.832	0.772	0.657	0.657	0.712	0.58	0.616	0.61	0.724	0.719	0.549
							22	0.812	0.826	0.781	0.657	0.654	0.725	0.581	0.616	0.608	0.726	0.723	0.563
							22.5	0.823	0.834	0.804	0.657	0.661	0.741	0.586	0.624	0.637	0.731	0.73	0.583
							23	0.824	0.838	0.818	0.663	0.67	0.753	0.59	0.627	0.654	0.736	0.731	0.607
							23.5	0.826	0.839	0.824	0.663	0.667	0.762	0.592	0.629	0.672	0.737	0.736	0.627
							24	0.827	0.843	0.828	0.667	0.674	0.766	0.594	0.635	0.68	0.738	0.739	0.647

## Sheet: FigureS1
assembly_accession	bioproject	biosample	strain	category	geo_loc_name_country_continent	geo_loc_name_country	geo_loc_name_state/province	Host	contig_count	N50	largest_contig	ST	virulence_score	resistance_score
GCF_000009885.1	PRJNA224116	SAMD00060934	NTUH-K2044	hvKP	Asia	China	Taiwan	NA	2	5248520	5248520	ST23	4	0
GCF_000016305.1	PRJNA224116	SAMN02603941	ATCC 700721; MGH 78578	cKP	missing	missing	missing	NA	6	5315120	5315120	ST38	0	1
GCF_000220485.1	PRJNA224116	SAMN02603582	KCTC 2242	hvKP	Asia	South Korea		NA	2	5259571	5259571	ST375	3	0
GCF_000255975.2	PRJNA224116	SAMN02469356	LCT-KP214	cKP	missing	missing	missing	homo sapiens	6	5337335	5337335	ST48	2	0
GCF_000281435.2	PRJNA224116	SAMN01057614	KPNIH10	CRKP	missing	missing	missing	NA	4	5395263	5395263	ST258	0	2
GCF_000281535.2	PRJNA224116	SAMN01057611	KPNIH1	CRKP	North America	United States		Homo sapiens	4	5394056	5394056	ST258	0	2
GCF_000294365.1	PRJNA224116	SAMN02603641	1084	cKP	missing	missing	missing	NA	1	5386705	5386705	ST23	2	0
GCF_000300655.1	PRJNA224116	SAMN02463956	WGLW1	cKP	missing	missing	missing	Homo sapiens	5	5173091	5173091	ST48	2	0
GCF_000300675.1	PRJNA224116	SAMN02463957	WGLW2	cKP	missing	missing	missing	Homo sapiens	3	5220966	5220966	ST14	0	0
GCF_000300835.1	PRJNA224116	SAMN02469893	KpQ3	cKP	missing	missing	missing	Homo sapiens	18	5293845	5293845	ST37	0	0
GCF_000300935.1	PRJNA224116	SAMN02463958	WGLW3	cKP	missing	missing	missing	Homo sapiens	6	5320445	5320445	ST48	2	0
GCF_000315385.1	PRJNA224116	SAMEA2272247	Ecl8	hvKP	North America	United Kingdom		NA	2	5324709	5324709	ST375	3	0
GCF_000406765.2	PRJNA224116	SAMN02141993	500_1420	CRKP	missing	missing	missing	NA	5	5308211	5308211	ST258	0	2
GCF_000417085.2	PRJNA224116	SAMN02142014	UHKPC33	CRKP	missing	missing	missing	NA	5	5329725	5329725	ST258	0	2
GCF_000417225.2	PRJNA224116	SAMN02141981	DMC1097	CRKP	missing	missing	missing	NA	4	5393855	5393855	ST258	0	2
GCF_000417265.2	PRJNA224116	SAMN02141972	UHKPC07	CRKP	missing	missing	missing	NA	4	5322270	5322270	ST258	0	2
GCF_000441835.1	PRJNA224116	SAMN02469374	LCT-KP182	cKP	Asia	China		Homo sapiens	7	5340447	5340447	ST48	2	0
GCF_000441855.1	PRJNA224116	SAMN02469375	LCT-KP289	cKP	Asia	China		Homo sapiens	10	5599223	5599223	ST48	2	0
GCF_000465975.2	PRJNA224116	SAMN02470575	KP-1	cKP	Oceania	Australia		NA	2	5180925	5180925	ST29	0	0
GCF_000474015.1	PRJNA224116	SAMN02603668	CG43	cKP	missing	missing	missing	Homo sapiens	1	5166857	5166857	ST86	0	0
GCF_000474865.1	PRJNA224116	SAMN02138644	BIDMC 18C	CRKP	missing	missing	missing	missing	6	5403737	5403737	ST258	0	2
GCF_000474885.1	PRJNA224116	SAMN02138635	BIDMC 12C	CRKP	missing	missing	missing	missing	5	5412842	5412842	ST258	0	2
GCF_000474905.1	PRJNA224116	SAMN02138639	BIDMC 16	CRKP	missing	missing	missing	missing	6	5302855	5302855	ST258	0	2
GCF_000492295.1	PRJNA224116	SAMN02138667	BIDMC 36	cKP	missing	missing	missing	missing	2	5091944	5091944	ST661	0	1
GCF_000492335.1	PRJNA224116	SAMN02138654	BIDMC 24	cKP	missing	missing	missing	missing	6	4884231	4884231	ST1430	0	0
GCF_000492375.1	PRJNA224116	SAMN02138652	BIDMC 22	cKP	missing	missing	missing	missing	7	4583650	4583650	ST1189	0	0
GCF_000492535.1	PRJNA224116	SAMN02138612	UCICRE 7	cKP	missing	missing	missing	missing	6	4547939	4547939	ST17	0	0
GCF_000492555.1	PRJNA224116	SAMN02138611	UCICRE 6	hvKP	missing	missing	missing	missing	3	4708029	4708029	ST86	4	0
GCF_000492595.1	PRJNA224116	SAMN02138609	UCICRE 4	cKP	missing	missing	missing	missing	3	4821690	4821690	ST14	0	0
GCF_000492635.1	PRJNA224116	SAMN02138607	UCICRE 2	cKP	missing	missing	missing	missing	7	4671933	4671933	ST37	0	0
GCF_000492695.1	PRJNA224116	SAMN02138595	BWH 30	cKP	missing	missing	missing	missing	8	4584299	4584299	ST1431	0	0
GCF_000492735.1	PRJNA224116	SAMN02138593	BWH 28	cKP	missing	missing	missing	missing	6	4689648	4689648	ST133	2	0
GCF_000492875.1	PRJNA224116	SAMN02138576	MGH 36	cKP	missing	missing	missing	missing	6	4619818	4619818	ST466	1	0
GCF_000492915.1	PRJNA224116	SAMN02138572	MGH 32	cKP	missing	missing	missing	missing	4	4662197	4662197	ST111	1	0
GCF_000492935.1	PRJNA224116	SAMN02138570	MGH 30	cKP	missing	missing	missing	missing	8	4574199	4574199	ST37	0	0
GCF_000493075.1	PRJNA224116	SAMN02138561	MGH 21	cKP	missing	missing	missing	missing	8	5163796	5163796	ST111	1	0
GCF_000493115.1	PRJNA224116	SAMN02138559	MGH 19	cKP	missing	missing	missing	missing	2	5010050	5010050	ST1432	0	0
GCF_000493135.1	PRJNA224116	SAMN02138558	MGH 18	cKP	missing	missing	missing	missing	5	4668785	4668785	ST20	0	0
GCF_000512165.1	PRJNA224116	SAMN02641520	Kp13	CRKP	South America	Brazil		Homo sapiens	7	5307003	5307003	ST442	1	3
GCF_000521985.1	PRJNA224116	SAMN02138661	BIDMC 31	cKP	missing	missing	missing	missing	6	5077521	5077521	ST502	0	0
GCF_000529645.1	PRJNA224116	SAMEA3138861	SA1	hvKP	Europe	France		NA	1	5499281	5499281	ST86	4	0
GCF_000529705.1	PRJNA224116	SAMEA3138863	BJ1-GA	hvKP	Europe	France		NA	1	5432495	5432495	ST380	5	0
GCF_000529775.1	PRJNA224116	SAMEA3138865	T69	hvKP	Europe	France		NA	1	5486528	5486528	ST375	4	0
GCF_000566745.1	PRJNA224116	SAMN02356623	UCI 43	cKP	North America	United States	California	Homo sapiens	8	5568539	5568539	ST258	2	1
GCF_000566785.1	PRJNA224116	SAMN02356621	UCI 41	CRKP	North America	United States	California	Homo sapiens	7	5505970	5505970	ST258	2	3
GCF_000566825.1	PRJNA224116	SAMN02356617	UCI 37	CRKP	North America	United States	California	Homo sapiens	16	4888367	4888367	ST258	2	3
GCF_000566865.1	PRJNA224116	SAMN02356613	UCI 33	CRKP	North America	United States	California	Homo sapiens	17	5378450	5378450	ST258	0	2
GCF_000566945.1	PRJNA224116	SAMN02356601	UCI 21	CRKP	North America	United States	California	Homo sapiens	4	5226660	5226660	ST258	0	2
GCF_000567045.1	PRJNA224116	SAMN02356593	BIDMC 53	cKP	North America	United States	MA	Homo sapiens	8	4590687	4590687	ST37	1	1
GCF_000567085.1	PRJNA224116	SAMN02356591	BIDMC 51	cKP	North America	United States	MA	Homo sapiens	4	5054292	5054292	ST36	1	1
GCF_000567105.1	PRJNA224116	SAMN02356587	BIDMC 48	cKP	North America	United States	MA	Homo sapiens	3	5283471	5283471	ST37	0	0
GCF_000567145.1	PRJNA224116	SAMN02356585	BIDMC 46b	cKP	North America	United States	MA	Homo sapiens	2	5238261	5238261	ST372-1LV	0	0
GCF_000567165.1	PRJNA224116	SAMN02356584	BIDMC 46a	cKP	North America	United States	MA	Homo sapiens	6	5243822	5243822	ST37	1	1
GCF_000567225.2	PRJNA224116	SAMN02138666	BIDMC 35	cKP	missing	missing	missing	missing	5	4974003	4974003	ST17	0	0
GCF_000567245.1	PRJNA224116	SAMN02138665	BIDMC 34	CRKP	missing	missing	missing	missing	5	5393603	5393603	ST258	0	2
GCF_000567345.1	PRJNA224116	SAMN02138636	BIDMC 13	CRKP	missing	missing	missing	missing	29	4767307	4767307	ST258	0	2
GCF_000567365.1	PRJNA224116	SAMN02138634	BIDMC 12B	CRKP	missing	missing	missing	missing	10	5171042	5171042	ST258	0	2
GCF_000567385.1	PRJNA224116	SAMN02138633	BIDMC 12A	CRKP	missing	missing	missing	missing	10	5425097	5425097	ST258	0	2
GCF_000567425.1	PRJNA224116	SAMN02138628	BIDMC 7B	CRKP	missing	missing	missing	missing	9	4587567	4587567	ST258	0	2
GCF_000567445.1	PRJNA224116	SAMN02138625	BIDMC 5	CRKP	missing	missing	missing	missing	8	5278450	5278450	ST258	0	2
GCF_000567545.1	PRJNA224116	SAMN02138603	BWH 41	cKP	missing	missing	missing	missing	3	5421581	5421581	ST258	0	0
GCF_000567565.1	PRJNA224116	SAMN02138599	BWH 36	CRKP	missing	missing	missing	missing	10	5318191	5318191	ST258	0	2
GCF_000567585.1	PRJNA224116	SAMN02138591	BWH 22	CRKP	missing	missing	missing	missing	4	5293122	5293122	ST258	0	2
GCF_000567625.1	PRJNA224116	SAMN02138589	BWH 2	CRKP	missing	missing	missing	missing	8	5401364	5401364	ST101	1	2
GCF_000567665.1	PRJNA224116	SAMN02138585	MGH 45	CRKP	missing	missing	missing	missing	4	5026345	5026345	ST1084	0	2
GCF_000567685.1	PRJNA224116	SAMN02138583	MGH 43	cKP	missing	missing	missing	missing	1	5447116	5447116	ST307	0	1
GCF_000567745.1	PRJNA224116	SAMN02138575	MGH 35	cKP	missing	missing	missing	missing	3	5303877	5303877	ST392	0	1
GCF_000567765.2	PRJNA224116	SAMN02138571	MGH 31	cKP	missing	missing	missing	missing	9	4846078	4846078	ST258	0	1
GCF_000597905.1	PRJNA224116	SAMN03081501	30684/NJST258_2	CRKP	North America	United States		Homo sapiens	4	5293301	5293301	ST258	0	2
GCF_000598005.1	PRJNA224116	SAMN03081502	30660/NJST258_1	CRKP	North America	United States		Homo sapiens	6	5263229	5263229	ST258	0	2
GCF_000599905.1	PRJNA224116	SAMN02666510	Kb677	CRKP	North America	United States	OH	Homo sapiens	12	5370770	5370770	ST258	0	2
GCF_000599925.1	PRJNA224116	SAMN02666509	Kb140	CRKP	North America	United States	OH	Homo sapiens	8	5331426	5331426	ST258	0	2
GCF_000693055.1	PRJNA224116	SAMN02581255	BWH 45	CRKP	missing	missing	missing	NA	13	5166738	5166738	ST258	2	2
GCF_000693095.1	PRJNA224116	SAMN02581301	BWH 47	CRKP	missing	missing	missing	NA	12	4763378	4763378	ST258	2	2
GCF_000693235.1	PRJNA224116	SAMN02581311	CHS 09	CRKP	missing	missing	missing	NA	10	5024018	5024018	ST258	2	2
GCF_000693315.1	PRJNA224116	SAMN02581316	CHS 14	CRKP	missing	missing	missing	NA	10	4590709	4590709	ST258	2	2
GCF_000693475.1	PRJNA224116	SAMN02581327	CHS 25	CRKP	missing	missing	missing	NA	11	5188512	5188512	ST258	2	2
GCF_000693575.1	PRJNA224116	SAMN02581332	CHS 30	CRKP	missing	missing	missing	NA	5	5581134	5581134	ST258	2	2
GCF_000693595.1	PRJNA224116	SAMN02581333	CHS 31	CRKP	missing	missing	missing	NA	16	5198478	5198478	ST258	1	3
GCF_000693655.1	PRJNA224116	SAMN02581336	CHS 34	CRKP	missing	missing	missing	NA	9	5595055	5595055	ST258	2	2
GCF_000693695.1	PRJNA224116	SAMN02581338	CHS 36	CRKP	missing	missing	missing	NA	11	5036653	5036653	ST258	2	2
GCF_000693895.1	PRJNA224116	SAMN02581350	CHS 48	CR-hvKP	North America	United States		NA	6	5369916	5369916	ST25	4	2
GCF_000693915.1	PRJNA224116	SAMN02581351	CHS 49	CRKP	missing	missing	missing	NA	9	5305016	5305016	ST258	0	2
GCF_000694015.1	PRJNA224116	SAMN02581356	CHS 54	CRKP	missing	missing	missing	NA	5	5577199	5577199	ST258	2	2
GCF_000694035.1	PRJNA224116	SAMN02581357	CHS 55	CRKP	missing	missing	missing	NA	4	5557345	5557345	ST258	2	2
GCF_000694055.1	PRJNA224116	SAMN02581358	CHS 56	CRKP	missing	missing	missing	NA	12	5080818	5080818	ST258	0	2
GCF_000694095.1	PRJNA224116	SAMN02581360	CHS 58	CRKP	missing	missing	missing	NA	16	5404579	5404579	ST258	2	2
GCF_000694115.1	PRJNA224116	SAMN02581361	CHS 59	CRKP	missing	missing	missing	NA	9	5416458	5416458	ST258	2	2
GCF_000694175.1	PRJNA224116	SAMN02581365	CHS 63	CRKP	missing	missing	missing	NA	4	4954026	4954026	ST258	2	2
GCF_000694315.1	PRJNA224116	SAMN02581374	CHS 72	CRKP	missing	missing	missing	NA	5	5584543	5584543	ST258	2	2
GCF_000694375.1	PRJNA224116	SAMN02581377	CHS 75	CRKP	missing	missing	missing	NA	14	5604515	5604515	ST258	2	3
GCF_000694415.1	PRJNA224116	SAMN02581382	CHS 80	CRKP	missing	missing	missing	NA	5	5576026	5576026	ST258	2	2
GCF_000694475.2	PRJNA224116	SAMN02581391	MGH 59	cKP	missing	missing	missing	NA	8	4816800	4816800	ST258	0	1
GCF_000694515.1	PRJNA224116	SAMN02581396	MGH 64	cKP	missing	missing	missing	NA	4	5120217	5120217	ST35	0	0
GCF_000694795.1	PRJNA224116	SAMN02581261	UCI 55	CRKP	missing	missing	missing	NA	11	5462987	5462987	ST258	2	2
GCF_000694815.1	PRJNA224116	SAMN02581262	UCI 56	cKP	missing	missing	missing	NA	4	5045438	5045438	ST678	0	1
GCF_000694835.1	PRJNA224116	SAMN02581265	UCI 59	CRKP	missing	missing	missing	NA	7	4687914	4687914	ST258	0	2
GCF_000694895.1	PRJNA224116	SAMN02581269	UCI 63	CRKP	missing	missing	missing	NA	12	5035932	5035932	ST258	0	2
GCF_000695935.1	PRJNA224116	SAMN02713685	KPNIH27	CRKP	North America	United States		NA	6	5241638	5241638	ST34	0	2
GCF_000714675.1	PRJNA224116	SAMN02786855	KPNIH24	CRKP	North America	United States		NA	4	5396164	5396164	ST258	0	2
GCF_000717515.1	PRJNA224116	SAMN02786856	KPR0928	CRKP	North America	United States		Homo sapiens	3	5309305	5309305	ST258	0	2
GCF_000733255.1	PRJNA224116	SAMN03081487	PittNDM01	CRKP	missing	missing	missing	NA	5	5348284	5348284	ST14	1	2
GCF_000739495.1	PRJNA224116	SAMN02777842	carbapenem-resistant blaNDM-1	CRKP	North America	United States		Homo sapiens	3	5297511	5297511	ST395	0	2
GCF_000742135.1	PRJNA224116	SAMN02870152	ATCC 13883	cKP	missing	missing	missing	NA	5	5284261	5284261	ST3	2	0
GCF_000742755.1	PRJNA224116	SAMN02982872	ATCC 43816 KPPR1	cKP	missing	missing	missing	NA	1	5374834	5374834	ST493	1	0
GCF_000764615.1	PRJNA224116	SAMN02885365	PMK1	CRKP	Asia	Nepal		Homo sapiens	5	5317001	5317001	ST15	1	2
GCF_000764635.1	PRJNA224116	SAMN02776996	BAMC 07-18	cKP	missing	missing	missing	NA	9	5040645	5040645	ST15-1LV	0	1
GCF_000775375.1	PRJNA224116	SAMN02720898	KPNIH33	CRKP	North America	United States		NA	4	5574202	5574202	ST258	2	2
GCF_000775395.1	PRJNA224116	SAMN02820981	KPNIH32	CRKP	North America	United States		NA	4	5515525	5515525	ST258	2	2
GCF_000775955.1	PRJNA224116	SAMN02649400	XH209	cKP	missing	missing	missing	NA	1	5118878	5118878	ST17	0	0
GCF_000783515.2	PRJNA224116	SAMN02934538	FDAARGOS_84	cKP	North America	United States		Homo sapiens	3	5333751	5333751	ST1263	0	0
GCF_000784945.1	PRJNA224116	SAMN02803823	KPNIH29	CRKP	North America	United States		NA	3	5298647	5298647	ST1518	0	2
GCF_000784985.1	PRJNA224116	SAMN02820977	KPNIH30	CRKP	North America	United States		NA	4	5306618	5306618	ST258	0	2
GCF_000785005.1	PRJNA224116	SAMN02820980	KPNIH31	CRKP	North America	United States		NA	4	5228295	5228295	ST392	0	2
GCF_000807395.2	PRJNA224116	SAMN03067420	32192	CRKP	North America	United States		Homo sapiens	4	5344430	5344430	ST258	0	2
GCF_000807515.1	PRJNA224116	SAMN03255440	6234	CRKP	South America	Colombia		Homo sapiens	5	5310235	5310235	ST392	0	2
GCF_000813205.1	PRJNA224116	SAMN03274239	HK787	cKP	missing	missing	missing	NA	1	5329385	5329385	ST86	1	0
GCF_000814305.1	PRJNA224116	SAMN03067424	34618	CRKP	North America	United States		Homo sapiens	5	5313576	5313576	ST258	0	2
GCF_000814805.1	PRJNA224116	SAMN03097203	1158	cKP	missing	missing	missing	NA	1	5341039	5341039	ST65	2	0
GCF_000967845.1	PRJNA224116	SAMEA3283109	SB3432	hvKP	missing	missing	missing	NA	2	5270770	5270770	ST67	3	0
GCF_000968155.1	PRJNA224116	SAMEA3283117	Kp52.145	hvKP	Asia	Indonesia		NA	3	5438894	5438894	ST66	5	0
GCF_000981845.1	PRJNA224116	SAMN03496739	234-12	cKP	missing	missing	missing	NA	4	5278254	5278254	ST514	0	1
GCF_001008725.1	PRJNA224116	SAMN03435903	ST258_FL	CRKP	missing	missing	missing	NA	12	5391203	5391203	ST258	0	2
GCF_001022175.1	PRJNA224116	SAMN03024590	CAV1344	CRKP	North America	United States	Virginia	Homo sapiens	6	5262013	5262013	ST941	0	2
GCF_001022235.1	PRJNA224116	SAMN03024583	CAV1596	CRKP	North America	United States	Virginia	Homo sapiens	5	5402147	5402147	ST258	1	2
GCF_001030745.1	PRJNA224116	SAMN03280221	CHS222	CRKP	North America	United States		Homo sapiens	5	5140834	5140834	ST258	2	2
GCF_001030875.1	PRJNA224116	SAMN03280228	CHS85	CRKP	North America	United States		Homo sapiens	5	5479219	5479219	ST258	2	2
GCF_001030935.1	PRJNA224116	SAMN03280233	CHS90	CRKP	North America	United States		Homo sapiens	9	5024275	5024275	ST258	2	2
GCF_001031065.1	PRJNA224116	SAMN03280239	CHS96	CRKP	North America	United States		Homo sapiens	5	5494656	5494656	ST258	2	2
GCF_001031095.1	PRJNA224116	SAMN03280241	CHS98	CRKP	North America	United States		Homo sapiens	5	5570815	5570815	ST258	2	2
GCF_001031175.1	PRJNA224116	SAMN03280245	CHS102	CRKP	North America	United States		Homo sapiens	5	4703453	4703453	ST258	0	2
GCF_001031185.1	PRJNA224116	SAMN03280247	CHS104	CRKP	North America	United States		Homo sapiens	5	5283954	5283954	ST258	2	2
GCF_001031225.1	PRJNA224116	SAMN03280248	CHS105	CRKP	North America	United States		Homo sapiens	6	5568344	5568344	ST258	2	2
GCF_001031265.1	PRJNA224116	SAMN03280252	CHS109	CRKP	North America	United States		Homo sapiens	9	4830577	4830577	ST258	2	2
GCF_001031305.1	PRJNA224116	SAMN03280253	CHS110	CRKP	North America	United States		Homo sapiens	8	5577907	5577907	ST258	2	3
GCF_001031325.1	PRJNA224116	SAMN03280255	CHS112	cKP	North America	United States		Homo sapiens	4	5276457	5276457	ST15	0	1
GCF_001031385.1	PRJNA224116	SAMN03280257	CHS114	CRKP	North America	United States		Homo sapiens	8	5332620	5332620	ST258	0	2
GCF_001031405.1	PRJNA224116	SAMN03280259	CHS116	CRKP	North America	United States		Homo sapiens	6	4833193	4833193	ST258	2	2
GCF_001031475.1	PRJNA224116	SAMN03280264	CHS121	cKP	North America	United States		Homo sapiens	2	5389712	5389712	ST405	0	1
GCF_001031515.1	PRJNA224116	SAMN03280266	CHS123	CRKP	North America	United States		Homo sapiens	12	5351805	5351805	ST258	0	2
GCF_001031555.1	PRJNA224116	SAMN03280268	CHS125	CRKP	North America	United States		Homo sapiens	7	4916296	4916296	ST258	2	2
GCF_001031565.1	PRJNA224116	SAMN03280270	CHS127	CRKP	North America	United States		Homo sapiens	8	4776830	4776830	ST258	2	2
GCF_001031645.1	PRJNA224116	SAMN03280275	CHS132	CRKP	North America	United States		Homo sapiens	5	4669153	4669153	ST258	2	2
GCF_001031675.1	PRJNA224116	SAMN03280276	CHS133	CRKP	North America	United States		Homo sapiens	6	5536631	5536631	ST258	2	2
GCF_001031705.1	PRJNA224116	SAMN03280277	CHS134	CRKP	North America	United States		Homo sapiens	3	5569579	5569579	ST258	2	2
GCF_001031725.1	PRJNA224116	SAMN03280280	CHS137	CRKP	North America	United States		Homo sapiens	6	4875182	4875182	ST258	0	2
GCF_001031785.1	PRJNA224116	SAMN03280282	CHS139	CRKP	North America	United States		Homo sapiens	4	5632746	5632746	ST258	2	2
GCF_001031865.1	PRJNA224116	SAMN03280286	CHS144	CRKP	North America	United States		Homo sapiens	6	4753393	4753393	ST258	0	2
GCF_001031945.1	PRJNA224116	SAMN03280290	CHS148	CRKP	North America	United States		Homo sapiens	7	4801846	4801846	ST258	2	2
GCF_001031995.1	PRJNA224116	SAMN03280293	CHS151	CRKP	North America	United States		Homo sapiens	6	5157154	5157154	ST258	0	2
GCF_001032345.1	PRJNA224116	SAMN03280310	CHS169	CRKP	North America	United States		Homo sapiens	8	5531590	5531590	ST258	2	2
GCF_001032355.1	PRJNA224116	SAMN03280311	CHS170	CRKP	North America	United States		Homo sapiens	10	5449189	5449189	ST258	2	2
GCF_001032455.1	PRJNA224116	SAMN03280320	CHS179	CRKP	North America	United States		Homo sapiens	6	5024380	5024380	ST258	2	2
GCF_001032775.1	PRJNA224116	SAMN03280342	CHS201	CRKP	North America	United States		Homo sapiens	8	4823252	4823252	ST188-1LV	0	2
GCF_001032845.1	PRJNA224116	SAMN03280347	CHS206	CRKP	North America	United States		Homo sapiens	11	4558128	4558128	ST2121	0	2
GCF_001032925.1	PRJNA224116	SAMN03280351	CHS210	CRKP	North America	United States		Homo sapiens	9	5080687	5080687	ST258	2	2
GCF_001032975.1	PRJNA224116	SAMN03280355	CHS214	CRKP	North America	United States		Homo sapiens	5	4979166	4979166	ST258	2	2
GCF_001033085.1	PRJNA224116	SAMN03280360	CHS219	CRKP	North America	United States		Homo sapiens	4	5570251	5570251	ST258	2	2
GCF_001033205.1	PRJNA224116	SAMN03280366	CHS226	CRKP	North America	United States		Homo sapiens	5	5439308	5439308	ST258	2	2
GCF_001033285.1	PRJNA224116	SAMN03280371	CHS231	CRKP	North America	United States		Homo sapiens	8	4859566	4859566	ST258	2	2
GCF_001033415.1	PRJNA224116	SAMN03280382	BWH58	CRKP	North America	United States		Homo sapiens	10	4658983	4658983	ST16	0	2
GCF_001033445.1	PRJNA224116	SAMN03280383	BWH62	hvKP	North America	United States		Homo sapiens	5	4680334	4680334	ST25	3	0
GCF_001033505.1	PRJNA224116	SAMN03280387	MGH84	cKP	missing	missing	missing	Homo sapiens	5	5319995	5319995	ST111	0	0
GCF_001033535.1	PRJNA224116	SAMN03280389	MGH90	cKP	missing	missing	missing	Homo sapiens	8	5152205	5152205	ST784	0	0
GCF_001033565.1	PRJNA224116	SAMN03280390	MGH91	cKP	missing	missing	missing	Homo sapiens	13	4700870	4700870	ST258	0	1
GCF_001033615.1	PRJNA224116	SAMN03280393	MGH94	hvKP	missing	missing	missing	Homo sapiens	2	5424551	5424551	ST23	5	0
GCF_001033725.1	PRJNA224116	SAMN03280398	MGH101	cKP	missing	missing	missing	Homo sapiens	6	5319103	5319103	ST15	0	1
GCF_001033755.1	PRJNA224116	SAMN03280400	MGH111	cKP	missing	missing	missing	Homo sapiens	13	4762023	4762023	ST2147	1	1
GCF_001033765.1	PRJNA224116	SAMN03280401	MGH112	cKP	missing	missing	missing	Homo sapiens	2	5269172	5269172	ST115-1LV	0	1
GCF_001033835.1	PRJNA224116	SAMN03280404	MGH115	cKP	missing	missing	missing	Homo sapiens	7	5392201	5392201	ST15	1	1
GCF_001033845.1	PRJNA224116	SAMN03280405	MGH116	cKP	missing	missing	missing	Homo sapiens	3	5328630	5328630	ST111	1	0
GCF_001033885.1	PRJNA224116	SAMN03280406	MGH117	cKP	missing	missing	missing	Homo sapiens	7	5415131	5415131	ST15	1	1
GCF_001033995.1	PRJNA224116	SAMN03280412	BIDMC85	hvKP	missing	missing	missing	Homo sapiens	7	4567076	4567076	ST23	5	0
GCF_001034005.1	PRJNA224116	SAMN03280413	BIDMC86	hvKP	missing	missing	missing	Homo sapiens	3	4710294	4710294	ST23	5	0
GCF_001034055.1	PRJNA224116	SAMN03280415	BIDMC89	CRKP	missing	missing	missing	Homo sapiens	8	4622145	4622145	ST17-1LV	0	2
GCF_001034085.1	PRJNA224116	SAMN03280417	BIDMC91	cKP	missing	missing	missing	Homo sapiens	3	5262037	5262037	ST16	0	1
GCF_001034135.1	PRJNA224116	SAMN03280419	BIDMC96	cKP	missing	missing	missing	Homo sapiens	5	5316720	5316720	ST104-2LV	0	1
GCF_001034205.1	PRJNA224116	SAMN03280423	UCI76	cKP	missing	missing	missing	Homo sapiens	4	4552126	4552126	ST322	0	0
GCF_001034215.1	PRJNA224116	SAMN03280424	UCI81	CRKP	missing	missing	missing	Homo sapiens	9	4875671	4875671	ST258	0	2
GCF_001034325.1	PRJNA224116	SAMN03280430	UCI95	CRKP	missing	missing	missing	Homo sapiens	10	4543033	4543033	ST258	0	2
GCF_001185665.1	PRJNA224116	SAMN03280386	MGH83	CRKP	missing	missing	missing	Homo sapiens	9	5345748	5345748	ST309	0	2
GCF_001185675.1	PRJNA224116	SAMN03280380	CHS240	CRKP	North America	United States		Homo sapiens	7	5582289	5582289	ST258	2	2
GCF_001185775.1	PRJNA224116	SAMN03280337	CHS196	CRKP	North America	United States		Homo sapiens	5	4973556	4973556	ST258	2	3
GCF_001185895.1	PRJNA224116	SAMN03280312	CHS171	CRKP	North America	United States		Homo sapiens	5	4911856	4911856	ST258	2	2
GCF_001307175.1	PRJNA224116	SAMN04044480	KP617	CRKP	missing	missing	missing	NA	3	5416282	5416282	ST14	1	2
GCF_001316565.3	PRJNA224116	SAMN04011426	ST101:960186733	CRKP	Africa	South Africa		Homo sapiens	3	5498599	5498599	ST101	1	2
GCF_001316945.3	PRJNA224116	SAMN04011439	ST2017:950142398	CRKP	Africa	South Africa		Homo sapiens	5	5497952	5497952	ST2017	1	2
GCF_001455995.1	PRJNA224116	SAMEA3257677	MS6671	CRKP	missing	missing	missing	NA	7	5402900	5402900	ST147	0	3
GCF_001456055.3	PRJNA224116	SAMN04168649	KpN01	CRKP	missing	missing	missing	NA	5	5307114	5307114	ST278	0	2
GCF_001456095.3	PRJNA224116	SAMN04168654	KpN06	cKP	missing	missing	missing	NA	5	5309013	5309013	ST278	0	1
GCF_001456135.1	PRJNA224116	SAMN03733725	CAV1193	CRKP	North America	United States	Virginia	Homo sapiens	6	5319154	5319154	ST941	0	2
GCF_001463165.1	PRJNA224116	SAMN03780451	U25	cKP	missing	missing	missing	NA	1	5491870	5491870	ST14	1	0
GCF_001471625.1	PRJNA224116	SAMN03996268	FDAARGOS_127	CRKP	North America	United States	DC	Homo sapiens	3	5424227	5424227	ST258	0	2
GCF_001471835.2	PRJNA224116	SAMN03996262	FDAARGOS_91	CRKP	North America	United States	DC	Homo sapiens	8	5428252	5428252	ST258	0	2
GCF_001482345.1	PRJNA224116	SAMN04357099	J1	cKP	missing	missing	missing	NA	3	5278493	5278493	ST111	0	0
GCF_001521895.1	PRJNA224116	SAMN04421276	NUHL24835	CRKP	missing	missing	missing	NA	3	5387996	5387996	ST14	1	2
GCF_001529935.1	PRJNA224116	SAMN04377968	RJF999	hvKP	Asia	China		NA	2	5461919	5461919	ST23	5	0
GCF_001530015.1	PRJNA224116	SAMN04377969	RJF293	hvKP	Asia	China		NA	2	5226330	5226330	ST374	4	0
GCF_001534855.2	PRJNA224116	SAMN03996264	FDAARGOS_89	cKP	North America	United States	DC	Homo sapiens	5	5151664	5151664	ST359	0	0
GCF_001548315.1	PRJNA224116	SAMD00039249	YH43	cKP	missing	missing	missing	NA	1	5520319	5520319	0	0	0
GCF_001557575.1	PRJNA224116	SAMN04286789	CQMUS2	cKP	missing	missing	missing	NA	11	5290667	5290667	ST37	0	1
GCF_001611055.1	PRJNA224116	SAMN04087461	TGH8	cKP	missing	missing	missing	NA	1	5439720	5439720	ST383	0	0
GCF_001611095.1	PRJNA224116	SAMN04087462	TGH10	cKP	missing	missing	missing	NA	1	5355459	5355459	ST383	0	0
GCF_001644765.1	PRJNA224116	SAMN04917370	SKGH01	CRKP	missing	missing	missing	NA	6	5490611	5490611	ST147	1	3
GCF_001646625.1	PRJNA224116	SAMN04992856	W14	cKP	missing	missing	missing	NA	3	5220857	5220857	ST1536	1	0
GCF_001648215.1	PRJNA224116	SAMN03455970	AATZP	CRKP	North America	United States		NA	4	5353110	5353110	ST147	1	2
GCF_001663195.1	PRJNA224116	SAMN05188406	BR	CRKP	missing	missing	missing	NA	2	5344467	5344467	ST15	1	2
GCF_001663295.1	PRJNA224116	SAMN03455930	KPNIH39	CRKP	North America	United States		NA	4	5351509	5351509	ST37	0	2
GCF_001663435.1	PRJNA224116	SAMN03455975	Kpn223	cKP	North America	United States		NA	2	5365209	5365209	ST273	0	0
GCF_001663455.1	PRJNA224116	SAMN03455976	Kpn555	cKP	North America	United States		NA	4	5336571	5336571	ST514-2LV	0	0
GCF_001675125.1	PRJNA224116	SAMN03701676	KPNIH36	CRKP	North America	United States		NA	4	5393897	5393897	ST258	0	2
GCF_001676825.1	PRJNA224116	SAMN05170048	TH1	cKP	missing	missing	missing	NA	3	5220846	5220846	ST1536	1	0
GCF_001701425.2	PRJNA224116	SAMN04868721	1_GR_13	CRKP	Europe	Greece		Homo sapiens	6	5181675	5181675	ST147	0	3
GCF_001701845.2	PRJNA224116	SAMN04868740	20_GR_12	CRKP	Europe	Greece		Homo sapiens	5	5395894	5395894	ST258	1	2
GCF_001702045.2	PRJNA224116	SAMN04868722	2_GR_12	CRKP	Europe	Greece		Homo sapiens	6	5466424	5466424	ST258	1	3
GCF_001704235.1	PRJNA224116	SAMN04448219	DHQP1002001	CRKP	North America	United States	California	Homo sapiens	3	5184828	5184828	ST34	0	2
GCF_001705385.1	PRJNA224116	SAMN05149976		CRKP	missing	missing	missing	NA	4	5452045	5452045	ST512	0	2
GCF_001708225.1	PRJNA224116	SAMN05425526	ED23	hvKP	Asia	China	Taiwan	NA	2	5374626	5374626	ST23	4	0
GCF_001708245.1	PRJNA224116	SAMN05425525	ED2	cKP	missing	missing	missing	NA	1	5412960	5412960	ST23	2	0
GCF_001709275.1	PRJNA224116	SAMN04448229		CRKP	North America	United States		Homo sapiens	5	5341571	5341571	ST14	1	2
GCF_001709295.1	PRJNA224116	SAMN04448241		CRKP	North America	United States		Homo sapiens	4	5236925	5236925	ST14	0	2
GCF_001721725.1	PRJNA224116	SAMN04008891	UCLAOXA232KP_Pt0	cKP	missing	missing	missing	NA	1	5312744	5312744	ST16	1	0
GCF_001741545.1	PRJNA224116	SAMN04008893	UCLAOXA232KP	cKP	missing	missing	missing	NA	5	5313304	5313304	ST16	1	0
GCF_001741665.1	PRJNA224116	SAMN04008892	UCLAOXA232KP	CRKP	missing	missing	missing	NA	7	5312206	5312206	ST16	1	2
GCF_001746535.1	PRJNA224116	SAMN04087463	TGH13	cKP	missing	missing	missing	NA	1	5344576	5344576	ST147	0	0
GCF_001750805.1	PRJNA224116	SAMN05786944	KP36	cKP	missing	missing	missing	NA	4	5367386	5367386	ST15	1	1
GCF_001855315.1	PRJNA224116	SAMN03770912	KP5	CRKP	missing	missing	missing	NA	5	5400658	5400658	ST147	1	2
GCF_001870165.1	PRJNA224116	SAMN03024573	CAV1016	CRKP	North America	United States		Homo sapiens	4	5387681	5387681	ST45	1	2
GCF_001874715.1	PRJNA224116	SAMN04014884	AR_0043	cKP	missing	missing	missing	missing	8	5234104	5234104	ST244	0	1
GCF_001874725.1	PRJNA224116	SAMN04014853	AR_0012	cKP	missing	missing	missing	missing	12	4805623	4805623	ST258	0	1
GCF_001874875.1	PRJNA224116	SAMN04014880	AR_0039	CRKP	missing	missing	missing	missing	14	4501036	4501036	ST34	0	2
GCF_001885255.2	PRJNA224116	SAMN05412444	Kp_Goe_822579	CRKP	missing	missing	missing	NA	7	5381436	5381436	ST147	1	2
GCF_001887995.2	PRJNA224116	SAMN06019523	WCHKP095845	CRKP	Asia	China		Homo sapiens	4	5239924	5239924	ST1	0	2
GCF_001902195.1	PRJNA224116	SAMN06067846	MNCRE78	CRKP	North America	United States		Homo sapiens	5	5454003	5454003	ST258	2	2
GCF_001902215.1	PRJNA224116	SAMN06067845	MNCRE69	CRKP	North America	United States		Homo sapiens	5	5452922	5452922	ST258	2	2
GCF_001902235.1	PRJNA224116	SAMN06067844	MNCRE53	CRKP	North America	United States		Homo sapiens	5	5490693	5490693	ST258	2	3
GCF_001902255.1	PRJNA224116	SAMN03733793	CAV1453	CRKP	North America	United States		Homo sapiens	4	5327855	5327855	ST258	0	2
GCF_001902335.1	PRJNA224116	SAMN05412805		CR-hvKP	missing	missing	missing	NA	7	5159815	5159815	ST23	4	2
GCF_001902355.1	PRJNA224116	SAMN05412811	Kp_Goe_62629	CRKP	missing	missing	missing	NA	3	5423372	5423372	ST395	0	2
GCF_001902395.1	PRJNA224116	SAMN05412810	Kp_Goe_39795	CRKP	missing	missing	missing	NA	5	5330835	5330835	ST15	0	2
GCF_001902435.1	PRJNA224116	SAMN05412455	Kp_Goe_33208	CRKP	missing	missing	missing	NA	3	5497872	5497872	ST101	1	2
GCF_001902515.1	PRJNA224116	SAMN05412456	Kp_Goe_71070	CRKP	missing	missing	missing	NA	4	5497083	5497083	ST101	1	2
GCF_001902535.1	PRJNA224116	SAMN03733765	CAV1417	CRKP	North America	United States		Homo sapiens	5	5208900	5208900	ST340	0	2
GCF_011769805.1	PRJNA224116	SAMN14421540	50595	CRKP	Europe	Czech	#N/A	Homo sapiens	5	5339674	5339674	ST11	0	2
GCF_001908515.1	PRJNA224116	SAMN03024576	CAV1042	CRKP	North America	United States		Homo sapiens	7	5424949	5424949	ST244	0	2
GCF_001908595.1	PRJNA224116	SAMN05412458	Kp_Goe_149473	CRKP	missing	missing	missing	NA	6	5373056	5373056	ST147	1	2
GCF_001908625.1	PRJNA224116	SAMN05412797	Kp_Goe_827024	CRKP	missing	missing	missing	NA	6	5374118	5374118	ST147	1	2
GCF_001908655.1	PRJNA224116	SAMN05412802	Kp_Goe_827026	CRKP	missing	missing	missing	NA	6	5373056	5373056	ST147	1	2
GCF_001908675.1	PRJNA224116	SAMN05412803	Kp_Goe_152021	CRKP	missing	missing	missing	NA	6	5373055	5373055	ST147	1	2
GCF_001908695.1	PRJNA224116	SAMN05412804	KP_Goe_828304	CRKP	missing	missing	missing	NA	6	5373056	5373056	ST147	1	2
GCF_001908715.1	PRJNA224116	SAMN03024585	CAV1217	CRKP	North America	United States		Homo sapiens	5	5073712	5073712	ST340	0	2
GCF_001908875.1	PRJNA224116	SAMN05412459	Kp_Goe_149832	CRKP	missing	missing	missing	NA	6	5373057	5373057	ST147	1	2
GCF_009906895.1	PRJNA224116	SAMN13742796	156070	cKP	Asia	China	Guangdong	Homo sapiens	1	5415677	5415677	ST11	1	0
GCF_001913175.1	PRJNA224116	SAMN05412452	Kp_Goe_121641	CRKP	missing	missing	missing	NA	6	5478335	5478335	ST101	1	2
GCF_009906875.1	PRJNA224116	SAMN13743062	158590	cKP	Asia	China	Guangdong	Homo sapiens	1	5439711	5439711	ST11	1	0
GCF_001936035.1	PRJNA224116	SAMN03455977	ATCC 35657	cKP	missing	missing	missing	NA	2	5229229	5229229	ST505	0	0
GCF_001939885.2	PRJNA224116	SAMN05928590	GN-2	hvKP	missing	missing	missing	NA	2	5390233	5390233	ST485	4	1
GCF_001952835.1	PRJNA224116	SAMN06216564	1756	cKP	missing	missing	missing	NA	2	5195816	5195816	ST2424-1LV	0	0
GCF_001952875.1	PRJNA224116	SAMN04889855	CN1	CRKP	missing	missing	missing	NA	3	5237856	5237856	ST392	0	2
GCF_001952895.1	PRJNA224116	SAMN04889856	NY9	CRKP	missing	missing	missing	NA	7	5348589	5348589	ST340	0	2
GCF_001952915.1	PRJNA224116	SAMN04889857	CR14	CRKP	missing	missing	missing	NA	6	5470889	5470889	ST258	2	2
GCF_001956965.1	PRJNA224116	SAMN05412796	825795-1	CRKP	missing	missing	missing	NA	5	5373055	5373055	ST147	1	2
GCF_002007665.1	PRJNA224116	SAMN06335643	KPN_KPC_HUG_07	CRKP	missing	missing	missing	NA	5	5423217	5423217	ST512	0	2
GCF_003429545.1	PRJNA224116	SAMN09279554	160111	CRKP	Asia	China	Taiwan	Homo sapiens	7	5430212	5430212	ST11	1	2
GCF_002055765.1	PRJNA224116	SAMN04014958	AR_0117	CRKP	missing	missing	missing	missing	6	5345997	5345997	ST234	2	2
GCF_002055855.1	PRJNA224116	SAMN04014909	AR_0068	CRKP	missing	missing	missing	missing	4	5357430	5357430	ST14	0	2
GCF_002056385.1	PRJNA224116	SAMN04014956	AR_0115	CRKP	missing	missing	missing	missing	5	5351479	5351479	ST258	0	2
GCF_002056475.1	PRJNA224116	SAMN04014939	AR_0098	CRKP	missing	missing	missing	missing	5	5407749	5407749	ST258	0	2
GCF_002087495.1	PRJNA224116	SAMN04606419	OS_09_011_10	cKP	North America	United States		Homo sapiens	23	5297346	5297346	ST611	0	1
GCF_002087715.1	PRJNA224116	SAMN04606422	OS_09_011_14	cKP	North America	United States		Homo sapiens	25	4702755	4702755	ST611	0	1
GCF_003703775.1	PRJNA224116	SAMN10233854	675920	cKP	Asia	China	Jiangsu	#N/A	1	5484551	5484551	ST11	1	0
GCF_002278055.1	PRJNA224116	SAMN07484315	721005	cKP	Asia	China	Zhejiang	Homo sapiens	1	5475860	5475860	ST11	1	1
GCF_002269295.1	PRJNA224116	SAMN07508215	911021	cKP	Asia	China	Chongqing	Homo sapiens	1	5456357	5456357	ST11	1	0
GCF_002116885.1	PRJNA224116	SAMN04621179	kp757	cKP	missing	missing	missing	NA	1	5264852	5264852	ST86	0	0
GCF_002148835.1	PRJNA224116	SAMN06437093	KPN11	CRKP	North America	United States		Homo sapiens	4	5069972	5069972	ST307	0	2
GCF_002152365.1	PRJNA224116	SAMN04521874	BWH67	cKP	North America	United States	MA	Homo sapiens	4	5255089	5255089	ST251	0	0
GCF_002152435.1	PRJNA224116	SAMN04521885	MGH134	cKP	North America	United States	MA	Homo sapiens	7	5204068	5204068	ST478	0	0
GCF_002152445.1	PRJNA224116	SAMN04521896	MGH147	cKP	North America	United States	MA	Homo sapiens	5	5054786	5054786	ST628	0	1
GCF_002152515.1	PRJNA224116	SAMN04521904	MGH155	cKP	North America	United States	MA	Homo sapiens	11	5515703	5515703	ST15	1	1
GCF_002152525.1	PRJNA224116	SAMN04521906	MGH157	CRKP	North America	United States	MA	Homo sapiens	14	4591737	4591737	ST14	1	3
GCF_002152555.1	PRJNA224116	SAMN04521907	MGH158	cKP	North America	United States	MA	Homo sapiens	21	5261072	5261072	ST152	1	0
GCF_002152605.1	PRJNA224116	SAMN04521915	MGH166	cKP	North America	United States	MA	Homo sapiens	8	5343760	5343760	ST37-1LV	0	0
GCF_002152635.1	PRJNA224116	SAMN04521916	MGH167	cKP	North America	United States	MA	Homo sapiens	4	5326993	5326993	ST628	0	1
GCF_002152675.1	PRJNA224116	SAMN04521934	MGH185	cKP	North America	United States	MA	Homo sapiens	3	5493261	5493261	ST405	1	1
GCF_002152695.1	PRJNA224116	SAMN04521856	UCI106	cKP	North America	United States	MA	Homo sapiens	9	4681388	4681388	ST1037	0	0
GCF_002152765.1	PRJNA224116	SAMN04521862	UCI112	cKP	North America	United States	MA	Homo sapiens	19	5500940	5500940	ST163-2LV	0	1
GCF_002152775.1	PRJNA224116	SAMN04521864	UCI114	cKP	North America	United States	MA	Homo sapiens	9	5260810	5260810	ST1805	0	1
GCF_002152815.1	PRJNA224116	SAMN04521865	UCI115	CRKP	North America	United States	MA	Homo sapiens	14	5164793	5164793	ST258	0	2
GCF_002152825.1	PRJNA224116	SAMN04521866	UCI116	cKP	North America	United States	MA	Homo sapiens	9	5211968	5211968	ST15	1	1
GCF_002152865.1	PRJNA224116	SAMN04521868	UCI118	cKP	North America	United States	MA	Homo sapiens	3	5351180	5351180	ST659	0	1
GCF_002153105.1	PRJNA224116	SAMN04521889	MGH140	cKP	North America	United States	MA	Homo sapiens	5	5438622	5438622	ST258	0	0
GCF_002153155.1	PRJNA224116	SAMN04521917	MGH168	cKP	North America	United States	MA	Homo sapiens	4	5209200	5209200	ST432	0	0
GCF_002153175.1	PRJNA224116	SAMN04521910	MGH161	cKP	North America	United States	MA	Homo sapiens	8	5455674	5455674	ST628	0	0
GCF_002153215.1	PRJNA224116	SAMN04521855	UCI105	CRKP	North America	United States	MA	Homo sapiens	28	5425558	5425558	ST258	0	2
GCF_002153255.1	PRJNA224116	SAMN04521860	UCI110	hvKP	North America	United States	MA	Homo sapiens	6	5259103	5259103	ST23	5	0
GCF_002153285.1	PRJNA224116	SAMN04521857	UCI107	cKP	North America	United States	MA	Homo sapiens	19	5232636	5232636	ST515	0	0
GCF_002153305.1	PRJNA224116	SAMN04521861	UCI111	CRKP	North America	United States	MA	Homo sapiens	12	5322457	5322457	ST678	0	2
GCF_002153315.1	PRJNA224116	SAMN04521867	UCI117	CRKP	North America	United States	MA	Homo sapiens	6	5224223	5224223	ST258	0	2
GCF_002156725.1	PRJNA224116	SAMN06701573	BK13043	cKP	missing	missing	missing	NA	4	5594550	5594550	ST258	2	1
GCF_002156745.1	PRJNA224116	SAMN06438459	KPN1482	CRKP	North America	United States		Homo sapiens	6	5591645	5591645	ST37	0	2
GCF_002156785.1	PRJNA224116	SAMN06437491	KPN528	CRKP	North America	United States		Homo sapiens	4	5383018	5383018	ST14	1	2
GCF_002163895.1	PRJNA224116	SAMN06200334	RJA166	hvKP	Asia	China		NA	4	5348368	5348368	ST23	4	1
GCF_002180075.1	PRJNA224116	SAMN04014888	AR_0047	cKP	missing	missing	missing	missing	5	5402261	5402261	ST258	0	1
GCF_002180155.1	PRJNA224116	SAMN04014953	AR_0112	CRKP	missing	missing	missing	missing	6	5382888	5382888	ST258	0	2
GCF_002180255.1	PRJNA224116	SAMN04014999	AR_0158	CRKP	missing	missing	missing	missing	5	5165071	5165071	ST163	0	2
GCF_002180295.1	PRJNA224116	SAMN04014970	AR_0129	CRKP	missing	missing	missing	missing	6	5418909	5418909	ST258	0	2
GCF_002180315.1	PRJNA224116	SAMN04014984	AR_0143	CRKP	missing	missing	missing	missing	5	5439290	5439290	ST14	1	2
GCF_001701835.2	PRJNA224116	SAMN04868736	16_GR_13	CRKP	Europe	Greece	#N/A	Homo sapiens	6	5426917	5426917	ST11	1	2
GCF_002192315.1	PRJNA224116	SAMN04014967	AR_0126	CRKP	missing	missing	missing	missing	4	5388754	5388754	ST45	1	2
GCF_002192335.1	PRJNA224116	SAMN04014954	AR_0113	CRKP	missing	missing	missing	missing	6	5380979	5380979	ST258	0	2
GCF_002192375.1	PRJNA224116	SAMN04014979	AR_0138	CRKP	missing	missing	missing	missing	5	5406723	5406723	ST147	1	2
GCF_002197225.1	PRJNA224116	SAMN04014961	AR_0120	CRKP	missing	missing	missing	missing	5	5514199	5514199	ST258	2	2
GCF_002197505.1	PRJNA224116	SAMN04014966	AR_0125	CRKP	missing	missing	missing	missing	6	5322544	5322544	ST258	0	3
GCF_002202195.1	PRJNA224116	SAMN04014980	AR_0139	CRKP	missing	missing	missing	missing	5	5606368	5606368	ST37	1	2
GCF_002202215.1	PRJNA224116	SAMN04014986	AR_0145	CRKP	missing	missing	missing	missing	5	5374215	5374215	ST147	1	2
GCF_002202235.1	PRJNA224116	SAMN04014993	AR_0152	CRKP	missing	missing	missing	missing	6	5374770	5374770	ST147	1	2
GCF_011066505.1	PRJNA224116	SAMN10353651	16HN-263	CR-hvKP	Asia	China	Henan	Homo sapiens	4	5598884	5598884	ST11	4	2
GCF_002202275.1	PRJNA224116	SAMN04014948	AR_0107	cKP	missing	missing	missing	missing	3	5432669	5432669	ST1161	0	1
GCF_002209405.1	PRJNA224116	SAMN07187263	19051	cKP	missing	missing	missing	NA	1	5332976	5332976	ST15	0	0
GCF_002211665.1	PRJNA224116	SAMN07260304		CRKP	missing	missing	missing	NA	5	5208204	5208204	ST437	0	2
GCF_002211905.1	PRJNA224116	SAMN07265011	DHQP1605752_NV	CRKP	North America	United States		Homo sapiens	4	5377031	5377031	ST15	1	3
GCF_002243445.1	PRJNA224116	SAMN07419044	BIC-1	CRKP	missing	missing	missing	NA	4	5394314	5394314	ST258	0	2
GCF_002248045.2	PRJNA224116	SAMN07450607	KPCTRSRTH02	cKP	Asia	Thailand		Swine	14	5280502	5280502	ST17	0	1
GCF_002248105.2	PRJNA224116	SAMN07450603	KPCTRSRTH06	cKP	Asia	Thailand		Swine	12	5238808	5238808	ST2268-1LV	0	1
GCF_002248115.2	PRJNA224116	SAMN07450602	KPCTRSRTH07	cKP	Asia	Thailand		Swine	11	5258218	5258218	ST1	0	1
GCF_002248955.2	PRJNA224116	SAMN07450600	KPCTRSRTH09	cKP	Asia	Thailand		Swine	11	5241953	5241953	ST15	0	0
GCF_002249975.2	PRJNA224116	SAMN07452764	AUSMDU00008079	CRKP	Oceania	Australia		Homo sapiens	5	5449904	5449904	ST258	1	2
GCF_002251875.2	PRJNA224116	SAMN07450608	KPCTRSRTH01	hvKP	Asia	Thailand		Swine	7	5215652	5215652	ST108-2LV	3	1
GCF_002257935.3	PRJNA224116	SAMN06671956	WCHKP13F2	CR-hvKP	Asia	China		Homo sapiens	3	5375449	5375449	ST36	5	2
GCF_002260725.1	PRJNA224116	SAMD00083913	40B3	hvKP	Asia	Japan		NA	2	5325729	5325729	ST375	3	0
GCF_002260885.1	PRJNA224116	SAMD00083911	340	cKP	missing	missing	missing	NA	4	5234391	5234391	ST628	0	0
GCF_002260905.1	PRJNA224116	SAMD00083910	2H7	cKP	missing	missing	missing	NA	3	5272966	5272966	ST323	0	0
GCF_001922465.1	PRJNA224116	SAMN04014890	AR_0049	CRKP	missing	missing	missing	missing	4	5435743	5435743	ST11	0	2
GCF_003073335.1	PRJNA224116	SAMN04014920	AR_0079	cKP	North America	United States	#N/A	missing	7	5511019	5511019	ST11	1	1
GCF_002180175.1	PRJNA224116	SAMN04014987	AR_0146	CRKP	North America	United States	#N/A	missing	4	5375740	5375740	ST11	1	2
GCF_002202255.1	PRJNA224116	SAMN04014989	AR_0148	CRKP	North America	United States	#N/A	missing	5	5328319	5328319	ST11	0	2
GCF_003324315.1	PRJNA224116	SAMN07291547	AR_0454	CRKP	North America	United States	#N/A	missing	3	5383545	5383545	ST11	0	3
GCF_000364385.3	PRJNA224116	SAMN02152539	ATCC BAA-2146	CRKP	North America	United States	#N/A	Homo sapiens	5	5435746	5435746	ST11	0	2
GCF_004120115.1	PRJNA224116	SAMN08380949	B12(AN)	cKP	Asia	China	Neimenggu	Homo sapiens	2	5565554	5565554	ST11	1	1
GCF_003856475.1	PRJNA224116	SAMN10473953	BJCFK909	CR-hvKP	Asia	China	Zhejiang	Homo sapiens	5	5471151	5471151	ST11	4	2
GCF_002300675.1	PRJNA224116	SAMN07572687	VBA2172	CRKP	missing	missing	missing	NA	7	5462803	5462803	ST231	1	2
GCF_001022035.1	PRJNA224116	SAMN03024610	CAV1392	CRKP	North America	United States	Virginia	Homo sapiens	4	5328319	5328319	ST11	0	2
GCF_004141975.1	PRJNA224116	SAMN09692822	CCRI-22199	CRKP	North America	Canada	#N/A	Homo sapiens	5	5299449	5299449	ST11	0	2
GCF_002369925.1	PRJNA224116	SAMN07259332	1088	CR-hvKP	Asia	China		NA	4	5426969	5426969	ST23	5	2
GCF_000693455.1	PRJNA224116	SAMN02581326	CHS 24	CRKP	North America	United States	North Carolina	#N/A	14	4598511	4598511	ST11	0	2
GCF_002386225.2	PRJNA224116	SAMN07312489	FDAARGOS_445	cKP	North America	Canada		Homo sapiens	5	5402136	5402136	ST340	1	0
GCF_002587885.1	PRJNA224116	SAMN07312490	FDAARGOS_446	CRKP	North America	Canada		Homo sapiens	4	5392753	5392753	ST340	1	2
GCF_002588365.1	PRJNA224116	SAMN07312479	FDAARGOS_435	CRKP	North America	Canada		Homo sapiens	7	5274026	5274026	ST36	1	2
GCF_002591075.1	PRJNA224116	SAMN07312483	FDAARGOS_439	CRKP	North America	Canada		Homo sapiens	6	5240335	5240335	ST147	0	2
GCF_001030995.1	PRJNA224116	SAMN03280236	CHS93	cKP	North America	United States	#N/A	Homo sapiens	17	4740897	4740897	ST11	0	1
GCF_002635725.1	PRJNA224116	SAMN07312484	FDAARGOS_440	CRKP	North America	Canada		Homo sapiens	6	5315094	5315094	ST16	1	2
GCF_002636095.1	PRJNA224116	SAMN07312480	FDAARGOS_436	CRKP	North America	Canada		Homo sapiens	7	5344312	5344312	ST340	0	2
GCF_002636215.1	PRJNA224116	SAMN07312491	FDAARGOS_447	CRKP	North America	Canada		Homo sapiens	7	5226396	5226396	ST152	1	2
GCF_002636375.1	PRJNA224116	SAMN07312486	FDAARGOS_442	CRKP	North America	Canada		Homo sapiens	7	5329011	5329011	ST147	0	2
GCF_002740955.1	PRJNA224116	SAMN06885836	BA33875	CRKP	missing	missing	missing	NA	4	5521588	5521588	ST101	1	2
GCF_002741685.1	PRJNA224116	SAMN06112197		CRKP	Oceania	Australia		Homo sapiens	7	5296999	5296999	ST340	1	2
GCF_005853785.1	PRJNA224116	SAMN09487516	CR-HvKP1	CR-hvKP	Asia	China	Zhejiang	Homo sapiens	6	5390059	5390059	ST11	4	2
GCF_005854245.1	PRJNA224116	SAMN09487517	CR-HvKP4	CR-hvKP	Asia	China	Zhejiang	Homo sapiens	6	5388721	5388721	ST11	4	2
GCF_005854025.1	PRJNA224116	SAMN09487518	CR-HvKP5	CR-hvKP	Asia	China	Zhejiang	Homo sapiens	6	5408302	5408302	ST11	4	3
GCF_002752775.1	PRJNA224116	SAMEA3357223	INF249	cKP	missing	missing	missing	NA	7	5583461	5583461	ST29	0	1
GCF_002752815.1	PRJNA224116	SAMEA3357193	INF322	cKP	missing	missing	missing	NA	7	5356173	5356173	ST29	0	1
GCF_002752905.1	PRJNA224116	SAMEA3357328	KSB1_7E	cKP	missing	missing	missing	NA	3	5232513	5232513	ST323	0	0
GCF_002752955.1	PRJNA224116	SAMN07792166	QS17-0161	hvKP	missing	missing	missing	NA	8	5267491	5267491	ST45	4	1
GCF_002752975.1	PRJNA224116	SAMEA3357272	INF278	cKP	missing	missing	missing	NA	7	5293333	5293333	ST340	1	1
GCF_002752995.1	PRJNA224116	SAMEA3357010	INF042	cKP	missing	missing	missing	NA	3	5337491	5337491	ST37	1	0
GCF_002753015.1	PRJNA224116	SAMEA3357405	KSB2_1B	cKP	missing	missing	missing	NA	11	5228889	5228889	ST323	0	1
GCF_002753035.1	PRJNA224116	SAMEA3357381	KSB1_10J	cKP	missing	missing	missing	NA	6	5228900	5228900	ST323	0	1
GCF_002753055.1	PRJNA224116	SAMEA3357080	INF158	CRKP	missing	missing	missing	NA	7	5297118	5297118	ST340	1	2
GCF_002753075.1	PRJNA224116	SAMEA3357077	INF157	CRKP	missing	missing	missing	NA	7	5297108	5297108	ST340	1	2
GCF_002753165.1	PRJNA224116	SAMN07211282	KSB1_9D	cKP	missing	missing	missing	not collected	7	5264380	5264380	ST340	1	1
GCF_002753355.1	PRJNA224116	SAMEA3357043	INF059	cKP	missing	missing	missing	NA	3	5337491	5337491	ST37	1	0
GCF_002753375.1	PRJNA224116	SAMEA3357374	KSB1_7J	cKP	missing	missing	missing	NA	1	5354543	5354543	ST37	0	0
GCF_002753405.1	PRJNA224116	SAMN07211279	INF163	cKP	missing	missing	missing	not collected	7	5298228	5298228	ST340	1	1
GCF_002753555.1	PRJNA224116	SAMN07211280	INF164	CRKP	missing	missing	missing	not collected	7	5298459	5298459	ST340	1	2
GCF_002753605.1	PRJNA224116	SAMEA3357268	INF274	cKP	missing	missing	missing	NA	6	5293333	5293333	ST340	1	1
GCF_002754835.1	PRJNA224116	SAMEA3357325	KSB1_4E	cKP	missing	missing	missing	NA	5	5234963	5234963	ST323	0	1
GCF_002761315.1	PRJNA224116	SAMN05231874	P1428	hvKP	Asia	China		NA	1	5633290	5633290	ST23	5	0
GCF_002761515.1	PRJNA224116	SAMN04244588	H11	cKP	missing	missing	missing	NA	1	5316818	5316818	ST659	0	0
GCF_002786755.1	PRJNA224116	SAMN07944237	CRKP-1215	CRKP	missing	missing	missing	NA	4	5420542	5420542	ST147	1	2
GCF_002787755.1	PRJNA224116	SAMN07944238	CRKP-2297	CRKP	missing	missing	missing	NA	4	5429958	5429958	ST147	1	2
GCF_002811335.3	PRJNA224116	SAMN07235708		CRKP	Asia	China		Homo sapiens	5	5291863	5291863	ST273	0	2
GCF_002812365.1	PRJNA224116	SAMN07503096	AUSMDU00003562	CRKP	Oceania	Australia		Homo sapiens	3	5414861	5414861	ST258	1	2
GCF_002812385.1	PRJNA224116	SAMN07503088	AUSMDU00008119	CRKP	Oceania	Australia		Homo sapiens	3	5449340	5449340	ST258	1	2
GCF_002812665.1	PRJNA224116	SAMN08111037	NU-CRE047	CRKP	missing	missing	missing	NA	6	5537943	5537943	ST258	2	3
GCF_002813595.1	PRJNA224116	SAMN06112188	SGH10	hvKP	Asia	Singapore		Homo sapiens	2	5485114	5485114	ST23	5	0
GCF_002814015.1	PRJNA224116	SAMN05231873	Klebsiella pneumoniae 459	cKP	missing	missing	missing	NA	1	5320942	5320942	ST37	0	0
GCF_002831525.1	PRJNA224116	SAMN08117205	KP6	cKP	missing	missing	missing	NA	1	5324579	5324579	ST23	0	0
GCF_002833425.1	PRJNA224116	SAMN08133261	NR5632	CRKP	North America	United States		Homo sapiens	3	5388622	5388622	ST307	0	2
GCF_002833445.1	PRJNA224116	SAMN08133260	KP1768	CRKP	North America	United States		Homo sapiens	3	5388466	5388466	ST307	0	2
GCF_002833465.1	PRJNA224116	SAMN08133262	KP1766	CRKP	North America	United States		Homo sapiens	3	5383248	5383248	ST307	0	3
GCF_002845865.1	PRJNA224116	SAMN08117208	KP8	hvKP	missing	missing	missing	NA	1	5478203	5478203	ST485	3	1
GCF_002845885.1	PRJNA224116	SAMN08117212	KP11	cKP	missing	missing	missing	NA	1	4766628	4766628	ST700-1LV	1	0
GCF_002845905.1	PRJNA224116	SAMN08117209	KP9	cKP	missing	missing	missing	NA	1	5339613	5339613	ST23	0	0
GCF_002845925.1	PRJNA224116	SAMN08117210	KP10	cKP	missing	missing	missing	NA	1	5061821	5061821	ST29	1	0
GCF_002845945.1	PRJNA224116	SAMN08117217	KP14	cKP	missing	missing	missing	NA	1	5187330	5187330	ST29-1LV	1	0
GCF_002845965.1	PRJNA224116	SAMN08117788	KP7	cKP	missing	missing	missing	NA	1	5405065	5405065	ST1941	2	0
GCF_005347525.1	PRJNA224116	SAMN11047257	CRKP I	cKP	Asia	India	Kerala	Homo sapiens	1	5318075	5318075	ST11	1	0
GCF_002848605.1	PRJNA224116	SAMN08212048	002SK2	CRKP	Europe	Switzerland		NA	3	5393461	5393461	ST147	0	2
GCF_002850275.3	PRJNA224116	SAMN08222601	2N3	cKP	missing	missing	missing	NA	1	5319547	5319547	ST111	0	0
GCF_002850355.1	PRJNA224116	SAMN06200239	DT12	CRKP	missing	missing	missing	NA	2	5210756	5210756	ST383	0	2
GCF_002852995.3	PRJNA224116	SAMN07609113	SCKP020049	CRKP	Asia	China		Homo sapiens	4	5256586	5256586	ST1	0	2
GCF_002853475.2	PRJNA224116	SAMN07609088	SCKP020135	CRKP	Asia	China		Homo sapiens	5	5205214	5205214	ST1	0	2
GCF_002870865.1	PRJNA224116	SAMN08281236	LS356	hvKP	missing	missing	missing	NA	3	5409425	5409425	ST485	4	1
GCF_002870885.1	PRJNA224116	SAMN08281238	LS357	hvKP	Asia	China		NA	2	5434278	5434278	ST23	4	0
GCF_002870905.1	PRJNA224116	SAMN08281172	HS09565	hvKP	Asia	China		NA	2	5414670	5414670	ST23	5	0
GCF_002870925.1	PRJNA224116	SAMN08281171	HS102438	hvKP	Asia	China		NA	3	5534518	5534518	ST23	5	0
GCF_002870945.1	PRJNA224116	SAMN08281242	LS355	hvKP	Asia	China		NA	2	5343037	5343037	ST1941	5	0
GCF_002870985.1	PRJNA224116	SAMN08281239	LS358	cKP	missing	missing	missing	NA	1	5061886	5061886	ST29	1	0
GCF_002871025.1	PRJNA224116	SAMN08281240	LS359	cKP	missing	missing	missing	NA	1	4766516	4766516	ST700-1LV	1	0
GCF_002887435.1	PRJNA224116	SAMN08298849	Kp81	cKP	missing	missing	missing	NA	3	5182080	5182080	ST340	0	0
GCF_002903005.1	PRJNA224116	SAMN06040389	KPNIH50	CRKP	North America	United States		NA	6	5616605	5616605	ST252	0	3
GCF_002903025.1	PRJNA224116	SAMN06040388	KPNIH49	CRKP	North America	United States		NA	9	5403218	5403218	ST359	0	2
GCF_002909775.1	PRJNA224116	SAMN08389138	BA28434	CR-hvKP	missing	missing	missing	NA	8	5438017	5438017	ST231	4	2
GCF_002918585.2	PRJNA224116	SAMN03455990	KPNIH45	CRKP	North America	United States		missing	5	5316773	5316773	ST340	0	3
GCF_002935085.1	PRJNA224116	SAMN06040387	KPNIH48	CRKP	North America	United States		NA	7	5531975	5531975	ST252	0	2
GCF_902156125.1	PRJNA224116	SAMEA3538432	EuSCAPE_MT005	CRKP	Europe	Malta	#N/A	Homo sapiens	13	5336703	5336703	ST11	1	2
GCF_902156095.1	PRJNA224116	SAMEA3538440	EuSCAPE_MT013	CRKP	Europe	Malta	#N/A	Homo sapiens	18	5283772	5283772	ST11	1	2
GCF_002944845.1	PRJNA224116	SAMN08455837	NUHL30457	CR-hvKP	Asia	China		NA	5	5302595	5302595	ST86	3	2
GCF_002948565.1	PRJNA224116	SAMN04014907	AR_0066	cKP	missing	missing	missing	missing	3	5451057	5451057	ST14	1	1
GCF_002951555.1	PRJNA224116	SAMN06173548	BR7	CRKP	missing	missing	missing	NA	2	5309490	5309490	ST437	0	2
GCF_002951595.1	PRJNA224116	SAMN06173549	BR21	CRKP	missing	missing	missing	NA	3	5368065	5368065	ST437	0	2
GCF_002951635.1	PRJNA224116	SAMN03996301	FDAARGOS_156	cKP	North America	United States		Homo sapiens	5	5264538	5264538	ST13	1	1
GCF_002966875.1	PRJNA224116	SAMN08135572	HZW25	CRKP	missing	missing	missing	NA	5	5198587	5198587	ST34	0	2
GCF_002968475.1	PRJNA224116	SAMN07291506	AR_0363	CRKP	missing	missing	missing	missing	11	5274107	5274107	ST258	0	2
GCF_002968495.1	PRJNA224116	SAMN07291504	AR_0361	CRKP	missing	missing	missing	missing	8	5194420	5194420	ST258	0	2
GCF_002970375.3	PRJNA224116	SAMN08579613	CRK0298	CRKP	North America	United States		Homo sapiens	5	5489245	5489245	ST395	1	2
GCF_002970895.1	PRJNA224116	SAMN08582315	KPHS1249	cKP	missing	missing	missing	NA	1	5458646	5458646	ST23	2	0
GCF_003006175.1	PRJNA224116	SAMN05908511	DA48896	CRKP	Asia	Pakistan		Homo sapiens	8	5394870	5394870	ST147	1	2
GCF_003010735.1	PRJNA224116	SAMN04014937	AR_0096	CRKP	missing	missing	missing	missing	6	5065840	5065840	ST2167	0	2
GCF_003030045.1	PRJNA224116	SAMN08663443	CFSAN054110	CRKP	missing	missing	missing	NA	3	5438150	5438150	ST512	0	2
GCF_003030145.1	PRJNA224116	SAMN08663449	CFSAN054111	CRKP	missing	missing	missing	NA	4	5279647	5279647	ST15	0	2
GCF_003031325.1	PRJNA224116	SAMN08022168	NH25	CRKP	Asia	Thailand		Homo sapiens	6	5369387	5369387	ST15	0	2
GCF_003031345.1	PRJNA224116	SAMN08026708	NH54	cKP	missing	missing	missing	NA	4	5399501	5399501	ST147	1	1
GCF_003031505.1	PRJNA224116	SAMN03657213	BWHC1	CRKP	North America	United States		Homo sapiens	3	5283646	5283646	ST258	0	2
GCF_003037165.1	PRJNA224116	SAMN08295362	WCHKP020117	CRKP	Asia	China		Homo sapiens	24	5411921	5411921	ST45	1	2
GCF_003037615.2	PRJNA224116	SAMN08027262	SCKP040074	CRKP	Asia	China		Homo sapiens	4	5288751	5288751	ST48	1	2
GCF_003367555.1	PRJNA224116	SAMN08378650	F1	CRKP	Asia	China	Fujian	Homo sapiens	2	5518379	5518379	ST11	1	2
GCF_004119995.1	PRJNA224116	SAMN08379292	F127	CRKP	Asia	China	Fujian	Homo sapiens	3	5511434	5511434	ST11	1	2
GCF_004120095.1	PRJNA224116	SAMN08380930	F138	CRKP	Asia	China	Fujian	Homo sapiens	4	5539281	5539281	ST11	1	2
GCF_002848585.1	PRJNA224116	SAMN08180798	F44	CR-hvKP	Asia	China	Shanghai	#N/A	5	5460465	5460465	ST11	4	2
GCF_003054385.1	PRJNA224116	SAMN08848079	SCM96	CRKP	missing	missing	missing	NA	3	5398745	5398745	ST15	1	2
GCF_003056445.1	PRJNA224116	SAMN08904739	Kp589	CRKP	missing	missing	missing	NA	10	5489507	5489507	ST405	1	2
GCF_003069525.1	PRJNA224116	SAMN04014994	AR_0153	CRKP	missing	missing	missing	missing	4	5341581	5341581	ST14	1	2
GCF_003071305.1	PRJNA224116	SAMN04014982	AR_0141	CRKP	missing	missing	missing	missing	3	5225737	5225737	ST34	0	2
GCF_003073235.1	PRJNA224116	SAMN07792096	QS17-0029	CRKP	missing	missing	missing	NA	7	5319773	5319773	ST16	1	3
GCF_003073315.1	PRJNA224116	SAMN04014983	AR_0142	CRKP	missing	missing	missing	missing	4	5275382	5275382	ST34	0	2
GCF_004119955.1	PRJNA224116	SAMN08378686	F5	CRKP	Asia	China	Fujian	Homo sapiens	4	5537825	5537825	ST11	1	2
GCF_003073675.1	PRJNA224116	SAMN07291531	AR438	CRKP	missing	missing	missing	missing	5	5439007	5439007	ST512	0	2
GCF_003074015.1	PRJNA224116	SAMN07291519	AR376	cKP	missing	missing	missing	missing	5	5331435	5331435	ST15	0	1
GCF_003076555.1	PRJNA224116	SAMN08391417	616	cKP	Asia	Iran		Homo sapiens	3	5246307	5246307	ST307	0	1
GCF_004119975.1	PRJNA224116	SAMN08378909	F77	CRKP	Asia	China	Fujian	Homo sapiens	4	5536091	5536091	ST11	1	2
GCF_002636515.1	PRJNA224116	SAMN07312487	FDAARGOS_443	CRKP	North America	Canada	British Columbia	Homo sapiens	8	5460389	5460389	ST11	1	2
GCF_002587165.1	PRJNA224116	SAMN07312488	FDAARGOS_444	CRKP	North America	Canada	British Columbia	Homo sapiens	5	5484708	5484708	ST11	1	2
GCF_003181055.1	PRJNA224116	SAMN09245749	DA33140	cKP	missing	missing	missing	NA	5	5438025	5438025	ST147	1	1
GCF_003181095.1	PRJNA224116	SAMN09245752	DA33141	cKP	missing	missing	missing	NA	3	5255790	5255790	ST16	0	1
GCF_003181135.1	PRJNA224116	SAMN09245753	DA33144	cKP	missing	missing	missing	NA	3	5257213	5257213	ST16	0	1
GCF_003186535.1	PRJNA224116	SAMN05774083	203	cKP	North America	United States		Homo sapiens	2	5203126	5203126	ST983	0	1
GCF_003194285.1	PRJNA224116	SAMN07602587	CCUG 70742	CRKP	Europe	Sweden		Homo sapiens	5	5256457	5256457	ST147	0	2
GCF_003194325.1	PRJNA224116	SAMN07602916	CCUG 70747	CRKP	Europe	Sweden		Homo sapiens	4	5224774	5224774	ST17	1	2
GCF_003204175.1	PRJNA224116	SAMN04014928	AR_0087	cKP	missing	missing	missing	missing	3	5347404	5347404	ST16	0	1
GCF_003204465.1	PRJNA224116	SAMN04014981	AR_0140	CRKP	missing	missing	missing	missing	3	5223981	5223981	ST34	0	2
GCF_003225775.1	PRJNA224116	SAMN09104661	Kp891	CRKP	missing	missing	missing	NA	4	5332989	5332989	ST15	1	2
GCF_003225815.1	PRJNA224116	SAMN09104658	Kp1395	CRKP	missing	missing	missing	NA	28	5357852	5357852	ST54	1	2
GCF_003225835.1	PRJNA224116	SAMN09104655	Kp1934	CRKP	missing	missing	missing	NA	4	5364760	5364760	ST258	0	2
GCF_003225855.1	PRJNA224116	SAMN09104654	Kp715	CRKP	missing	missing	missing	NA	3	5353228	5353228	ST628	1	2
GCF_003226035.1	PRJNA224116	SAMN09104657	Kp19sp_FIIk	cKP	missing	missing	missing	NA	30	5112656	5112656	ST1	0	1
GCF_003226075.1	PRJNA224116	SAMN09104653	Kp1357	CRKP	missing	missing	missing	NA	3	5354386	5354386	ST628	1	2
GCF_003226095.1	PRJNA224116	SAMN09104656	Kp36_FII	cKP	missing	missing	missing	NA	3	5303938	5303938	ST297	0	1
GCF_003226115.1	PRJNA224116	SAMN09104652	Kp1066	CRKP	missing	missing	missing	NA	3	5409225	5409225	ST628	0	2
GCF_002893825.1	PRJNA224116	SAMN08166690	GD4	CRKP	Asia	China	Guangdong	#N/A	2	5366808	5366808	ST11	1	2
GCF_003584585.1	PRJNA224116	SAMD00116246	GSU10-3	CRKP	Asia	Japan	Tokyo	#N/A	5	5478620	5478620	ST11	1	3
GCF_011752495.1	PRJNA224116	SAMN11445562	HB25-1	hvKP	Asia	China	Zhejiang	Homo sapiens	3	5439115	5439115	ST11	4	1
GCF_000240185.1	PRJNA84387	SAMN02602959	HS11286	CRKP	Asia	China	Shanghai	Homo sapiens	7	5333942	5333942	ST11	1	2
GCF_000445405.1	PRJNA224116	SAMN02603607	JM45	CRKP	Asia	China	Zhejiang	Homo sapiens	3	5273813	5273813	ST11	0	2
GCF_002848565.1	PRJNA224116	SAMN08180799	JS187	CRKP	Asia	China	Shanghai	#N/A	5	5359967	5359967	ST11	1	2
GCF_004332095.1	PRJNA224116	SAMN09531271	K28	CR-hvKP	Asia	China	Zhejiang	Homo sapiens	4	5475397	5475397	ST11	4	2
GCF_003267985.1	PRJNA224116	SAMN07373332	CDC 0106	CRKP	missing	missing	missing	NA	3	5356693	5356693	ST14	0	2
GCF_003285145.1	PRJNA224116	SAMN09476129	11219	cKP	missing	missing	missing	NA	1	5377145	5377145	ST1755	0	0
GCF_003286975.1	PRJNA224116	SAMN09476115	12208	cKP	missing	missing	missing	NA	1	5214209	5214209	ST29	1	0
GCF_003286995.1	PRJNA224116	SAMN09487268	SC-7	CR-hvKP	Asia	China		NA	4	5379591	5379591	ST1660	5	2
GCF_003288375.1	PRJNA224116	SAMN07291505	AR_362	CRKP	missing	missing	missing	missing	4	5379490	5379490	ST258	0	2
GCF_001908895.1	PRJNA224116	SAMN05412457	Kp_Goe_821588	CRKP	Europe	Germany	#N/A	Homo sapiens	3	5295517	5295517	ST11	1	2
GCF_001902415.1	PRJNA224116	SAMN05412453	Kp_Goe_822917	CRKP	Europe	Germany	#N/A	Homo sapiens	9	5294741	5294741	ST11	1	2
GCF_003410395.1	PRJNA224116	SAMN09789353	KP16932	CR-hvKP	Asia	China	Zhejiang	Homo sapiens	28	4689177	4689177	ST11	4	2
GCF_011022255.1	PRJNA224116	SAMN14132403	KP18-2079	cKP	Asia	China	Henan	Homo sapiens	1	5518817	5518817	ST11	1	0
GCF_003931835.1	PRJNA224116	SAMN10497376	KP18-29	cKP	Asia	China	Henan	Homo sapiens	1	5360130	5360130	ST11	0	0
GCF_010450855.1	PRJNA224116	SAMN13978114	KP18-3-8	cKP	Asia	China	Henan	Homo sapiens	1	5547989	5547989	ST11	1	0
GCF_009833945.1	PRJNA224116	SAMN13663554	KP19-2029	CR-hvKP	Asia	China	Henan	Homo sapiens	3	5521444	5521444	ST11	4	2
GCF_009856585.1	PRJNA224116	SAMN13671318	Kp36	CR-hvKP	Asia	China	Shanghai	Homo sapiens	5	5517016	5517016	ST11	4	2
GCF_002009075.1	PRJNA224116	SAMN04457965	KP38731	CRKP	North America	United States	#N/A	Homo sapiens	7	5434727	5434727	ST11	1	3
GCF_003402995.1	PRJNA224116	SAMN09809694	KP47432	CR-hvKP	Asia	China	Zhejiang	Homo sapiens	7	5406566	5406566	ST11	4	2
GCF_008728695.1	PRJNA224116	SAMN12228410	KP58	CR-hvKP	Asia	China	Zhejiang	Homo sapiens	6	5483867	5483867	ST11	4	3
GCF_008728415.1	PRJNA224116	SAMN12813532	KP65	CRKP	Asia	China	Zhejiang	Homo sapiens	3	5438014	5438014	ST11	1	3
GCF_002848545.1	PRJNA224116	SAMN08180551	KP69	CRKP	Asia	China	Shanghai	#N/A	5	5492338	5492338	ST11	1	2
GCF_003330945.1	PRJNA224116	SAMN09638204	KC-Pl-HB1	hvKP	Asia	China		NA	2	5268719	5268719	ST375	3	0
GCF_011106775.1	PRJNA224116	SAMN11246288	KPC160117	CRKP	Asia	China	Taiwan	Homo sapiens	5	5381963	5381963	ST11	1	2
GCF_003335025.1	PRJNA224116	SAMN07311085	JHTS001	hvKP	North America	United States		Homo sapiens	3	5383945	5383945	ST23	4	0
GCF_011106605.1	PRJNA224116	SAMN11246289	KPC160121	CRKP	Asia	China	Taiwan	Homo sapiens	5	5382657	5382657	ST11	1	2
GCF_011106795.1	PRJNA224116	SAMN11246290	KPC160125	CRKP	Asia	China	Taiwan	Homo sapiens	2	5405706	5405706	ST11	1	2
GCF_011129215.1	PRJNA224116	SAMN11246291	KPC160132	CRKP	Asia	China	Taiwan	Homo sapiens	5	5405359	5405359	ST11	1	3
GCF_003363735.1	PRJNA224116	SAMN09729079	KpvST101_OXA-48	CR-hvKP	missing	missing	missing	NA	8	5453528	5453528	ST101	4	2
GCF_003368025.1	PRJNA224116	SAMN04457966	KP30835	CRKP	missing	missing	missing	NA	6	5428613	5428613	ST258	0	2
GCF_003368345.1	PRJNA224116	SAMN09604002	JNM8C2	CRKP	missing	missing	missing	NA	3	5315966	5315966	0	0	2
GCF_003368365.1	PRJNA224116	SAMN09604068	JNM10C3	CRKP	missing	missing	missing	NA	3	5138694	5138694	ST711	0	2
GCF_003402495.1	PRJNA224116	SAMD00066597	TUM16641	CRKP	Asia	Japan		NA	5	5420777	5420777	ST258	0	2
GCF_003408615.1	PRJNA224116	SAMN04448505	N4b	CRKP	missing	missing	missing	Homo sapiens	8	5242834	5242834	ST422	0	2
GCF_003413505.1	PRJNA224116	SAMN09809140	Kp_SE1_NDM_10_2017	CRKP	Europe	United Kingdom		Homo sapiens	6	5235115	5235115	ST534-1LV	0	2
GCF_003428845.1	PRJNA224116	SAMN09845872	Klebsiella pneumoniae	CRKP	missing	missing	missing	NA	4	5374875	5374875	ST14	1	2
GCF_003429065.3	PRJNA224116	SAMN09835334	KP14003	CRKP	missing	missing	missing	NA	5	5293274	5293274	ST719	0	2
GCF_003432145.1	PRJNA224116	SAMEA3357358	KSB1_1I-sc-2280289	cKP	missing	missing	missing	NA	3	5183069	5183069	ST661	1	1
GCF_003432165.1	PRJNA224116	SAMEA3357466	MSB1_8A-sc-2280397	CRKP	missing	missing	missing	NA	8	5509899	5509899	ST231	1	2
GCF_003432185.1	PRJNA224116	SAMEA3357145	INF206-sc-2280074	cKP	missing	missing	missing	NA	2	5362796	5362796	ST29	0	0
GCF_003432205.1	PRJNA224116	SAMEA3357337	KSB1_7F-sc-2280268	cKP	missing	missing	missing	NA	3	5276478	5276478	ST230	0	1
GCF_003432225.1	PRJNA224116	SAMEA3356957	INF014-sc-2279884	cKP	missing	missing	missing	NA	4	5348492	5348492	ST25	1	0
GCF_003432245.1	PRJNA224116	SAMEA3356997	INF116-sc-2279924	cKP	missing	missing	missing	NA	3	5270163	5270163	ST36	1	1
GCF_003432265.1	PRJNA224116	SAMEA882196	QMP B2-170	cKP	missing	missing	missing	NA	2	5286886	5286886	ST43	0	0
GCF_003432285.1	PRJNA224116	SAMEA3357016	INF125-sc-2279943	cKP	missing	missing	missing	NA	3	5282782	5282782	ST45	1	0
GCF_003432405.1	PRJNA224116	SAMN09691066	ZYST1	cKP	Asia	China		pig	4	5248387	5248387	ST1	0	0
GCF_003443755.1	PRJNA224116	SAMN07638733	1050	CRKP	Europe	Spain		Homo sapiens	6	5338202	5338202	ST54	0	2
GCF_003571525.1	PRJNA224116	SAMN04014917	AR_0076	CRKP	missing	missing	missing	missing	6	5147572	5147572	ST2938	0	2
GCF_003571545.1	PRJNA224116	SAMN04014976	AR_0135	CRKP	missing	missing	missing	missing	3	5425436	5425436	ST101	1	2
GCF_003571585.1	PRJNA224116	SAMN04015001	AR_0160	CRKP	missing	missing	missing	missing	3	5330135	5330135	ST36	1	2
GCF_003571605.1	PRJNA224116	SAMN04014916	AR_0075	cKP	missing	missing	missing	missing	7	5312321	5312321	ST16	1	1
GCF_003571645.1	PRJNA224116	SAMN04014938	AR_0097	CRKP	missing	missing	missing	missing	6	5309987	5309987	ST2167-1LV	0	2
GCF_003571705.1	PRJNA224116	SAMN04014950	AR_0109	cKP	missing	missing	missing	missing	7	5280811	5280811	ST340	0	1
GCF_003571745.1	PRJNA224116	SAMN04014887	AR_0046	CRKP	missing	missing	missing	missing	6	5250521	5250521	ST147	0	3
GCF_003574235.1	PRJNA224116	SAMD00110861	KP33	CRKP	Asia	Thailand		Homo sapiens	3	5256831	5256831	ST14	0	2
GCF_003574255.1	PRJNA224116	SAMD00059741	KP64	CRKP	Asia	Thailand		Homo sapiens	3	5587050	5587050	ST14	1	2
GCF_003574275.1	PRJNA224116	SAMD00059744	KP67	CRKP	Asia	Thailand		Homo sapiens	3	5587048	5587048	ST14	1	2
GCF_003590665.1	PRJNA224116	SAMEA3357198	INF235-sc-2280127	cKP	missing	missing	missing	NA	6	5146051	5146051	ST253	0	0
GCF_003597695.1	PRJNA224116	SAMN07421006	ST307PT04	CRKP	Asia	South Korea		Homo sapiens	3	5328896	5328896	ST307	0	2
GCF_003597715.1	PRJNA224116	SAMN07421004	ST307PT02	CRKP	Asia	South Korea		Homo sapiens	2	5324096	5324096	ST307	0	2
GCF_003597735.1	PRJNA224116	SAMN07421005	ST307PT03	CRKP	Asia	South Korea		Homo sapiens	3	5328892	5328892	ST307	0	2
GCF_003597755.1	PRJNA224116	SAMN07421000	ST307PT01	CRKP	Asia	South Korea		Homo sapiens	3	5330228	5330228	ST307	0	2
GCF_003660185.1	PRJNA224116	SAMEA3357079	INF078	cKP	missing	missing	missing	NA	2	5295441	5295441	ST105	1	0
GCF_003660205.1	PRJNA224116	SAMEA3357202	INF237	hvKP	missing	missing	missing	NA	6	5203185	5203185	ST91	4	0
GCF_003940845.1	PRJNA224116	SAMN10522947	KSH203	CRKP	Asia	China	Henan	Homo sapiens	5	5464059	5464059	ST11	1	2
GCF_003688735.1	PRJNA224116	SAMN08777457	JE01	cKP	missing	missing	missing	not applicable	1	5466015	5466015	ST1118-3LV	0	0
GCF_003692695.1	PRJNA224116	SAMN08828864	2e	cKP	missing	missing	missing	NA	3	5231806	5231806	ST22-2LV	0	0
GCF_003790485.1	PRJNA224116	SAMN10343201	4743	CRKP	Europe	Italy		Homo sapiens	7	5394691	5394691	ST1685	1	3
GCF_003812085.1	PRJNA224116	SAMN10163190	FDAARGOS_566	cKP	missing	missing	missing	Homo sapiens	5	5305851	5305851	ST252	0	0
GCF_003812105.1	PRJNA224116	SAMN10163226	FDAARGOS_531	cKP	missing	missing	missing	Homo sapiens	6	5423408	5423408	ST25	1	0
GCF_003815075.1	PRJNA224116	SAMN10332766	KPN1343	cKP	missing	missing	missing	NA	1	5276587	5276587	ST37	0	0
GCF_003815095.1	PRJNA224116	SAMN10332767	KPN1344	cKP	missing	missing	missing	NA	1	5343965	5343965	ST671-1LV	0	0
GCF_003850165.1	PRJNA224116	SAMN10432823	ARLG-3135	CR-hvKP	missing	missing	missing	Homo sapiens	7	5326159	5326159	ST231	4	2
GCF_003855315.1	PRJNA224116	SAMEA5063299	KP_NORM_BLD_2014_104014	hvKP	Europe	Norway		NA	8	5319653	5319653	ST15	4	1
GCF_003855335.1	PRJNA224116	SAMEA5063300	KP_NORM_BLD_2015_112126	hvKP	Europe	Norway		NA	5	5284191	5284191	ST15	4	1
GCF_003855515.1	PRJNA224116	SAMN10461964	R210-2	CR-hvKP	Asia	China	Zhejiang	NA	4	5464394	5464394	ST23	5	2
GCF_003855535.1	PRJNA224116	SAMN10439690	KP17-15	cKP	missing	missing	missing	NA	1	5379069	5379069	ST15	1	0
GCF_003855555.1	PRJNA224116	SAMN10439712	KP17-16	cKP	missing	missing	missing	NA	1	5378952	5378952	ST15	1	0
GCF_003856595.1	PRJNA224116	SAMN07760932	2004-01-02	cKP	missing	missing	missing	NA	5	5438016	5438016	ST147	1	1
GCF_003858555.1	PRJNA224116	SAMN09759342	E109-1	CR-hvKP	missing	missing	missing	NA	17	5339953	5339953	ST15	4	2
GCF_003860645.1	PRJNA224116	SAMN10409888	KpvST383_NDM_OXA-48	CR-hvKP	missing	missing	missing	NA	3	5361371	5361371	ST383	3	2
GCF_003860805.1	PRJNA224116	SAMN10241291	KLPN_M53	cKP	North America	United States		Homo sapiens	6	5307245	5307245	ST45	0	0
GCF_003860815.1	PRJNA224116	SAMN10241287	KLPN_154	CRKP	North America	United States		Homo sapiens	6	5448433	5448433	ST231	1	2
GCF_003860845.1	PRJNA224116	SAMN10241293	KLPN_M84	cKP	North America	United States		Homo sapiens	4	5387449	5387449	ST299	2	0
GCF_003860885.1	PRJNA224116	SAMN10241284	KLPN_134	CRKP	North America	United States		Homo sapiens	3	5422958	5422958	ST258	0	2
GCF_003860895.1	PRJNA224116	SAMN10241283	KLPN_117	cKP	North America	United States		Homo sapiens	1	5232737	5232737	ST37	0	0
GCF_003860985.1	PRJNA224116	SAMN10241268	KLPN_37	cKP	North America	United States		Homo sapiens	2	5241999	5241999	ST13	0	1
GCF_003860995.1	PRJNA224116	SAMN10241265	KLPN_26	cKP	North America	United States		Homo sapiens	6	5503149	5503149	ST258	1	1
GCF_003861035.1	PRJNA224116	SAMN10241264	KLPN_25	CRKP	North America	United States		Homo sapiens	4	5515766	5515766	ST258	2	3
GCF_003861085.1	PRJNA224116	SAMN10241289	KLPN_M8	cKP	North America	United States		Homo sapiens	5	5260434	5260434	ST20	0	1
GCF_003861135.1	PRJNA224116	SAMN10241285	KLPN_139	CRKP	North America	United States		Homo sapiens	4	5405798	5405798	ST258	0	2
GCF_003861165.1	PRJNA224116	SAMN10241281	KLPN_104	CRKP	North America	United States		Homo sapiens	8	5427621	5427621	ST258	0	2
GCF_003861175.1	PRJNA224116	SAMN10241279	KLPN_94	CRKP	North America	United States		Homo sapiens	8	5327860	5327860	ST258	0	2
GCF_003861255.1	PRJNA224116	SAMN10241269	KLPN_39	cKP	North America	United States		Homo sapiens	2	5252483	5252483	ST348-1LV	0	1
GCF_003861365.1	PRJNA224116	SAMN10241297	KLPN_M108	cKP	North America	United States		Homo sapiens	2	5299231	5299231	ST940	0	0
GCF_003861425.1	PRJNA224116	SAMN10241290	KLPN_M39	cKP	North America	United States		Homo sapiens	3	5246142	5246142	ST551	0	1
GCF_003861435.1	PRJNA224116	SAMN10241286	KLPN_140	CRKP	North America	United States		Homo sapiens	3	5507869	5507869	ST258	2	2
GCF_003861475.1	PRJNA224116	SAMN10241282	KLPN_107	cKP	North America	United States		Homo sapiens	5	5378838	5378838	ST37	0	1
GCF_003861495.1	PRJNA224116	SAMN10241278	KLPN_93	cKP	North America	United States		Homo sapiens	8	5347923	5347923	ST258	0	0
GCF_003861575.1	PRJNA224116	SAMN10241263	KLPN_21	cKP	North America	United States		Homo sapiens	2	5356372	5356372	ST17	1	0
GCF_003932915.1	PRJNA224116	SAMN07811429	cr-hvkp3	CR-hvKP	Asia	China		NA	3	5370942	5370942	ST65	5	2
GCF_003934185.1	PRJNA224116	SAMN10503922	I72	CRKP	missing	missing	missing	NA	4	5430436	5430436	ST307	0	2
GCF_003940465.1	PRJNA224116	SAMN10163191	FDAARGOS_567	cKP	missing	missing	missing	Homo sapiens	8	5467381	5467381	ST15	0	1
GCF_003953905.1	PRJNA224116	SAMN08366844	11492	hvKP	Asia	China		NA	2	5252687	5252687	ST23	4	1
GCF_003957455.1	PRJNA224116	SAMN09928108	TOP52_1721_U1	cKP	missing	missing	missing	NA	3	5231007	5231007	ST152	0	0
GCF_003963495.1	PRJNA224116	SAMN10584374	T4	cKP	missing	missing	missing	NA	1	5385944	5385944	ST276-1LV	0	1
GCF_004006035.1	PRJNA224116	SAMN10662038	NB5306	CRKP	missing	missing	missing	NA	6	5261911	5261911	ST437	0	2
GCF_004010995.1	PRJNA224116	SAMN08222595	08EU827	cKP	missing	missing	missing	NA	5	5277535	5277535	ST101	1	1
GCF_004014965.1	PRJNA224116	SAMN08281173	L5-2	cKP	missing	missing	missing	NA	2	5237123	5237123	ST46-2LV	0	0
GCF_004118955.1	PRJNA224116	SAMN10790857	AP8555	hvKP	Asia	China		NA	2	5463931	5463931	ST23	5	0
GCF_004120015.1	PRJNA224116	SAMN08380931	F10(AN)	cKP	missing	missing	missing	NA	2	5272577	5272577	ST37	0	1
GCF_004120035.1	PRJNA224116	SAMN08380941	F93-1	cKP	missing	missing	missing	NA	2	5191009	5191009	ST343	1	0
GCF_004120055.1	PRJNA224116	SAMN08380933	F13	cKP	missing	missing	missing	NA	2	5371994	5371994	ST661	1	1
GCF_004120075.1	PRJNA224116	SAMN08380929	F132	CRKP	missing	missing	missing	NA	4	5511250	5511250	ST2193-1LV	1	2
GCF_004120135.1	PRJNA224116	SAMN08380938	F89-1	cKP	missing	missing	missing	NA	1	5272353	5272353	ST36-1LV	0	1
GCF_004120155.1	PRJNA224116	SAMN08380935	F81	hvKP	Asia	China		NA	3	5164372	5164372	ST1764-1LV	3	0
GCF_004120175.1	PRJNA224116	SAMN08380932	F93-2	cKP	missing	missing	missing	NA	2	5107051	5107051	ST17	0	1
GCF_004135795.1	PRJNA224116	SAMN10531975	NH34	CRKP	missing	missing	missing	NA	3	5427547	5427547	ST14	1	2
GCF_004137665.1	PRJNA224116	SAMN10522466	NFYY0065	cKP	missing	missing	missing	NA	1	5235159	5235159	ST20	0	0
GCF_004138665.1	PRJNA224116	SAMN09811763	43862	cKP	missing	missing	missing	NA	3	5230042	5230042	ST726	0	0
GCF_003112125.1	PRJNA224116	SAMN08932689	L388	CR-hvKP	Asia	China	Zhejiang	#N/A	6	5339840	5339840	ST11	4	2
GCF_006494895.1	PRJNA224116	SAMN10433884	L39_2	CR-hvKP	Asia	China	Zhejiang	Homo sapiens	6	5473945	5473945	ST11	4	2
GCF_004208475.1	PRJNA224116	SAMN10887831	R46	hvKP	missing	missing	missing	NA	4	5117042	5117042	ST37-1LV	3	1
GCF_004209795.1	PRJNA224116	SAMN10908921	BA4656	hvKP	Asia	India		NA	8	5432984	5432984	ST23	4	1
GCF_004295385.1	PRJNA224116	SAMN10956433	BA1559	cKP	missing	missing	missing	NA	3	5402442	5402442	ST15	1	1
GCF_004295405.1	PRJNA224116	SAMN10956502	BA34918	CR-hvKP	Asia	India		NA	9	5439838	5439838	ST23	4	2
GCF_004295605.1	PRJNA224116	SAMN10910564	B31	cKP	missing	missing	missing	NA	1	5273146	5273146	ST15	0	0
GCF_004319525.1	PRJNA224116	SAMN10963497	BP327	cKP	missing	missing	missing	NA	4	5403681	5403681	ST15	1	1
GCF_004322955.1	PRJNA224116	SAMN03455989	ABFPV	cKP	North America	United States		missing	4	5345730	5345730	ST45	1	0
GCF_004322995.1	PRJNA224116	SAMN03455995	ABFQB	CRKP	North America	United States		missing	4	5293792	5293792	ST35	0	2
GCF_004332075.1	PRJNA224116	SAMN10678732	18CPO060	CR-hvKP	North America	Canada		NA	3	5288751	5288751	ST86	4	2
GCF_006494915.1	PRJNA224116	SAMN10434199	L482	CR-hvKP	Asia	China	Zhejiang	Homo sapiens	6	5461882	5461882	ST11	4	2
GCF_003111885.2	PRJNA224116	SAMN08932690	L491	CR-hvKP	Asia	China	Zhejiang	#N/A	5	5525009	5525009	ST11	4	2
GCF_004801235.1	PRJNA224116	SAMN09912217	121	cKP	missing	missing	missing	NA	5	5180019	5180019	ST27-2LV	0	1
GCF_004924315.1	PRJNA224116	SAMN11054834	ST23	CR-hvKP	North America	United States		Homo sapiens	3	5393085	5393085	ST23	5	2
GCF_005239265.1	PRJNA224116	SAMN11089893	R1701	CRKP	missing	missing	missing	NA	6	5438860	5438860	ST258-1LV	2	2
GCF_005239285.1	PRJNA224116	SAMN11089894	R1761	CRKP	missing	missing	missing	NA	14	5294382	5294382	ST258-1LV	0	2
GCF_005377825.1	PRJNA224116	SAMN11603436	2e	CRKP	missing	missing	missing	NA	4	5208029	5208029	ST23-2LV	0	2
GCF_005885775.1	PRJNA224116	SAMN11793565	KpvST15_NDM	CR-hvKP	missing	missing	missing	NA	7	5350091	5350091	ST15	4	2
GCF_005944305.1	PRJNA224116	SAMN11835544	KpvST147B_SE1_1_NDM	CR-hvKP	North America	United Kingdom		NA	8	5433031	5433031	ST147	4	2
GCF_009914235.1	PRJNA224116	SAMN11602135	LSH-KPN148	CRKP	Asia	China	Zhejiang	Homo sapiens	4	5444919	5444919	ST11	1	2
GCF_009914255.1	PRJNA224116	SAMN11634268	LSH-KPN25	cKP	Asia	China	Zhejiang	Homo sapiens	1	5441138	5441138	ST11	1	0
GCF_006364295.1	PRJNA224116	SAMN11056490	FDAARGOS_775	cKP	North America	United States		NIST Mixed Microbial RM strain	5	5303035	5303035	ST3	2	0
GCF_006459145.1	PRJNA224116	SAMN12082929	Kp202	CRKP	missing	missing	missing	NA	8	5462019	5462019	ST101	1	2
GCF_006974165.1	PRJNA224116	SAMN11650121	R50	cKP	missing	missing	missing	NA	2	5210287	5210287	ST968	0	0
GCF_007197815.1	PRJNA224116	SAMN12273071	NKU_Kleb8A7	cKP	missing	missing	missing	NA	2	5342084	5342084	ST1779	1	0
GCF_007833575.1	PRJNA224116	SAMN09271081	DA12090	cKP	missing	missing	missing	NA	2	5311952	5311952	ST14	0	0
GCF_007873865.1	PRJNA224116	SAMN09104544	PIMB15ND2KP27	CRKP	missing	missing	missing	NA	4	5247824	5247824	ST16	0	3
GCF_007999005.1	PRJNA224116	SAMN11292297	NKU_KlebA1	cKP	Asia	China		Homo sapiens	2	5250274	5250274	ST22	0	0
GCF_008065415.1	PRJNA224116	SAMN12264830	18-2374	CRKP	missing	missing	missing	NA	5	5253969	5253969	ST16	0	2
GCF_008121515.1	PRJNA224116	SAMN12588286	KLP268	CRKP	missing	missing	missing	NA	4	5580663	5580663	ST258	2	2
GCF_008122285.1	PRJNA224116	SAMN11998170	KP1677	cKP	missing	missing	missing	NA	1	5371084	5371084	ST268-1LV	2	1
GCF_008122305.1	PRJNA224116	SAMN11998171	KP1692	hvKP	missing	missing	missing	NA	2	5370920	5370920	ST268	5	1
GCF_008369685.1	PRJNA224116	SAMN10986063	P094-1	cKP	missing	missing	missing	NA	1	5058062	5058062	ST2268	0	0
GCF_008572835.1	PRJNA224116	SAMN12419076	607	CR-hvKP	Asia	Singapore		Homo sapiens	4	5416548	5416548	ST65	5	2
GCF_008572915.1	PRJNA224116	SAMN12419073	1192	CR-hvKP	Asia	Singapore		Homo sapiens	5	5246080	5246080	ST86	4	2
GCF_008573005.1	PRJNA224116	SAMN12419068	1734	CR-hvKP	Asia	Singapore		Homo sapiens	5	5448145	5448145	ST23	5	2
GCF_008573035.1	PRJNA224116	SAMN12419067	646	CR-hvKP	Asia	Singapore		Homo sapiens	6	5444482	5444482	ST23	5	2
GCF_008573055.1	PRJNA224116	SAMN12419066	494	CR-hvKP	Asia	Singapore		Homo sapiens	5	5443212	5443212	ST23	5	2
GCF_008632415.1	PRJNA224116	SAMN12741260	555	cKP	missing	missing	missing	NA	5	5278199	5278199	ST1-1LV	0	1
GCF_002164855.2	PRJNA224116	SAMN06909161	SCKP020003	CRKP	Asia	China	Sichuan	Homo sapiens	5	5421726	5421726	ST11	1	2
GCF_008632935.1	PRJNA224116	SAMN12714885	D1	CRKP	missing	missing	missing	NA	4	5424239	5424239	ST512	0	2
GCF_008693405.1	PRJNA224116	SAMN11056345	FDAARGOS_630	CRKP	North America	United States		Homo sapiens	8	5266224	5266224	ST147	0	2
GCF_008693425.1	PRJNA224116	SAMN11056346	FDAARGOS_631	CRKP	North America	United States		Homo sapiens	3	5290279	5290279	ST1833-1LV	0	2
GCF_008693445.1	PRJNA224116	SAMN11056344	FDAARGOS_629	hvKP	North America	United States		Homo sapiens	6	5387964	5387964	ST231	4	1
GCF_008704045.1	PRJNA224116	SAMN12738927	Kp32	CRKP	missing	missing	missing	NA	5	5170277	5170277	ST429-1LV	0	2
GCF_008704085.1	PRJNA224116	SAMN12392806	NR5426	cKP	North America	United States		Homo sapiens	29	5266012	5266012	ST392	0	1
GCF_002852945.2	PRJNA224116	SAMN07609114	SCKP020046	CRKP	Asia	China	Sichuan	Homo sapiens	5	5413765	5413765	ST11	0	2
GCF_002852975.2	PRJNA224116	SAMN07609117	SCKP020079	CR-hvKP	Asia	China	Sichuan	Homo sapiens	6	5468182	5468182	ST11	4	2
GCF_008931345.1	PRJNA224116	SAMN12289282	C51	CRKP	Oceania	Australia		Homo sapiens	7	5222468	5222468	ST12	0	2
GCF_008931565.1	PRJNA224116	SAMN12289275	C2	CRKP	Oceania	Australia		Homo sapiens	4	5243002	5243002	ST1109	0	2
GCF_009025895.1	PRJNA224116	SAMN12984737	BK13048	CRKP	missing	missing	missing	NA	8	5213293	5213293	ST16	0	2
GCF_009387775.1	PRJNA224116	SAMN10740431	LH94	cKP	missing	missing	missing	NA	5	5300315	5300315	ST39	0	0
GCF_009387815.1	PRJNA224116	SAMN10740630	TH164	cKP	missing	missing	missing	NA	4	5381065	5381065	ST873	0	1
GCF_009387915.1	PRJNA224116	SAMN10724437	LH375	cKP	missing	missing	missing	NA	6	5175568	5175568	ST1315	0	0
GCF_009387945.1	PRJNA224116	SAMN10721859	LH102-A	cKP	missing	missing	missing	NA	2	5153352	5153352	ST87	0	1
GCF_009497695.1	PRJNA224116	SAMN08366847	K2044	hvKP	Asia	China		NA	2	5248519	5248519	ST23	4	0
GCF_009497735.1	PRJNA224116	SAMN08366845	13190	CRKP	missing	missing	missing	NA	4	5261481	5261481	ST392	0	2
GCF_009497755.1	PRJNA224116	SAMN08366843	11420	CR-hvKP	Asia	China		NA	3	5438591	5438591	ST1265	5	2
GCF_009556655.1	PRJNA224116	SAMN13135504	SMU18037509	cKP	missing	missing	missing	NA	3	5365096	5365096	ST25	1	0
GCF_009600585.1	PRJNA224116	SAMN12885507	YmcD1	hvKP	missing	missing	missing	NA	4	5347875	5347875	ST147	3	0
GCF_009600615.1	PRJNA224116	SAMN12885510	YmcD2	hvKP	missing	missing	missing	NA	4	5359914	5359914	ST147	3	0
GCF_009601745.1	PRJNA224116	SAMN13161584	TK421	hvKP	North America	United States		Homo sapiens	4	5277246	5277246	ST34-2LV	4	0
GCF_009648995.1	PRJNA224116	SAMN10574726	LEMB18	cKP	Europe	United Kingdom		NA	1	5220569	5220569	ST629	0	0
GCF_002853435.2	PRJNA224116	SAMN07609091	SCKP020143	CRKP	Asia	China	Sichuan	Homo sapiens	6	5492984	5492984	ST11	1	2
GCF_009720445.1	PRJNA224116	SAMN12307651	KP2	CRKP	North America	United States		Homo sapiens	9	5349282	5349282	ST16	0	2
GCF_009731405.1	PRJNA224116	SAMD00186795	JUNP254	CRKP	missing	missing	missing	NA	1	5422388	5422388	ST147	1	2
GCF_009734105.1	PRJNA224116	SAMN13381623	BD_DM_782	cKP	missing	missing	missing	NA	5	5359736	5359736	ST15	0	1
GCF_009740025.1	PRJNA224116	SAMN12838240	2018C01-046	cKP	missing	missing	missing	NA	8	5270880	5270880	0	0	0
GCF_009740045.1	PRJNA224116	SAMN12838239	2018N17-066	cKP	missing	missing	missing	NA	4	5292691	5292691	0	0	0
GCF_009740065.1	PRJNA224116	SAMN12838238	2018S06-082	cKP	missing	missing	missing	NA	4	5308286	5308286	0	0	1
GCF_009740085.1	PRJNA224116	SAMN12838237	2018N16-148	cKP	missing	missing	missing	NA	5	5157275	5157275	0	0	0
GCF_009740225.1	PRJNA224116	SAMN12838236	2018S07-013	cKP	missing	missing	missing	NA	5	5142695	5142695	0	0	0
GCF_009740245.1	PRJNA224116	SAMN12838235	2018C01-239	cKP	missing	missing	missing	NA	4	5164595	5164595	0	0	0
GCF_009755705.1	PRJNA224116	SAMN13513903	WCGKP294	CRKP	missing	missing	missing	NA	3	5540574	5540574	ST307	0	2
GCF_009757235.1	PRJNA224116	SAMN12061308	CPKp1825	CRKP	missing	missing	missing	NA	3	5541320	5541320	ST307	1	2
GCF_009760795.1	PRJNA224116	SAMN11967866	CPKp171210	CRKP	missing	missing	missing	NA	4	5478640	5478640	ST307	2	2
GCF_009791475.1	PRJNA224116	SAMN13564660	BD_DM_914	cKP	missing	missing	missing	NA	5	5404484	5404484	ST15	0	1
GCF_009791495.1	PRJNA224116	SAMN13578407	BD_DM_697	cKP	missing	missing	missing	NA	9	5359090	5359090	ST15	0	1
GCF_009867115.1	PRJNA224116	SAMN11105635	KP-8788	CRKP	missing	missing	missing	NA	3	5389402	5389402	ST258	0	3
GCF_009884395.1	PRJNA224116	SAMN12877722	YML0508	CRKP	missing	missing	missing	NA	3	5352780	5352780	ST17	1	2
GCF_009884415.1	PRJNA224116	SAMN12877715	WSD411	CR-hvKP	missing	missing	missing	NA	13	5345246	5345246	ST15	4	2
GCF_009909305.1	PRJNA224116	SAMN13503956	KUH-KPNHVF1	hvKP	Asia	South Korea		NA	2	5382236	5382236	ST23	5	0
GCF_009909325.1	PRJNA224116	SAMN13503954	KUH-KPNHVL1	hvKP	Asia	South Korea		NA	2	5377974	5377974	ST23	5	0
GCF_009937845.1	PRJNA224116	SAMN10712994	MRK9	CRKP	missing	missing	missing	NA	6	5457231	5457231	ST14	1	2
GCF_010367305.1	PRJNA224116	SAMD00163748	TA6363	CRKP	missing	missing	missing	NA	4	5318671	5318671	ST268	2	2
GCF_010586985.1	PRJNA224116	SAMN11618737	Xen39	cKP	North America	United States		NA	4	5441077	5441077	ST10	0	0
GCF_011006575.1	PRJNA224116	SAMN13831363	K2606	hvKP	missing	missing	missing	NA	6	5313003	5313003	ST1027	4	1
GCF_001902475.1	PRJNA224116	SAMN06109054	SWU01	CRKP	Asia	China	Henan	Homo sapiens	2	5536506	5536506	ST11	1	2
GCF_006546385.1	PRJNA224116	SAMN12107588	T38-P41-mcr3-tc(MiNION)	CRKP	Asia	Thailand	#N/A	Homo sapiens	9	5271570	5271570	ST11	1	3
GCF_011045595.1	PRJNA224116	SAMN12559024	QD23	CRKP	missing	missing	missing	NA	1	5803733	5803733	ST1	0	2
GCF_011045775.1	PRJNA224116	SAMN13737869	2019036D	cKP	missing	missing	missing	NA	4	5369757	5369757	ST395	0	1
GCF_011065365.1	PRJNA224116	SAMN10390469	33	cKP	Africa	Tanzania		Homo sapiens	2	5331542	5331542	ST76	0	1
GCF_011068365.1	PRJNA224116	SAMN14247787	Kp8701	cKP	North America	United States		NA	2	5337408	5337408	ST784	0	0
GCF_011754315.1	PRJNA224116	SAMN14342356	K.fA106	cKP	missing	missing	missing	NA	5	5303032	5303032	ST3	2	0
GCF_011769725.1	PRJNA224116	SAMN14421539	47733	CRKP	missing	missing	missing	NA	11	5401559	5401559	ST147	1	2
GCF_011769825.1	PRJNA224116	SAMN14421541	51015	CR-hvKP	missing	missing	missing	NA	6	5306856	5306856	ST15	4	2
GCF_011784905.1	PRJNA224116	SAMN12715042	NMI4661_17	cKP	missing	missing	missing	NA	4	5419919	5419919	ST45	1	0
GCF_012027105.1	PRJNA224116	SAMN10928538	KPN925	cKP	missing	missing	missing	NA	3	5369993	5369993	ST14	0	1
GCF_012027135.1	PRJNA224116	SAMN10928537	KPN908	cKP	missing	missing	missing	NA	6	5449660	5449660	ST14	1	1
GCF_012027155.1	PRJNA224116	SAMN10928532	KPN697	cKP	missing	missing	missing	NA	6	5398862	5398862	ST14	1	1
GCF_012027175.1	PRJNA224116	SAMN10928530	KPN674	cKP	missing	missing	missing	NA	8	5435075	5435075	ST14	1	1
GCF_012027185.1	PRJNA224116	SAMN10928528	KPN673	cKP	missing	missing	missing	NA	6	5432007	5432007	ST14	1	1
GCF_012027195.1	PRJNA224116	SAMN10928531	KPN902	cKP	missing	missing	missing	NA	5	5432039	5432039	ST14-1LV	1	1
GCF_012027215.1	PRJNA224116	SAMN10928536	KPN1014	cKP	missing	missing	missing	NA	4	5437378	5437378	ST14	1	1
GCF_012027245.1	PRJNA224116	SAMN10928527	KPN671	cKP	missing	missing	missing	NA	4	5425684	5425684	ST14	1	1
GCF_012027275.1	PRJNA224116	SAMN10928524	KPN638	cKP	missing	missing	missing	NA	4	5430214	5430214	ST14	1	1
GCF_012113615.1	PRJNA224116	SAMN14486595	Bckp091	cKP	missing	missing	missing	NA	4	5187296	5187296	ST18-1LV	0	0
GCF_012113635.1	PRJNA224116	SAMN14486704	Bckp212	cKP	missing	missing	missing	NA	3	5204371	5204371	ST107	0	0
GCF_012113655.1	PRJNA224116	SAMN14487965	Bckp067	cKP	missing	missing	missing	NA	2	5318431	5318431	ST629	0	0
GCF_012166915.1	PRJNA224116	SAMN14487838	Bckp021	cKP	missing	missing	missing	NA	6	5219537	5219537	ST25	0	1
GCF_012167075.1	PRJNA224116	SAMN14487860	Bckp101	cKP	missing	missing	missing	NA	3	5327744	5327744	ST889	0	0
GCF_012167215.1	PRJNA224116	SAMN14487873	Bckp186	cKP	missing	missing	missing	NA	2	5330280	5330280	ST103-1LV	0	0
GCF_012167385.1	PRJNA224116	SAMN14487893	Bckp206	cKP	missing	missing	missing	NA	3	5126042	5126042	ST228	0	0
GCF_012168575.2	PRJNA224116	SAMN14482422	SCH6109	CR-hvKP	missing	missing	missing	NA	3	5416692	5416692	ST37	4	2
GCF_012169405.1	PRJNA224116	SAMN12568551	KPN55602	CRKP	missing	missing	missing	NA	3	5127934	5127934	ST86	0	2
GCF_900069965.1	PRJNA224116	SAMEA1920840		CRKP	missing	missing	missing	NA	5	5476690	5476690	ST258	1	3
GCF_003203435.1	PRJNA224116	SAMN07672549	TVGHCRE225	CR-hvKP	Asia	China	Taiwan	Homo sapiens	4	5547427	5547427	ST11	4	3
GCF_002852365.2	PRJNA224116	SAMN07609144	WCHKP015093	CRKP	Asia	China	Sichuan	Homo sapiens	5	5459441	5459441	ST11	1	2
GCF_900323945.1	PRJNA224116	SAMEA104569902		cKP	missing	missing	missing	NA	1	5138672	5138672	ST16	0	1
GCF_900451185.1	PRJNA224116	SAMEA3871784	NCTC9636	hvKP	missing	missing	missing	NA	5	5313475	5313475	ST3	5	0
GCF_900451215.1	PRJNA224116	SAMEA3867452	NCTC13697	cKP	missing	missing	missing	NA	5	5042524	5042524	ST82	0	0
GCF_900451315.1	PRJNA224116	SAMEA3867453	NCTC13698	hvKP	missing	missing	missing	NA	7	5009375	5009375	ST82-1LV	3	0
GCF_900451355.1	PRJNA224116	SAMEA3879495	NCTC13695	hvKP	missing	missing	missing	NA	5	5321314	5321314	ST3	5	0
GCF_900451385.1	PRJNA224116	SAMEA3919794	NCTC13671	hvKP	missing	missing	missing	NA	5	5007443	5007443	ST82	3	0
GCF_900451405.1	PRJNA224116	SAMEA2689780	NCTC10314	cKP	missing	missing	missing	NA	2	5269295	5269295	ST1377-2LV	0	0
GCF_900451435.1	PRJNA224116	SAMEA2709037	NCTC13440	CRKP	missing	missing	missing	NA	3	5177600	5177600	ST584	0	2
GCF_900451445.1	PRJNA224116	SAMEA4362419	NCTC13809	CRKP	missing	missing	missing	NA	5	5379490	5379490	ST258	0	2
GCF_900451455.1	PRJNA224116	SAMEA3919795	NCTC13672	cKP	missing	missing	missing	NA	6	5075336	5075336	ST82	0	0
GCF_900451465.1	PRJNA224116	SAMEA2689770	NCTC9140	cKP	missing	missing	missing	NA	7	5335979	5335979	ST420-1LV	0	0
GCF_900451475.1	PRJNA224116	SAMEA4557828	NCTC13686	hvKP	missing	missing	missing	NA	5	5078186	5078186	ST91-1LV	4	0
GCF_900451495.1	PRJNA224116	SAMEA3879497	NCTC13700	hvKP	missing	missing	missing	NA	5	5226701	5226701	ST91-1LV	4	0
GCF_900451515.1	PRJNA224116	SAMEA3919796	NCTC13673	cKP	missing	missing	missing	NA	7	5001518	5001518	ST82	0	0
GCF_900451535.1	PRJNA224116	SAMEA4557827	NCTC13685	hvKP	missing	missing	missing	NA	5	5092101	5092101	ST91-1LV	4	0
GCF_900451545.1	PRJNA224116	SAMEA2709036	NCTC13439	CRKP	missing	missing	missing	NA	4	5291130	5291130	ST54-1LV	0	2
GCF_900451555.1	PRJNA224116	SAMEA3919804	NCTC13676	hvKP	missing	missing	missing	NA	4	5153298	5153298	ST82	3	0
GCF_900451575.1	PRJNA224116	SAMEA3310340	NCTC8172	cKP	missing	missing	missing	NA	2	5229319	5229319	ST505	0	0
GCF_900451585.1	PRJNA224116	SAMEA2742597	NCTC13443	CRKP	missing	missing	missing	NA	4	5598939	5598939	ST14	1	2
GCF_900451595.1	PRJNA224116	SAMEA3919793	NCTC13669	hvKP	missing	missing	missing	NA	8	5145484	5145484	ST82-1LV	3	0
GCF_900451605.1	PRJNA224116	SAMEA3919798	NCTC13675	hvKP	missing	missing	missing	NA	7	5015282	5015282	ST82-1LV	3	0
GCF_900451615.1	PRJNA224116	SAMEA3919811	NCTC13684	hvKP	missing	missing	missing	NA	6	5059613	5059613	ST82	3	0
GCF_900451625.1	PRJNA224116	SAMEA2709035	NCTC13438	CRKP	missing	missing	missing	NA	6	5431823	5431823	ST258	0	2
GCF_900451635.1	PRJNA224116	SAMEA2742596	NCTC13442	CRKP	missing	missing	missing	NA	6	5520382	5520382	ST353	1	2
GCF_900451655.1	PRJNA224116	SAMEA3919797	NCTC13674	hvKP	missing	missing	missing	NA	4	5254385	5254385	ST23-1LV	3	0
GCF_900451675.1	PRJNA224116	SAMEA3451120	NCTC7427	cKP	missing	missing	missing	NA	3	5269009	5269009	ST86	1	0
GCF_900451685.1	PRJNA224116	SAMEA3345121	NCTC8895	hvKP	missing	missing	missing	NA	4	5003190	5003190	ST381	4	0
GCF_900451705.1	PRJNA224116	SAMEA3345120	NCTC8883	hvKP	missing	missing	missing	NA	7	5055574	5055574	ST91-1LV	4	0
GCF_900451715.1	PRJNA224116	SAMEA3340405	NCTC9635	hvKP	missing	missing	missing	NA	5	5296874	5296874	ST3	5	0
GCF_900451725.1	PRJNA224116	SAMEA3400773	NCTC1936	hvKP	missing	missing	missing	NA	2	5401175	5401175	ST67	4	0
GCF_900451745.1	PRJNA224116	SAMEA3443776	NCTC9143	cKP	missing	missing	missing	NA	5	5360327	5360327	ST416	2	0
GCF_900451755.1	PRJNA224116	SAMEA3403046	NCTC5056	cKP	missing	missing	missing	NA	6	5303041	5303041	ST3	2	0
GCF_900451765.1	PRJNA224116	SAMEA3403044	NCTC5052	hvKP	missing	missing	missing	NA	7	5314681	5314681	ST91	4	0
GCF_900451775.1	PRJNA224116	SAMEA3340638	NCTC9637	hvKP	missing	missing	missing	NA	5	5305784	5305784	ST3-1LV	5	0
GCF_900451785.1	PRJNA224116	SAMEA3345119	NCTC8849	hvKP	missing	missing	missing	NA	5	4761264	4761264	ST3-2LV	5	0
GCF_900451815.1	PRJNA224116	SAMEA3443775	NCTC9134	cKP	missing	missing	missing	NA	2	5505947	5505947	ST1227	1	0
GCF_900451825.1	PRJNA224116	SAMEA3492653	NCTC9661	hvKP	missing	missing	missing	NA	6	5319664	5319664	ST91	4	0
GCF_900451845.1	PRJNA224116	SAMEA3492656	NCTC10246	cKP	missing	missing	missing	NA	5	5301493	5301493	ST3	2	0
GCF_900451855.1	PRJNA224116	SAMEA3505367	NCTC5051	hvKP	missing	missing	missing	NA	5	5313263	5313263	ST91	4	0
GCF_900451865.1	PRJNA224116	SAMEA3400771	NCTC11228	cKP	missing	missing	missing	NA	4	5256548	5256548	ST375	0	0
GCF_900451885.1	PRJNA224116	SAMEA3345127	NCTC9632	hvKP	missing	missing	missing	NA	6	5300941	5300941	ST3	5	0
GCF_900451895.1	PRJNA224116	SAMEA3492654	NCTC9662	hvKP	missing	missing	missing	NA	8	5204778	5204778	ST91	3	0
GCF_900451905.1	PRJNA224116	SAMEA3340403	NCTC9151	cKP	missing	missing	missing	NA	5	5214885	5214885	ST34-1LV	0	0
GCF_900451915.1	PRJNA224116	SAMEA3307900	NCTC9181	cKP	missing	missing	missing	NA	3	5203286	5203286	ST1411	0	0
GCF_900451925.1	PRJNA224116	SAMEA3251441	NCTC11688	cKP	missing	missing	missing	NA	9	5318766	5318766	ST35-1LV	0	0
GCF_900451955.1	PRJNA224116	SAMEA3282963	NCTC11682	cKP	missing	missing	missing	NA	5	5161187	5161187	ST14	0	0
GCF_900451965.1	PRJNA224116	SAMEA3282968	NCTC11684	cKP	missing	missing	missing	NA	5	5322676	5322676	ST150	0	0
GCF_900451975.1	PRJNA224116	SAMEA3310342	NCTC9153	cKP	missing	missing	missing	NA	3	4827558	4827558	ST499	0	0
GCF_900451995.1	PRJNA224116	SAMEA3251437	NCTC11676	hvKP	missing	missing	missing	NA	2	5221168	5221168	ST290	3	0
GCF_900452015.1	PRJNA224116	SAMEA3251444	NCTC11693	cKP	missing	missing	missing	NA	9	4606444	4606444	ST215	0	0
GCF_900452025.1	PRJNA224116	SAMEA3307899	NCTC9162	cKP	missing	missing	missing	NA	7	5233889	5233889	ST309	0	0
GCF_900452035.1	PRJNA224116	SAMEA2689779	NCTC10313	hvKP	missing	missing	missing	NA	6	5374653	5374653	ST91-3LV	4	0
GCF_900452055.1	PRJNA224116	SAMEA3310341	NCTC9139	cKP	missing	missing	missing	NA	2	5200132	5200132	ST563-1LV	0	1
GCF_900452075.1	PRJNA224116	SAMEA2689774	NCTC9504	cKP	missing	missing	missing	NA	5	5316655	5316655	ST29	0	0
GCF_900452085.1	PRJNA224116	SAMEA3529256	NCTC5053	hvKP	missing	missing	missing	NA	7	5239101	5239101	ST91-2LV	4	0
GCF_900452095.1	PRJNA224116	SAMEA3340628	NCTC9166	hvKP	missing	missing	missing	NA	2	5383693	5383693	ST566	4	0
GCF_900452115.1	PRJNA224116	SAMEA3251434	NCTC11358	cKP	missing	missing	missing	NA	3	5283816	5283816	ST2080-2LV	0	0
GCF_900452135.1	PRJNA224116	SAMEA26393668	NCTC5048	hvKP	missing	missing	missing	NA	4	5401036	5401036	ST67-2LV	4	0
GCF_900452145.1	PRJNA224116	SAMEA3251438	NCTC11678	cKP	missing	missing	missing	NA	4	5182190	5182190	ST322	0	0
GCF_900452155.1	PRJNA224116	SAMEA3307898	NCTC9145	cKP	missing	missing	missing	NA	4	5395796	5395796	ST47-1LV	0	0
GCF_900452165.1	PRJNA224116	SAMEA3529254	NCTC204	cKP	missing	missing	missing	NA	4	5291417	5291417	ST3-1LV	2	0
GCF_900452175.1	PRJNA224116	SAMEA3251439	NCTC11680	cKP	missing	missing	missing	NA	3	5372429	5372429	ST48	1	0
GCF_900452185.1	PRJNA224116	SAMEA2689773	NCTC9494	hvKP	missing	missing	missing	NA	2	5283891	5283891	ST23-2LV	3	0
GCF_900452195.1	PRJNA224116	SAMEA3282962	NCTC11679	cKP	missing	missing	missing	NA	7	5324915	5324915	ST76-1LV	0	0
GCF_900452205.1	PRJNA224116	SAMEA3251436	NCTC11674	cKP	missing	missing	missing	NA	3	5311967	5311967	ST48	2	0
GCF_900452235.1	PRJNA224116	SAMEA3368266	NCTC9154	cKP	missing	missing	missing	NA	2	5306349	5306349	ST500	0	0
GCF_900452315.1	PRJNA224116	SAMEA3368267	NCTC9158	cKP	missing	missing	missing	NA	3	5174446	5174446	ST299	0	0
GCF_900452365.1	PRJNA224116	SAMEA3345124	NCTC9132	cKP	missing	missing	missing	NA	2	5253122	5253122	ST163	0	0
GCF_900452445.1	PRJNA224116	SAMEA3345125	NCTC9133	cKP	missing	missing	missing	NA	3	5288969	5288969	ST504	0	1
GCF_900452485.1	PRJNA224116	SAMEA3345122	NCTC9127	cKP	missing	missing	missing	NA	2	5319070	5319070	ST29	0	0
GCF_900452505.1	PRJNA224116	SAMEA3400779	NCTC9184	cKP	missing	missing	missing	NA	2	5229222	5229222	ST505	0	0
GCF_900452625.1	PRJNA224116	SAMEA3340634	NCTC9498	hvKP	missing	missing	missing	NA	4	5211559	5211559	ST82	3	0
GCF_900452725.1	PRJNA224116	SAMEA3368257	NCTC9175	cKP	missing	missing	missing	NA	4	5223160	5223160	ST77	1	0
GCF_900461375.1	PRJNA224116	SAMEA3879496	NCTC13696	cKP	missing	missing	missing	NA	5	5042537	5042537	ST82	0	0
GCF_900461445.1	PRJNA224116	SAMEA3871787	NCTC13694	hvKP	missing	missing	missing	NA	6	4959154	4959154	ST82	3	0
GCF_900461475.1	PRJNA224116	SAMEA3879498	NCTC13701	hvKP	missing	missing	missing	NA	9	4994047	4994047	ST82-1LV	3	0
GCF_900461505.1	PRJNA224116	SAMEA3345123	NCTC9130	cKP	missing	missing	missing	NA	3	5276066	5276066	ST297	0	0
GCF_900474365.1	PRJNA224116	SAMEA104168729	3189STDY6864259	CRKP	missing	missing	missing	NA	6	5260784	5260784	ST15	0	2
GCF_900474395.1	PRJNA224116	SAMEA104168728	3189STDY6864257	CRKP	missing	missing	missing	NA	5	5457034	5457034	ST38	0	2
GCF_900474425.1	PRJNA224116	SAMEA104168727	3189STDY6864256	CRKP	missing	missing	missing	NA	3	5355855	5355855	ST423-1LV	1	2
GCF_900474465.1	PRJNA224116	SAMEA104168730	3189STDY6864258	cKP	missing	missing	missing	NA	3	5311034	5311034	ST278	0	1
GCF_900497045.1	PRJNA224116	SAMEA4785252		CRKP	missing	missing	missing	NA	4	5216735	5216735	ST16	0	2
GCF_900497055.1	PRJNA224116	SAMEA4785253		CRKP	missing	missing	missing	NA	4	5231183	5231183	ST16	0	2
GCF_003261955.2	PRJNA224116	SAMN08932863	WCHKP015625	CRKP	Asia	China	Sichuan	Homo sapiens	5	5445546	5445546	ST11	1	2
GCF_003038215.2	PRJNA224116	SAMN08624619	WCHKP020030	CR-hvKP	Asia	China	Sichuan	Homo sapiens	6	5376106	5376106	ST11	4	2
GCF_002811305.2	PRJNA224116	SAMN07235711	WCHKP020037	CRKP	Asia	China	Sichuan	Homo sapiens	5	5480603	5480603	ST11	1	2
GCF_003037005.2	PRJNA224116	SAMN08624622	WCHKP020098	CRKP	Asia	China	Sichuan	Homo sapiens	5	5444559	5444559	ST11	1	2
GCF_003037325.2	PRJNA224116	SAMN08624668	WCHKP040035	CRKP	Asia	China	Sichuan	Homo sapiens	4	5360164	5360164	ST11	1	2
GCF_900607335.1	PRJNA224116	SAMEA4916026		CRKP	Europe	Switzerland		Homo sapiens	5	5462717	5462717	ST512	0	2
GCF_900607375.1	PRJNA224116	SAMEA4916025		CRKP	Europe	Switzerland		Homo sapiens	4	5460544	5460544	ST512	0	2
GCF_900607385.1	PRJNA224116	SAMEA4916024		CRKP	Europe	Switzerland		Homo sapiens	5	5410345	5410345	ST512-1LV	0	2
GCF_900607405.1	PRJNA224116	SAMEA4916032		CRKP	Europe	Switzerland		Homo sapiens	4	5457172	5457172	ST512	0	3
GCF_900607415.1	PRJNA224116	SAMEA4916029		cKP	Europe	Switzerland		Homo sapiens	6	5372093	5372093	ST29	1	1
GCF_900607425.1	PRJNA224116	SAMEA4916033		CR-hvKP	Europe	Switzerland		Homo sapiens	8	5352996	5352996	ST231	4	2
GCF_900607435.1	PRJNA224116	SAMEA4916034		CRKP	Europe	Switzerland		Homo sapiens	3	5379335	5379335	ST307	1	2
GCF_900607495.1	PRJNA224116	SAMEA4916039		CR-hvKP	Europe	Switzerland		Homo sapiens	5	5231484	5231484	ST48	4	2
GCF_900607505.1	PRJNA224116	SAMEA4916042		cKP	Europe	Switzerland		Homo sapiens	3	5380413	5380413	ST1785	0	0
GCF_900607515.1	PRJNA224116	SAMEA4916041		CRKP	Europe	Switzerland		Homo sapiens	8	5465611	5465611	ST101	1	2
GCF_900607545.1	PRJNA224116	SAMEA4916044		CRKP	Europe	Switzerland		Homo sapiens	5	5622486	5622486	ST971	0	2
GCF_900607555.1	PRJNA224116	SAMEA4916045		CRKP	Europe	Switzerland		Homo sapiens	5	5309653	5309653	ST914-1LV	0	2
GCF_900607635.1	PRJNA224116	SAMEA4916048		CRKP	Europe	Switzerland		Homo sapiens	7	5476347	5476347	ST101	1	3
GCF_900607655.1	PRJNA224116	SAMEA4916052		CRKP	Europe	Switzerland		Homo sapiens	10	5402593	5402593	ST45	1	2
GCF_900607675.1	PRJNA224116	SAMEA4916051		cKP	Europe	Switzerland		Homo sapiens	8	5436778	5436778	ST395	1	1
GCF_900607685.1	PRJNA224116	SAMEA4916053		CRKP	Europe	Switzerland		Homo sapiens	3	5375828	5375828	ST307	1	2
GCF_900607715.1	PRJNA224116	SAMEA4916056		CRKP	Europe	Switzerland		Homo sapiens	27	5479566	5479566	ST2351-1LV	0	2
GCF_900607795.1	PRJNA224116	SAMEA4916064		CRKP	Europe	Switzerland		Homo sapiens	5	5451391	5451391	ST258	0	2
GCF_900607815.1	PRJNA224116	SAMEA4916066		cKP	Europe	Switzerland		Homo sapiens	4	5465010	5465010	ST512	0	0
GCF_900607835.1	PRJNA224116	SAMEA4916068		CRKP	Europe	Switzerland		Homo sapiens	8	5441683	5441683	ST101	1	2
GCF_900607855.1	PRJNA224116	SAMEA4916070		CRKP	Europe	Switzerland		Homo sapiens	4	5472082	5472082	ST512	0	2
GCF_900607865.1	PRJNA224116	SAMEA4916071		CRKP	Europe	Switzerland		Homo sapiens	4	5457970	5457970	ST512	0	2
GCF_900607875.1	PRJNA224116	SAMEA4916072		cKP	Europe	Switzerland		Homo sapiens	6	5322841	5322841	ST15	1	1
GCF_900607895.1	PRJNA224116	SAMEA4916074		CRKP	Europe	Switzerland		Homo sapiens	7	5433980	5433980	ST258	1	3
GCF_900607905.1	PRJNA224116	SAMEA4916075		CRKP	Europe	Switzerland		Homo sapiens	5	5480816	5480816	ST512	0	2
GCF_900607925.1	PRJNA224116	SAMEA4916077		CRKP	Europe	Switzerland		Homo sapiens	3	5386084	5386084	ST258	1	2
GCF_900607935.1	PRJNA224116	SAMEA4916078		CRKP	Europe	Switzerland		Homo sapiens	7	5472538	5472538	ST512	0	2
GCF_900607945.1	PRJNA224116	SAMEA4916079		CRKP	Europe	Switzerland		Homo sapiens	6	5458087	5458087	ST258	1	3
GCF_900607985.1	PRJNA224116	SAMEA4916083		CRKP	Europe	Switzerland		Homo sapiens	7	5340663	5340663	ST35	0	2
GCF_900608005.1	PRJNA224116	SAMEA4916085		CRKP	Europe	Switzerland		Homo sapiens	6	5508732	5508732	ST258	1	3
GCF_900608015.1	PRJNA224116	SAMEA4916086		cKP	Europe	Switzerland		Homo sapiens	3	5411289	5411289	ST45	1	1
GCF_900608075.1	PRJNA224116	SAMEA4916091		CRKP	Europe	Switzerland		Homo sapiens	4	5322084	5322084	ST147	0	2
GCF_900608135.1	PRJNA224116	SAMEA4916098		CRKP	Europe	Switzerland		Homo sapiens	3	5338796	5338796	ST307	1	2
GCF_900608145.1	PRJNA224116	SAMEA4916099		CR-hvKP	Europe	Switzerland		Homo sapiens	7	5355937	5355937	ST231	4	3
GCF_900608155.1	PRJNA224116	SAMEA4916100		CR-hvKP	Europe	Switzerland		Homo sapiens	9	5353072	5353072	ST231	4	2
GCF_900608185.1	PRJNA224116	SAMEA4916103		CRKP	Europe	Switzerland		Homo sapiens	8	5310871	5310871	ST16	1	2
GCF_900608205.1	PRJNA224116	SAMEA4916105		cKP	Europe	Switzerland		Homo sapiens	4	5340628	5340628	ST37	1	1
GCF_900608215.1	PRJNA224116	SAMEA4916106		CRKP	Europe	Switzerland		Homo sapiens	7	5674259	5674259	ST395	1	2
GCF_900608245.1	PRJNA224116	SAMEA4916110		CRKP	Europe	Switzerland		Homo sapiens	5	5438128	5438128	ST258	0	2
GCF_900608265.1	PRJNA224116	SAMEA4916111		CRKP	Europe	Switzerland		Homo sapiens	5	5378314	5378314	ST258	0	2
GCF_900608275.1	PRJNA224116	SAMEA4916112		cKP	Europe	Switzerland		Homo sapiens	10	5488508	5488508	ST101	1	1
GCF_900608285.1	PRJNA224116	SAMEA4916114		CRKP	Europe	Switzerland		Homo sapiens	4	5411173	5411173	ST512	0	2
GCF_900608295.1	PRJNA224116	SAMEA4916115		CRKP	Europe	Switzerland		Homo sapiens	7	5493168	5493168	ST258	1	3
GCF_900608315.1	PRJNA224116	SAMEA4916116		CRKP	Europe	Switzerland		Homo sapiens	9	5367925	5367925	ST15	1	2
GCF_900608325.1	PRJNA224116	SAMEA4916118		CRKP	Europe	Switzerland		Homo sapiens	3	5350983	5350983	ST437	0	2
GCF_900608335.1	PRJNA224116	SAMEA4916117		CRKP	Europe	Switzerland		Homo sapiens	6	5465769	5465769	ST437	2	2
GCF_900608345.1	PRJNA224116	SAMEA4916119		CRKP	Europe	Switzerland		Homo sapiens	11	5404314	5404314	0	0	2
GCF_900608355.1	PRJNA224116	SAMEA4916120		CRKP	Europe	Switzerland		Homo sapiens	5	5392499	5392499	ST258	0	2
GCF_900608395.1	PRJNA224116	SAMEA4916125		cKP	Europe	Switzerland		Homo sapiens	3	5500093	5500093	ST101	1	1
GCF_900608405.1	PRJNA224116	SAMEA4916124		CRKP	Europe	Switzerland		Homo sapiens	4	5481084	5481084	ST512	0	2
GCF_900608415.1	PRJNA224116	SAMEA4916127		CRKP	Europe	Switzerland		Homo sapiens	4	5469502	5469502	ST512	0	2
GCF_900608425.1	PRJNA224116	SAMEA4916126		CRKP	Europe	Switzerland		Homo sapiens	5	5436190	5436190	ST258	0	2
GCF_900608435.1	PRJNA224116	SAMEA4916128		CRKP	Europe	Switzerland		Homo sapiens	5	5464814	5464814	ST512	0	2
GCF_900608445.1	PRJNA224116	SAMEA4916129		CRKP	Europe	Switzerland		Homo sapiens	3	5464006	5464006	ST512	0	2
GCF_900608465.1	PRJNA224116	SAMEA4916131		cKP	Europe	Switzerland		Homo sapiens	4	5436870	5436870	ST512	0	0
GCF_900608475.1	PRJNA224116	SAMEA4916132		CRKP	Europe	Switzerland		Homo sapiens	8	5270850	5270850	ST485	1	2
GCF_900608485.1	PRJNA224116	SAMEA4916133		CRKP	Europe	Switzerland		Homo sapiens	3	5364615	5364615	ST902	0	2
GCF_900622605.1	PRJNA224116	SAMEA5128437	AJ218	cKP	Oceania	Australia		Homo sapiens	2	5465992	5465992	ST2121	0	1
GCF_900622645.1	PRJNA224116	SAMEA5128438	KPC2	CRKP	missing	missing	missing	Homo sapiens	4	5399983	5399983	ST258	1	2
GCF_900635125.1	PRJNA224116	SAMEA3251435	NCTC11359	cKP	Europe	United Kingdom	Coventry	NA	1	5093886	5093886	ST507	0	0
GCF_900707015.1	PRJNA224116	SAMEA3345129	NCTC9656	cKP	missing	missing	missing	Bovine	7	5260299	5260299	ST692	0	0
GCF_900707025.1	PRJNA224116	SAMEA3345130	NCTC9660	cKP	missing	missing	missing	NA	5	5326398	5326398	ST60	1	0
GCF_004322795.1	PRJNA224116	SAMN09688180	WCHKP115068	CRKP	Asia	China	Sichuan	Homo sapiens	6	5451414	5451414	ST11	1	2
GCF_003711065.1	PRJNA224116	SAMN09688181	WCHKP115069	CRKP	Asia	China	Sichuan	Homo sapiens	4	5434589	5434589	ST11	1	3
GCF_900978065.1	PRJNA224116	SAMEA4968482		cKP	missing	missing	missing	NA	2	5258072	5258072	ST380	2	0
GCF_901420195.1	PRJNA224116	SAMEA3251445	NCTC11697	hvKP	missing	missing	missing	NA	2	5266056	5266056	ST473-3LV	4	0
GCF_901420255.1	PRJNA224116	SAMEA3251427	NCTC10213	hvKP	missing	missing	missing	Homo sapiens	7	4969475	4969475	ST82	3	0
GCF_901420355.1	PRJNA224116	SAMEA3340625	NCTC8839	hvKP	Europe	United Kingdom		NA	3	5030145	5030145	ST82	3	0
GCF_901420375.1	PRJNA224116	SAMEA3310344	NCTC9159	cKP	missing	missing	missing	NA	4	5460462	5460462	ST985	0	0
GCF_901420425.1	PRJNA224116	SAMEA3340636	NCTC9616	hvKP	North America	United States		NA	5	5036525	5036525	ST82	3	0
GCF_901420465.1	PRJNA224116	SAMEA3368256	NCTC9150	cKP	missing	missing	missing	NA	2	5313055	5313055	ST43	0	0
GCF_901420495.1	PRJNA224116	SAMEA3251440	NCTC11687	cKP	missing	missing	missing	NA	4	5097930	5097930	ST34	0	0
GCF_901420575.1	PRJNA224116	SAMEA3368260	NCTC11675	hvKP	missing	missing	missing	NA	3	5343513	5343513	ST35	3	0
GCF_901420605.1	PRJNA224116	SAMEA3368325	NCTC9142	cKP	missing	missing	missing	NA	2	5233070	5233070	ST155	0	0
GCF_901420645.1	PRJNA224116	SAMEA3368326	NCTC9167	cKP	missing	missing	missing	NA	2	5246294	5246294	ST133	0	0
GCF_901420755.1	PRJNA224116	SAMEA3403045	NCTC5054	cKP	missing	missing	missing	NA	5	5042538	5042538	ST82	0	0
GCF_901420785.1	PRJNA224116	SAMEA3451124	NCTC7242	cKP	missing	missing	missing	NA	2	5198710	5198710	ST86	1	0
GCF_901420795.1	PRJNA224116	SAMEA3451137	NCTC9163	cKP	Europe	Denmark		NA	3	5241006	5241006	ST372	0	0
GCF_901420815.1	PRJNA224116	SAMEA3451129	NCTC9129	cKP	Europe	Denmark		NA	4	5250539	5250539	ST560	0	0
GCF_901420825.1	PRJNA224116	SAMEA3451138	NCTC9144	cKP	Europe	Denmark		NA	3	5133337	5133337	ST59-2LV	0	0
GCF_901420865.1	PRJNA224116	SAMEA3468853	NCTC9137	cKP	Europe	Denmark		NA	4	5179998	5179998	ST322	0	0
GCF_901420875.1	PRJNA224116	SAMEA3282971	NCTC11689	cKP	Europe	United Kingdom		Homo sapiens	13	4731461	4731461	ST664	0	0
GCF_901420925.1	PRJNA224116	SAMEA3468854	NCTC9138	cKP	Europe	Denmark		NA	2	5266603	5266603	ST562	1	0
GCF_901420995.1	PRJNA224116	SAMEA3468855	NCTC9156	cKP	Europe	Denmark		NA	2	5365480	5365480	ST565	0	0
GCF_901421045.1	PRJNA224116	SAMEA3492647	NCTC9136	cKP	Europe	Denmark		NA	2	5335770	5335770	ST561	0	1
GCF_901421095.1	PRJNA224116	SAMEA3505368	NCTC5057	cKP	Europe	Netherlands		NA	2	5289715	5289715	ST82	0	0
GCF_901421105.1	PRJNA224116	SAMEA3492651	NCTC9495	hvKP	North America	United States		Homo sapiens	4	5149088	5149088	ST82	3	0
GCF_901421135.1	PRJNA224116	SAMEA3376912	NCTC9182	cKP	North America	United States		NA	2	5165264	5165264	ST504	0	1
GCF_901421925.1	PRJNA224116	SAMEA3368261	NCTC11698	cKP	missing	missing	missing	NA	1	5261751	5261751	ST321	0	0
GCF_901422065.1	PRJNA224116	SAMEA3492649	NCTC9157	cKP	Europe	Denmark		NA	1	5208158	5208158	ST171	0	1
GCF_901542315.1	PRJNA224116	SAMEA3861963	NCTC7761	cKP	Europe	United Kingdom		NA	3	5196107	5196107	ST86	1	0
GCF_002164835.3	PRJNA224116	SAMN06909160	WCHKP2	CRKP	Asia	China	Sichuan	Homo sapiens	4	5476966	5476966	ST11	1	2
GCF_902166845.1	PRJNA224116	SAMEA5763086		CRKP	missing	missing	missing	NA	5	5261588	5261588	ST147	0	2
GCF_902166855.1	PRJNA224116	SAMEA5763087		CRKP	Europe	Spain		Homo sapiens	6	5414054	5414054	ST147	1	2
GCF_902166865.1	PRJNA224116	SAMEA5763085		CRKP	Europe	Spain		Homo sapiens	4	5227570	5227570	ST437	0	2
GCF_902166875.1	PRJNA224116	SAMEA5763088		CRKP	Europe	Spain		Homo sapiens	3	5434580	5434580	ST101	1	2
GCF_902166885.1	PRJNA224116	SAMEA5763082		CRKP	Europe	Spain		Homo sapiens	4	5353978	5353978	ST147	0	2
GCF_902166895.1	PRJNA224116	SAMEA5763089		CRKP	Europe	Spain		Homo sapiens	4	5189790	5189790	ST101	0	2
GCF_902166915.1	PRJNA224116	SAMEA5763083		CRKP	Europe	Spain		Homo sapiens	4	5396701	5396701	ST512	0	3
GCF_002257765.2	PRJNA224116	SAMN06671967	WCHKP2080	CRKP	Asia	China	Sichuan	Homo sapiens	4	5444983	5444983	ST11	1	2
GCF_002811325.2	PRJNA224116	SAMN07235710	WCHKP36	CRKP	Asia	China	Sichuan	Homo sapiens	5	5444817	5444817	ST11	1	2
GCF_902166945.1	PRJNA224116	SAMEA5763091		CRKP	Europe	Spain		Homo sapiens	5	5265318	5265318	ST1961	0	2
GCF_902388155.1	PRJNA224116	SAMEA5852043		CRKP	North America	United States		NA	4	5306618	5306618	ST258	0	2
GCF_001887985.3	PRJNA224116	SAMN06019522	WCHKP649	CRKP	Asia	China	Sichuan	Homo sapiens	4	5461116	5461116	ST11	1	2
GCF_002258055.2	PRJNA224116	SAMN06671971	WCHKP7E2	CRKP	Asia	China	Sichuan	Homo sapiens	6	5371030	5371030	ST11	1	2
GCF_002258145.3	PRJNA224116	SAMN06671960	WCHKP8F4	CRKP	Asia	China	Sichuan	Homo sapiens	4	5365113	5365113	ST11	1	2
GCF_006304565.1	PRJNA224116	SAMN09977093	XJ-K1	CR-hvKP	Asia	China	Shanghai	Homo sapiens	4	5454121	5454121	ST11	4	2
GCF_009834285.1	PRJNA224116	SAMN09988182	XJ-K2	CR-hvKP	Asia	China	Shanghai	Homo sapiens	4	5503278	5503278	ST11	4	2
GCF_009797815.1	PRJNA224116	SAMN13190882	ZRYYKP1B	CR-hvKP	Asia	China	Beijing	Homo sapiens	27	4671054	4671054	ST11	4	2
GCF_009797785.1	PRJNA224116	SAMN13190883	ZRYYKP3A	CRKP	Asia	China	Beijing	Homo sapiens	6	5444316	5444316	ST11	1	2
GCF_009797715.1	PRJNA224116	SAMN13190886	ZRYYKP5B	CRKP	Asia	China	Beijing	Homo sapiens	14	5428447	5428447	ST11	1	3
GCF_009797725.1	PRJNA224116	SAMN13190887	ZRYYKP7A	CR-hvKP	Asia	China	Beijing	Homo sapiens	6	5547174	5547174	ST11	4	2
GCF_900607955.1	PRJNA224116	SAMEA4916080		CRKP	Europe	Switzerland	#N/A	Homo sapiens	7	5465763	5465763	ST11	1	2
GCF_900608455.1	PRJNA224116	SAMEA4916130		cKP	Europe	Switzerland	#N/A	Homo sapiens	4	5476300	5476300	ST11	1	1
GCF_902166925.1	PRJNA224116	SAMEA5763084		CRKP	Europe	Spain	#N/A	Homo sapiens	6	5310728	5310728	ST11	1	2
GCF_902166935.1	PRJNA224116	SAMEA5763090		CRKP	Europe	Spain	#N/A	Homo sapiens	3	5341749	5341749	ST11	1	2
GCF_902723695.1	PRJNA224116	SAMEA6081870		CR-hvKP	Europe	France		Homo sapiens	3	5245353	5245353	ST86	4	2
GCF_902723705.1	PRJNA224116	SAMEA6081871		hvKP	Europe	France		Homo sapiens	3	5322833	5322833	ST86	4	1
1111A22			HK1,11HK1	cKP	Asia	China	Hunan	Homo sapiens	5	5046720	5046720	ST1303	0	0
1301B30			01B30	cKP	Asia	China	Beijing	Homo sapiens	1	5237132	5237132	ST1748	0	0
1303B01	PRJNA1015184	SAMN37347766	03B01	hvKP	Asia	China	Shanghai	Homo sapiens	2	5462679	5462679	ST23	5	0
1303B59	PRJNA1015184	SAMN37347767	03B59	hvKP	Asia	China	Shanghai	Homo sapiens	2	5457922	5457922	ST23	5	0
1306B62	PRJNA1015184	SAMN37347768	06B62	hvKP	Asia	China	Guangdong	Homo sapiens	3	5187165	5187165	ST23	5	0
1307A03			07A03	hvKP	Asia	China	Liaoning	Homo sapiens	3	5319435	5319435	ST268	5	1
1308A06	PRJNA1015184	SAMN37347769	08A06	hvKP	Asia	China	Tianjin	Homo sapiens	3	5247943	5247943	ST65	3	0
1308A24	PRJNA1015184	SAMN37347770	08A24	hvKP	Asia	China	Tianjin	Homo sapiens	2	5284137	5284137	ST1658	3	0
1313H24			13H24	cKP	Asia	China	Beijing	Homo sapiens	5	5268095	5268095	ST15	0	1
1314B47	PRJNA1015184	SAMN37347771	14B47	hvKP	Asia	China	Hubei	Homo sapiens	2	5431274	5431274	ST65	5	0
1612B61			12B61	hvKP	Asia	China	Beijing	Homo sapiens	10	5159421	5159421	ST268	5	1
1613B43	PRJNA1015184	SAMN37347772	13B43	hvKP	Asia	China	Beijing	Homo sapiens	3	5327028	5327028	ST375	3	0
1614H44			14H44	hvKP	Asia	China	Hubei	Homo sapiens	3	5241383	5241383	ST218	4	0
1614H54	PRJNA1015184	SAMN37347773	14H54	hvKP	Asia	China	Hubei	Homo sapiens	1	5479247	5479247	ST367	4	0
1615B02			15B02	cKP	Asia	China	Shandong	Homo sapiens	2	5082986	5082986	ST534	0	0
BJ12023	PRJNA1015184	SAMN37347774	wS1	hvKP	Asia	China	Beijing	Homo sapiens	2	5417387	5417387	ST23	5	0
BJHW1626			BJHW1612_2926	CRKP	Asia	China	Beijing	Environment	71	4932251	4932251	ST11	1	2
BJHW1666			BJHW1612_2966	CRKP	Asia	China	Beijing	Environment	33	5359576	5359576	ST11	1	2
C1021			C1021	CRKP	Asia	China	Beijing	Homo sapiens	3	5225475	5225475	ST35	0	2
C1023			C1023	cKP	Asia	China	Beijing	Homo sapiens	4	5252884	5252884	ST37	0	1
C1026			C1026	CRKP	Asia	China	Beijing	Homo sapiens	62	152899	431260	ST17-2LV	0	2
C1151			C1151	CRKP	Asia	China	Shandong	Homo sapiens	18	3724486	3724486	ST147	0	2
C1158			C1158	CRKP	Asia	China	Shandong	Homo sapiens	36	1549771	2555895	ST101	1	2
C1167			C1167	CRKP	Asia	China	Huibei	Homo sapiens	3	5425632	5425632	ST11	1	2
C1184			C1184	CRKP	Asia	China	Hunan	Homo sapiens	4	5466270	5466270	ST17	0	2
C1193			C1193	CRKP	Asia	China	Hunan	Homo sapiens	168	2403989	2551353	ST17	0	2
C120			C120	CRKP	Asia	China	Beijing	Homo sapiens	4	5493771	5493771	ST11	1	2
C1203			C1203	hvKP	Asia	China	Hunan	Homo sapiens	3	5266587	5266587	ST17	4	1
C1218	PRJNA1015184	SAMN37347779	C1218	CR-hvKP	Asia	China	Henan	Homo sapiens	9	5426153	5426153	ST11	4	2
C1225	PRJNA1015184	SAMN37347780	C1225	CR-hvKP	Asia	China	Henan	Homo sapiens	10	4652469	4652469	ST11	4	2
C1227	PRJNA1015184	SAMN37347781	C1227	CR-hvKP	Asia	China	Henan	Homo sapiens	6	5429859	5429859	ST11	4	2
C1250			C1250	CRKP	Asia	China	Fujian	Homo sapiens	4	5483567	5483567	ST11	1	2
C1260	PRJNA1015184	SAMN37347783	C1260	CR-hvKP	Asia	China	Henan	Homo sapiens	6	5431329	5431329	ST11	4	2
C1261	PRJNA1015184	SAMN37347784	C1261	CR-hvKP	Asia	China	Henan	Homo sapiens	9	5370603	5370603	ST11	4	2
C1262	PRJNA1015184	SAMN37347785	C1262	CR-hvKP	Asia	China	Henan	Homo sapiens	6	5431132	5431132	ST11	4	2
C1263	PRJNA1015184	SAMN37347786	C1263	CR-hvKP	Asia	China	Henan	Homo sapiens	6	5431929	5431929	ST11	4	2
C1264	PRJNA1015184	SAMN37347787	C1264	CR-hvKP	Asia	China	Henan	Homo sapiens	18	5247495	5247495	ST11	4	2
C1265	PRJNA1015184	SAMN37347788	C1265	CR-hvKP	Asia	China	Henan	Homo sapiens	15	5385610	5385610	ST11	4	2
C1266			C1266	CRKP	Asia	China	Henan	Homo sapiens	11	5423199	5423199	ST11	1	2
C1269	PRJNA1015184	SAMN37347790	C1269	CR-hvKP	Asia	China	Henan	Homo sapiens	10	5362233	5362233	ST11	4	2
C1273	PRJNA1015184	SAMN37347791	C1273	CR-hvKP	Asia	China	Henan	Homo sapiens	6	5430875	5430875	ST11	4	2
C13			C13	cKP	Asia	China	Guangdong	Homo sapiens	6	5315421	5315421	ST11	1	0
C1338			C1338	CRKP	Asia	China	Shandong	Homo sapiens	2	5432459	5432459	ST11	1	2
C1356	PRJNA1015184	SAMN37347794	C1356	CR-hvKP	Asia	China	Beijing	Homo sapiens	4	5474358	5474358	ST23	5	2
C1360			C1360	CRKP	Asia	China	Beijing	Homo sapiens	9	5389381	5389381	ST11	1	2
C1363			C1363	CRKP	Asia	China	Beijing	Homo sapiens	3	5456545	5456545	ST11	1	2
C1398	PRJNA1015184	SAMN37347797	C1398	CR-hvKP	Asia	China	Beijing	Homo sapiens	6	5444994	5444994	ST11	4	2
C1403	PRJNA1015184	SAMN37347798	C1403	CR-hvKP	Asia	China	Beijing	Homo sapiens	5	5473940	5473940	ST11	4	2
C1434			C1434	CRKP	Asia	China	Beijing	Homo sapiens	4	5506640	5506640	ST833-3LV	1	3
C1459			C1459	CRKP	Asia	China	Beijing	Homo sapiens	10	4388350	4388350	ST11	1	2
C1470			C1470	CRKP	Asia	China	Beijing	Homo sapiens	4	5451559	5451559	ST11	1	2
C1474	PRJNA1015184	SAMN37347800	C1474	CR-hvKP	Asia	China	Shandong	Homo sapiens	5	5406384	5406384	ST11	4	2
C1475			C1475	CRKP	Asia	China	Shandong	Homo sapiens	14	3701835	3701835	ST340	1	3
C1478	PRJNA1015184	SAMN37347801	C1478	CR-hvKP	Asia	China	Shandong	Homo sapiens	5	5407161	5407161	ST11	4	2
C148			C148	CRKP	Asia	China	Guangdong	Homo sapiens	9	5188687	5188687	ST11	1	2
C1480	PRJNA1015184	SAMN37347803	C1480	CR-hvKP	Asia	China	Shandong	Homo sapiens	5	5405947	5405947	ST11	4	2
C1481	PRJNA1015184	SAMN37347804	C1481	CR-hvKP	Asia	China	Shandong	Homo sapiens	5	5406384	5406384	ST11	4	2
C1482	PRJNA1015184	SAMN37347805	C1482	CR-hvKP	Asia	China	Shandong	Homo sapiens	5	5405947	5405947	ST11	4	2
C1488	PRJNA1015184	SAMN37347806	C1488	CR-hvKP	Asia	China	Shandong	Homo sapiens	3	5409117	5409117	ST11	4	2
C149			C149	CRKP	Asia	China	Guangdong	Homo sapiens	4	5376485	5376485	ST11	1	2
C1491			C1491	hvKP	Asia	China	Shandong	Homo sapiens	4	5311155	5311155	ST412	3	0
C1493	PRJNA1015184	SAMN37347808	C1493	hvKP	Asia	China	Shandong	Homo sapiens	4	5280491	5280491	ST25	3	1
C151			C151	CRKP	Asia	China	Zhejiang	Homo sapiens	5	5406981	5406981	ST11	1	2
C1513	PRJNA1015184	SAMN37347810	C1513	CR-hvKP	Asia	China	Hunan	Homo sapiens	4	5330106	5330106	ST375	3	2
C1590			C1590	cKP	Asia	China	Guangdong	Homo sapiens	3	5411129	5411129	ST14	1	1
C1593			C1593	CR-hvKP	Asia	China	Guangdong	Homo sapiens	15	5357345	5357345	ST45	4	2
C1596			C1596	CRKP	Asia	China	Guangdong	Homo sapiens	5	5145802	5145802	ST20	0	2
C1621	PRJNA1015184	SAMN37347811	C1621	CR-hvKP	Asia	China	Shandong	Homo sapiens	5	5462994	5462994	ST11	4	2
C1629	PRJNA1015184	SAMN37347812	C1629	CR-hvKP	Asia	China	Shandong	Homo sapiens	5	5461507	5461507	ST11	4	2
C1631	PRJNA1015184	SAMN37347813	C1631	CR-hvKP	Asia	China	Shandong	Homo sapiens	10	5383761	5383761	ST11	4	2
C167	PRJNA1015184	SAMN37347814	C167	hvKP	Asia	China	Huibei	Homo sapiens	2	5273914	5273914	ST65	3	0
C1672	PRJNA1015184	SAMN37347815	C1672	CR-hvKP	Asia	China	Jiangsu	Homo sapiens	3	5345742	5345742	ST65	5	2
C17			C17	CRKP	Asia	China	Zhejiang	Homo sapiens	34	5427847	5427847	ST11	1	2
C172			C172	CRKP	Asia	China	Beijing	Homo sapiens	7	5441979	5441979	ST11	1	2
C176			C176	CRKP	Asia	China	Beijing	Homo sapiens	74	2965207	2965207	ST11	1	2
C1789	PRJNA1015184	SAMN37347818	C1789	CR-hvKP	Asia	China	Liaoning	Homo sapiens	25	3253586	3253586	ST11	4	2
C179			C179	CRKP	Asia	China	Beijing	Homo sapiens	128	353778	1371082	ST17	0	2
C182			C182	CRKP	Asia	China	Beijing	Homo sapiens	4	5357730	5357730	ST11	0	2
C185			HK4.C185. 1410_06W005-2	CRKP	Asia	China	Beijing	Homo sapiens	27	5200922	5200922	ST37-1LV	0	2
C189			C189	CRKP	Asia	China	Beijing	Homo sapiens	213	476367	710698	ST11	1	2
C1908	PRJNA1015184	SAMN37347820	C1908	hvKP	Asia	China	Yunnan	Homo sapiens	1	5729414	5729414	ST23	5	0
C1922	PRJNA1015184	SAMN37347821	C1922	CR-hvKP	Asia	China	Tianjin	Homo sapiens	3	5381473	5381473	ST23	5	2
C1928	PRJNA1015184	SAMN37347822	C1928	CR-hvKP	Asia	China	Tianjin	Homo sapiens	3	5381495	5381495	ST23	5	2
C1946			C1946	CRKP	Asia	China	Xinjiang	Homo sapiens	3	5470035	5470035	ST11	1	2
C1972			C1972	CRKP	Asia	China	Gansu	Homo sapiens	6	5916127	5916127	0	0	2
C2050	PRJNA1015184	SAMN37347824	C2050	CR-hvKP	Asia	China	Gansu	Homo sapiens	3	5280207	5280207	ST65	3	2
C2051	PRJNA1015184	SAMN37347825	C2051	CR-hvKP	Asia	China	Gansu	Homo sapiens	4	5280186	5280186	ST65	3	2
C209	PRJNA1015184	SAMN37347826	C209	CR-hvKP	Asia	China	Zhejiang	Homo sapiens	5	5531739	5531739	ST11	4	2
C2111	PRJNA874350	SAMN32217874	C2111	CR-hvKP	Asia	China	Beijing	Homo sapiens	4	5419217	5419217	ST11	4	2
C2155	PRJNA874350	SAMN32217875	C2155	CR-hvKP	Asia	China	Beijing	Homo sapiens	3	5489365	5489365	ST11	4	2
C2166	PRJNA1015184	SAMN37347827	C2166	CR-hvKP	Asia	China	Beijing	Homo sapiens	5	5478391	5478391	ST11-2LV	4	2
C2169			C2169	hvKP	Asia	China	Beijing	Homo sapiens	42	465024	814830	ST11-2LV	4	0
C217			C217	CRKP	Asia	China	Guangdong	Homo sapiens	5	5447530	5447530	ST11	1	2
C2184	PRJNA1015184	SAMN37347829	C2184	CR-hvKP	Asia	China	Beijing	Homo sapiens	3	5416677	5416677	ST11	4	2
C2199	PRJNA1015184	SAMN37347830	C2199	CR-hvKP	Asia	China	Beijing	Homo sapiens	4	5501313	5501313	ST11	4	2
C22			C22	CRKP	Asia	China	Zhejiang	Homo sapiens	4	5426914	5426914	ST11	1	2
C2221			C2221	CRKP	Asia	China	Jiangsu	Homo sapiens	3	5393517	5393517	ST11	1	2
C223			C223	CRKP	Asia	China	Fujian	Homo sapiens	5	5537488	5537488	ST11	1	2
C2234	PRJNA1015184	SAMN37347834	C2234	CR-hvKP	Asia	China	Hebei	Homo sapiens	3	5340650	5340650	ST65	5	2
C2240			C2240	hvKP	Asia	China	Hebei	Homo sapiens	3	5439553	5439553	ST23	5	1
C2244	PRJNA1015184	SAMN37347835	C2244	CR-hvKP	Asia	China	Hebei	Homo sapiens	3	5461348	5461348	ST11	4	2
C228	PRJNA1015184	SAMN37347836	C228	CR-hvKP	Asia	China	Jiangsu	Homo sapiens	21	5561402	5561402	ST23	5	2
C2304	PRJNA874350	SAMN32217876	C2304	CR-hvKP	Asia	China	Hebei	Homo sapiens	4	5425063	5425063	ST11	4	2
C2315			C2315	CRKP	Asia	China	Hebei	Homo sapiens	5	5252117	5252117	ST63-1LV	0	2
C2342	PRJNA874350	SAMN32217877	C2342	CR-hvKP	Asia	China	Hebei	Homo sapiens	3	5564419	5564419	ST11	4	2
C2350			C2350	CRKP	Asia	China	Fujian	Homo sapiens	3	5226940	5226940	ST2026-1LV	0	2
C2362	PRJNA1015184	SAMN37347837	C2362	CR-hvKP	Asia	China	Beijing	Homo sapiens	4	5361203	5361203	ST23	5	2
C2375	PRJNA874350	SAMN32217878	C2375	CR-hvKP	Asia	China	Beijing	Homo sapiens	4	5493972	5493972	ST11	4	2
C2414			C2414	CRKP	Asia	China	Huibei	Homo sapiens	6	5626440	5626440	ST11	1	2
C245			C245	CRKP	Asia	China	Shanghai	Homo sapiens	4	5430882	5430882	ST11	1	2
C2461	PRJNA1015184	SAMN37347839	C2461	CR-hvKP	Asia	China	Liaoning	Homo sapiens	4	5424020	5424020	ST11	4	2
C248			C248	CRKP	Asia	China	Beijing	Homo sapiens	5	5442484	5442484	ST11	1	2
C2498	PRJNA1015184	SAMN37347841	C2498	CR-hvKP	Asia	China	Shanxi	Homo sapiens	3	5237976	5237976	ST25	3	2
C2505	PRJNA1015184	SAMN37347842	C2505	hvKP	Asia	China	Shanxi	Homo sapiens	3	5330606	5330606	ST65	5	0
C2538	PRJNA1015184	SAMN37347843	C2538	CR-hvKP	Asia	China	Shandong	Homo sapiens	3	5504448	5504448	ST11	4	2
C2563	PRJNA1015184	SAMN37347844	C2563	CR-hvKP	Asia	China	Shandong	Homo sapiens	3	5471120	5471120	ST11	4	2
C2582	PRJNA1015184	SAMN37347845	C2582	CR-hvKP	Asia	China	Shandong	Homo sapiens	4	5514392	5514392	ST11	4	3
C2583	PRJNA1015184	SAMN37347846	C2583	CR-hvKP	Asia	China	Shandong	Homo sapiens	4	5483220	5483220	ST11	4	2
C2601			C2601	CRKP	Asia	China	Shandong	Homo sapiens	8	4059841	4059841	ST15	1	2
C2616			C2616	CRKP	Asia	China	Beijing	Homo sapiens	2	5447185	5447185	ST11	1	2
C2623			C2623	CRKP	Asia	China	Beijing	Homo sapiens	3	5533654	5533654	ST11	1	2
C2659	PRJNA1015184	SAMN37347849	C2659	CR-hvKP	Asia	China	Beijing	Homo sapiens	4	5492695	5492695	ST11	4	2
C2660			C2660	CRKP	Asia	China	Beijing	Homo sapiens	7	5502355	5502355	ST11-1LV	1	2
C2754			C2754	cKP	Asia	China	Xinjiang	Homo sapiens	2	5470580	5470580	ST395	1	1
C2768	PRJNA1015184	SAMN37347851	C2768	hvKP	Asia	China	Guangdong	Homo sapiens	3	5414861	5414861	ST23	5	0
C2835			C2835	cKP	Asia	China	Gansu	Homo sapiens	3	5477411	5477411	ST11	1	0
C3001			C3001	CRKP	Asia	China	Shandong	Homo sapiens	6	5555273	5555273	ST668	0	2
C3033	PRJNA1015184	SAMN37347853	C3033	CR-hvKP	Asia	China	Heilongjiang	Homo sapiens	3	5372603	5372603	ST65	5	2
C3048	PRJNA1015184	SAMN37347854	C3048	hvKP	Asia	China	Hunan	Homo sapiens	3	5371165	5371165	ST11	4	1
C3090			C3090	CRKP	Asia	China	Xinjiang	Homo sapiens	3	5512480	5512480	ST11	1	2
C3096			C3096	CR-hvKP	Asia	China	Xinjiang	Homo sapiens	3	5365457	5365457	ST494	4	2
C3109	PRJNA1015184	SAMN37347856	C3109	CR-hvKP	Asia	China	Neimenggu	Homo sapiens	3	5471796	5471796	ST11	4	2
C313			C313	CRKP	Asia	China	Beijing	Homo sapiens	107	307528	576933	ST1699	0	2
C321			C321	CRKP	Asia	China	Beijing	Homo sapiens	8	5414171	5414171	ST11	1	2
C34			C34	CRKP	Asia	China	Beijing	Homo sapiens	10	5359251	5359251	ST11	1	2
C344			C344	CRKP	Asia	China	Beijing	Homo sapiens	21	5405236	5405236	ST11	1	2
C38			C38	CRKP	Asia	China	Fujian	Homo sapiens	7	3737992	3737992	ST11-1LV	1	2
C386			C386	CRKP	Asia	China	Heilongjiang	Homo sapiens	5	5472338	5472338	ST11	1	2
C389			C389	CRKP	Asia	China	Anhui	Homo sapiens	15	5433422	5433422	ST11	1	2
C3916	PRJNA874350	SAMN32217883	C3916	CR-hvKP	Asia	China	Henan	Homo sapiens	6	5640741	5640741	ST11	4	2
C3973	PRJNA1015184	SAMN37347862	C3973	CR-hvKP	Asia	China	Henan	Homo sapiens	4	5509122	5509122	ST11	4	2
C40			C40	CRKP	Asia	China	Fujian	Homo sapiens	4	5531449	5531449	ST11	1	2
C400	PRJNA1015184	SAMN37347864	C400	CR-hvKP	Asia	China	Beijing	Homo sapiens	4	5473457	5473457	ST23	5	2
C406			C406	CRKP	Asia	China	Guangdong	Homo sapiens	4	5183865	5183865	ST37	0	2
C407			C407	cKP	Asia	China	Guangdong	Homo sapiens	47	774531	2293764	ST1869-2LV	0	1
C41			C41	CRKP	Asia	China	Jiangsu	Homo sapiens	4	5431319	5431319	ST11	1	2
C4120	PRJNA1015184	SAMN37347866	C4120	hvKP	Asia	China	Henan	Homo sapiens	2	5334510	5334510	ST23	5	0
C414			C414	CRKP	Asia	China	Ningxia	Homo sapiens	5	5299830	5299830	ST17	1	2
C42			C42	cKP	Asia	China	Beijing	Homo sapiens	5	5349553	5349553	ST833-2LV	1	0
C425	PRJNA874350	SAMN32217887	C425	CR-hvKP	Asia	China	Hebei	Homo sapiens	4	5380488	5380488	ST11	4	2
C43			C43	cKP	Asia	China	Beijing	Homo sapiens	12	5233134	5233134	ST37	0	1
C440			C440	CRKP	Asia	China	Hunan	Homo sapiens	3	5446770	5446770	ST37	0	2
C450			C450	CRKP	Asia	China	Shandong	Homo sapiens	4	5468515	5468515	ST11	1	2
C4518	PRJNA1015184	SAMN37347868	C4518	hvKP	Asia	China	Ningxia	Homo sapiens	2	5301260	5301260	ST86	4	0
C4519	PRJNA1015184	SAMN37347869	C4519	hvKP	Asia	China	Ningxia	Homo sapiens	2	5439508	5439508	ST1265	5	0
C453			C453	CRKP	Asia	China	Shandong	Homo sapiens	4	5481906	5481906	ST11	1	2
C4561			C4561	cKP	Asia	China	Yunnan	Homo sapiens	2	5325336	5325336	ST25	1	1
C459			C459	CRKP	Asia	China	Shandong	Homo sapiens	6	5210316	5210316	ST313	0	2
C4599	PRJNA1015184	SAMN37347871	C4599	hvKP	Asia	China	Yunnan	Homo sapiens	2	5417414	5417414	ST23	5	0
C460			C460	CRKP	Asia	China	Shandong	Homo sapiens	3	5152505	5152505	ST17	0	2
C477			C477	CRKP	Asia	China	Shandong	Homo sapiens	3	5299654	5299654	ST687	1	2
C478			C478	CRKP	Asia	China	Shandong	Homo sapiens	9	5307994	5307994	ST876	0	2
C482	PRJNA1015184	SAMN37347872	C482	CR-hvKP	Asia	China	Shandong	Homo sapiens	3	5488685	5488685	ST11	4	2
C486	PRJNA1015184	SAMN37347873	C486	CR-hvKP	Asia	China	Shandong	Homo sapiens	4	5528806	5528806	ST11	4	2
C4866	PRJNA1015184	SAMN37347874	C4866	CR-hvKP	Asia	China	Henan	Homo sapiens	4	5375764	5375764	ST65	5	2
C490	PRJNA1015184	SAMN37347875	C490	CR-hvKP	Asia	China	Shandong	Homo sapiens	3	5500203	5500203	ST11	4	2
C495			C495	CRKP	Asia	China	Shandong	Homo sapiens	4	5294111	5294111	ST687	1	2
C496	PRJNA1015184	SAMN37347876	C496	CR-hvKP	Asia	China	Shandong	Homo sapiens	3	5487519	5487519	ST11	4	2
C50			C50	CRKP	Asia	China	Beijing	Homo sapiens	6	5353189	5353189	ST11	1	2
C514			C514	CR-hvKP	Asia	China	Anhui	Homo sapiens	4	5396062	5396062	ST15	4	2
C5227			C5227	cKP	Asia	China	Beijing	Homo sapiens	2	5361387	5361387	ST25	1	0
C53			C53	CRKP	Asia	China	Beijing	Homo sapiens	4	5354716	5354716	ST11	1	2
C539			C539	CRKP	Asia	China	Shandong	Homo sapiens	6	5260736	5260736	ST17	0	2
C569			C569	CRKP	Asia	China	Fujian	Homo sapiens	4	5524275	5524275	ST11	1	2
C57			C57	CRKP	Asia	China	Shaanxi	Homo sapiens	45	1541068	1686223	ST147	0	2
C58			C58	CRKP	Asia	China	Shaanxi	Homo sapiens	7	5343197	5343197	ST147	0	2
C580			C580	CRKP	Asia	China	Guangdong	Homo sapiens	5	5442956	5442956	ST11	1	2
C587			C587	CRKP	Asia	China	Guangdong	Homo sapiens	3	5382379	5382379	ST11	1	2
C59			C59	CRKP	Asia	China	Shaanxi	Homo sapiens	6	5342247	5342247	ST147	0	2
C5908			C5908	CRKP	Asia	China	Beijing	Homo sapiens	4	5193508	5193508	ST638-2LV	0	2
C595			C595	CRKP	Asia	China	Guangdong	Homo sapiens	21	5244562	5244562	ST709	0	2
C60			C60	CRKP	Asia	China	Huibei	Homo sapiens	8	5486766	5486766	ST11	1	2
C62			C62	CRKP	Asia	China	Xinjiang	Homo sapiens	15	5487522	5487522	ST11	1	2
C625			C625	CR-hvKP	Asia	China	Guangdong	Homo sapiens	21	3875539	3875539	ST48	4	2
C631			C631	CRKP	Asia	China	Guangdong	Homo sapiens	6	3332549	3332549	ST1466-1LV	0	2
C639			C639	CR-hvKP	Asia	China	Guangdong	Homo sapiens	3	5249021	5249021	ST412	3	2
C64	PRJNA874350	SAMN30544907	C64	CR-hvKP	Asia	China	Zhejiang	Homo sapiens	25	4095163	4095163	ST11	4	2
C673			C673	CRKP	Asia	China	Guangdong	Homo sapiens	6	5447865	5447865	ST11	1	2
C677			C677	cKP	Asia	China	Guangdong	Homo sapiens	3	5446693	5446693	ST11	1	1
C679			C679	CRKP	Asia	China	Guangdong	Homo sapiens	4	5362679	5362679	ST11	1	2
C695			C695	cKP	Asia	China	Guangdong	Homo sapiens	2	5411002	5411002	ST11	1	0
C73			C73	CRKP	Asia	China	Jiangsu	Homo sapiens	15	5206611	5206611	ST709	1	2
C748			C748	CR-hvKP	Asia	China	Hebei	Homo sapiens	5	5319530	5319530	ST15	4	2
C75			C75	CRKP	Asia	China	Beijing	Homo sapiens	10	5315418	5315418	ST11	1	2
C753			C753	CR-hvKP	Asia	China	Hebei	Homo sapiens	7	5379041	5379041	ST15	4	2
C77			C77	CRKP	Asia	China	Beijing	Homo sapiens	14	5227612	5227612	ST11	1	2
C787	PRJNA1015184	SAMN37347890	C787	CR-hvKP	Asia	China	Guangdong	Homo sapiens	3	5464548	5464548	ST23	5	2
C789	PRJNA1015184	SAMN37347891	C789	CR-hvKP	Asia	China	Shandong	Homo sapiens	5	5474803	5474803	ST11	4	2
C801			C801	CRKP	Asia	China	Beijing	Homo sapiens	10	5466688	5466688	0	1	3
C808	PRJNA1015184	SAMN37347892	C808	CR-hvKP	Asia	China	Jiangsu	Homo sapiens	3	5431960	5431960	ST65	5	2
C82			C82	CRKP	Asia	China	Beijing	Homo sapiens	49	669884	1571575	ST107-1LV	0	2
C84			C84	CRKP	Asia	China	Beijing	Homo sapiens	5	5338590	5338590	ST11	1	2
C87			C87	cKP	Asia	China	Beijing	Homo sapiens	5	5281562	5281562	ST685	0	1
C872			C872	CRKP	Asia	China	Henan	Homo sapiens	18	5458232	5458232	ST11	1	2
C879			C879	CRKP	Asia	China	Fujian	Homo sapiens	5	5484415	5484415	ST11	1	2
C914	PRJNA874350	SAMN32217913	C914	CR-hvKP	Asia	China	Hebei	Homo sapiens	8	5032527	5032527	ST11	4	2
C948	PRJNA1015184	SAMN37347896	C948	hvKP	Asia	China	Zhejiang	Homo sapiens	11	5101385	5101385	ST11-1LV	4	1
C949			C949	CRKP	Asia	China	Zhejiang	Homo sapiens	4	5297838	5297838	ST290	1	2
C950			C950	CRKP	Asia	China	Zhejiang	Homo sapiens	22	5403123	5403123	ST15	1	2
C953			C953	CRKP	Asia	China	Zhejiang	Homo sapiens	4	5419183	5419183	ST895	0	2
C954	PRJNA1015184	SAMN37347897	C954	CR-hvKP	Asia	China	Zhejiang	Homo sapiens	4	5473133	5473133	ST11	4	2
C965			C965	CRKP	Asia	China	Xinjiang	Homo sapiens	7	5185644	5185644	ST2938	0	2
C966			C966	CRKP	Asia	China	Xinjiang	Homo sapiens	7	5185567	5185567	ST2938	0	2
C967			C967	CRKP	Asia	China	Xinjiang	Homo sapiens	5	5326769	5326769	ST290	1	2
C968			C968	cKP	Asia	China	Xinjiang	Homo sapiens	3	5261324	5261324	ST37	0	1
CX104			CX104	CRKP	Asia	China	Beijing	Homo sapiens	45	5446989	5446989	ST11	1	2
CX105			CX105	CRKP	Asia	China	Beijing	Homo sapiens	19	5453175	5453175	ST11	1	2
CX106			CX106	cKP	Asia	China	Beijing	Homo sapiens	50	5402464	5402464	ST11	1	1
CX14			CX14	CRKP	Asia	China	Beijing	Homo sapiens	23	5427715	5427715	ST11	1	2
CX16			CX16	CRKP	Asia	China	Beijing	Homo sapiens	78	5421288	5421288	ST11	1	2
CX20			CX20	CRKP	Asia	China	Beijing	Homo sapiens	5	5477754	5477754	ST11	1	2
CX41			CX41	CRKP	Asia	China	Beijing	Homo sapiens	35	5423450	5423450	ST11	1	2
CX45			CX45	CR-hvKP	Asia	China	Beijing	Homo sapiens	93	5461595	5461595	ST11	4	2
CX77			CX77	CRKP	Asia	China	Beijing	Environment	62	3990872	3990872	ST11	1	2
CX90	PRJNA874350	SAMN32217914	CX90	CR-hvKP	Asia	China	Beijing	Homo sapiens	6	5412829	5412829	ST11	4	2
CY94			CY94	CRKP	Asia	China	Beijing	Homo sapiens	5	5317730	5317730	ST17	1	2
CYHW1623			CYHW1612_2823	cKP	Asia	China	Beijing	Environment	32	5310003	5310003	ST1425	0	0
CYHW1627			CYHW1612_2827	cKP	Asia	China	Beijing	Environment	19	5369590	5369590	ST138-1LV	0	1
CYHW1629			CYHW1612_2829	cKP	Asia	China	Beijing	Environment	41	5030303	5030303	ST622-2LV	0	0
CYHW1630			CYHW1612_2830	cKP	Asia	China	Beijing	Environment	20	5369590	5369590	ST138-1LV	0	1
FZ47			FZ47	cKP	Asia	China	Fujian	Homo sapiens	8	3265623	3265623	ST1112-3LV	0	0
G10			G10, ZJ043	CRKP	Asia	China	Zhejiang	Homo sapiens	5	5452728	5452728	ST11	1	2
G11			G11, ZJ047	CRKP	Asia	China	Zhejiang	Homo sapiens	5	5421654	5421654	ST11	1	2
G12			G12, ZJ051	CRKP	Asia	China	Zhejiang	Homo sapiens	4	5449693	5449693	ST11	1	2
G4			G4, JS042	CRKP	Asia	China	Jiangsu	Homo sapiens	3	5419245	5419245	ST11	1	2
G7			G7, JS030	CRKP	Asia	China	Jiangsu	Homo sapiens	5	5342514	5342514	ST11	1	2
G8			G8, JS038	CRKP	Asia	China	Jiangsu	Homo sapiens	2	5428368	5428368	ST11-1LV	1	2
JNA13037			A37	cKP	Asia	China	Shandong	Homo sapiens	10	5330950	5330950	ST11	0	1
JNA13045			A45	cKP	Asia	China	Shandong	Animals	6	5251473	5251473	ST37	0	1
JNA13071			A71	cKP	Asia	China	Shandong	Animals	7	5255606	5255606	ST37	0	1
JNA13083			A83	cKP	Asia	China	Shandong	Animals	17	5282028	5282028	ST629	0	1
JNA13244			A244	cKP	Asia	China	Shandong	Homo sapiens	16	4522708	4522708	ST37	0	1
JNA13302			A302	cKP	Asia	China	Shandong	Animals	13	5367146	5367146	ST2018	0	1
JNA13438			A438	cKP	Asia	China	Shandong	Animals	18	5253047	5253047	ST37	0	1
JNA13467			A467	cKP	Asia	China	Shandong	Animals	20	5370180	5370180	ST2018	0	1
JNA13468			A468	cKP	Asia	China	Shandong	Animals	20	5367585	5367585	ST2018	0	1
JNA13516			A516	cKP	Asia	China	Shandong	Animals	16	5252396	5252396	ST37	0	1
JNA13528			A528	cKP	Asia	China	Shandong	Environment	25	4726788	4726788	ST2167	0	0
JNA13644			A644	cKP	Asia	China	Shandong	Animals	20	5366081	5366081	ST2018	0	1
JS08015			JS08015	CRKP	Asia	China	Jiangsu	Homo sapiens	13	5154746	5154746	ST1	0	2
JS12043			wT2,12HK2.JS12043	cKP	Asia	China	Jiangsu	Homo sapiens	31	3081227	3081227	ST42	0	0
PPHW1601			PPHW1612_1301	CRKP	Asia	China	Beijing	Environment	26	5466919	5466919	ST11	1	2
R93			R93	CRKP	Asia	China	Beijing	Homo sapiens	5	5350585	5350585	ST11	1	2
SDXM1437			SDXM1437	cKP	Asia	China	Shandong	Animals	12	5174786	5174786	ST1	0	1
SDXM1536			SDXM1536	cKP	Asia	China	Shandong	Animals	32	5105306	5105306	ST37	0	1
SDXM1539			SDXM1539	cKP	Asia	China	Shandong	Animals	31	5233935	5233935	ST11	0	1
SF18003			SF18003	CRKP	Asia	China	Beijing	Homo sapiens	4	5280879	5280879	ST520	0	2
SF18057			SF18057	CRKP	Asia	China	Beijing	Homo sapiens	2	5502883	5502883	ST11	1	2
SF18059	PRJNA1015184	SAMN37347917	SF18059	hvKP	Asia	China	Beijing	Homo sapiens	3	5497685	5497685	ST23	5	0
SF18083			SF18083	CRKP	Asia	China	Beijing	Homo sapiens	3	5490864	5490864	ST11	1	2
SF18111	PRJNA1015184	SAMN37347919	SF18111	CR-hvKP	Asia	China	Beijing	Homo sapiens	3	5457452	5457452	ST11	4	2
SF18186	PRJNA1015184	SAMN37347920	SF18186	CR-hvKP	Asia	China	Beijing	Homo sapiens	3	5450927	5450927	ST11	4	2
SF18193			SF18193	CRKP	Asia	China	Beijing	Homo sapiens	4	5282171	5282171	ST323	0	2
SF18197	PRJNA1015184	SAMN37347921	SF18197	CR-hvKP	Asia	China	Beijing	Homo sapiens	4	5516683	5516683	ST11	4	2
SF18219	PRJNA874350	SAMN32217915	SF18219	CR-hvKP	Asia	China	Beijing	Homo sapiens	4	5403941	5403941	ST11-1LV	4	2
SF18264			SF18264	CRKP	Asia	China	Beijing	Homo sapiens	3	5400715	5400715	ST11	1	2
SF18267	PRJNA1015184	SAMN37347923	SF18267	CR-hvKP	Asia	China	Beijing	Homo sapiens	3	5494894	5494894	ST11	4	2
SF18326	PRJNA874350	SAMN32217916	SF18326	CR-hvKP	Asia	China	Beijing	Homo sapiens	3	5540386	5540386	ST11	4	2
SF18362			SF18362	CRKP	Asia	China	Beijing	Homo sapiens	3	5470912	5470912	ST11	1	2
SF19014			SF19014	CRKP	Asia	China	Henan	Homo sapiens	2	5507305	5507305	ST11	1	2
SF19016	PRJNA1015184	SAMN37347926	SF19016	CR-hvKP	Asia	China	Henan	Homo sapiens	3	5550218	5550218	ST11	4	2
SF19020	PRJNA1015184	SAMN37347927	SF19020	hvKP	Asia	China	Henan	Homo sapiens	5	5175196	5175196	ST1764-1LV	3	1
SF19027	PRJNA874350	SAMN32217922	SF19027	CR-hvKP	Asia	China	Henan	Homo sapiens	2	5620501	5620501	ST11	4	2
SF19033	PRJNA874350	SAMN32217923	SF19033	CR-hvKP	Asia	China	Henan	Homo sapiens	2	5562859	5562859	ST11	4	2
SF19058	PRJNA1015184	SAMN37347928	SF19058	CR-hvKP	Asia	China	Beijing	Homo sapiens	4	5507165	5507165	ST11	4	2
SF19067			SF19067	CRKP	Asia	China	Beijing	Homo sapiens	4	5526917	5526917	ST11	1	2
SF19068	PRJNA1015184	SAMN37347930	SF19068	CR-hvKP	Asia	China	Beijing	Homo sapiens	3	5361044	5361044	ST65	5	2
SF19070	PRJNA1015184	SAMN37347931	SF19070	CR-hvKP	Asia	China	Beijing	Homo sapiens	3	5362389	5362389	ST65	5	2
SF19080	PRJNA1015184	SAMN37347932	SF19080	CR-hvKP	Asia	China	Jiangsu	Homo sapiens	4	5266577	5266577	ST11	4	2
SF19082			SF19082	CRKP	Asia	China	Sichuan	Homo sapiens	3	5380612	5380612	ST15	1	2
SF19083			SF19083	CRKP	Asia	China	Sichuan	Homo sapiens	3	5456963	5456963	ST11	1	2
SF19094			SF19094	cKP	Asia	China	Sichuan	Homo sapiens	1	5376998	5376998	ST11	1	0
SH16005			SH16005	CRKP	Asia	China	Shanghai	Homo sapiens	12	5300472	5300472	ST11	0	2
SY12024			wQ1.KP17.SY12024	cKP	Asia	China	Liaoning	Homo sapiens	3	5233621	5233621	ST298-1LV	0	1
TJ12019	PRJNA1015184	SAMN37347936	TJ12019	hvKP	Asia	China	Tianjin	Homo sapiens	2	5457691	5457691	ST23	5	0
WFA16072			WFA160072	cKP	Asia	China	Shandong	Animals	13	5084774	5084774	ST37-1LV	0	1
WFA16076			WFA160076	CRKP	Asia	China	Shandong	Animals	8	5367183	5367183	ST37	0	2
WFA16084			WFA160084	CRKP	Asia	China	Shandong	Animals	8	5391051	5391051	ST37	0	2
WFA16085			WFA160085	CRKP	Asia	China	Shandong	Animals	6	5249471	5249471	ST726	0	3
WFA16086			WFA160086	cKP	Asia	China	Shandong	Animals	4	5225449	5225449	ST37-1LV	0	0
WFA16098			WFA160098	CRKP	Asia	China	Shandong	Animals	7	5235560	5235560	ST726	0	2
WFJW1604			WFJW1612_1604	CRKP	Asia	China	Shandong	Environment	4	5341027	5341027	ST11	0	2
WH77			WH77	CRKP	Asia	China	Hubei	Homo sapiens	3	5265500	5265500	ST416	0	2
ZJ08033			ZJ08033	CRKP	Asia	China	Zhejiang	Homo sapiens	4	5405979	5405979	ST11	1	2
ZJ08038			ZJ08038	CRKP	Asia	China	Zhejiang	Homo sapiens	11	5418947	5418947	ST11	1	2
ZJ08067			ZJ08067	CRKP	Asia	China	Zhejiang	Homo sapiens	5	5401158	5401158	ST11	1	2
ZRHW1611			ZRHW1612_2111	cKP	Asia	China	Beijing	Environment	17	5219061	5219061	ST399-1LV	0	1
ZZA16070			ZZ16070	cKP	Asia	China	Henan	Environment	15	5248950	5248950	ST726	0	1
ZZA16093			ZZ16093	cKP	Asia	China	Henan	Animals	15	5265312	5265312	ST15	0	1
ZZA16093			ZZ16093	cKP	Asia	China	Henan	Animals	15	5265312	5265312	ST15	0	1
ZZA16094			ZZ16094	cKP	Asia	China	Henan	Animals	7	5270811	5270811	ST15-1LV	0	1
ZZA16094			ZZ16094	cKP	Asia	China	Henan	Animals	7	5270811	5270811	ST15-1LV	0	1

## Sheet: FigureS7ab
gene_name	description	location	C4599_vs_C4599_3K_fc(C4599_3K/C4599)	C4599_vs_C4599_3K_log2fc(C4599_3K/C4599)	C4599_vs_C4599_3K_pvalue	C4599_vs_C4599_3K_padjust	C4599_vs_C4599_3K_regulate	C1789pE_vs_C1789hp1_fc(C1789hp1/C1789pE)	C1789pE_vs_C1789hp1_log2fc(C1789hp1/C1789pE)	C1789pE_vs_C1789hp1_pvalue	C1789pE_vs_C1789hp1_padjust	C1789pE_vs_C1789hp1_regulate	C1789pE_vs_C1789hp5_fc(C1789hp5/C1789pE)	C1789pE_vs_C1789hp5_log2fc(C1789hp5/C1789pE)	C1789pE_vs_C1789hp5_pvalue	C1789pE_vs_C1789hp5_padjust	C1789pE_vs_C1789hp5_regulate
repB_1	RepFIB replication protein A	virulence plasmid	1.06394	0.0894144	0.436214	0.707041	up	0.368842	-1.43893	2.36E-08	6.26E-08	down	0.559224	-0.838503	0.00124464	0.00323677	down
ISYps8	IS3 family transposase ISYps8	virulence plasmid	1.04279	0.0604421	0.63444	0.829103	up	0.454726	-1.13693	9.29E-17	3.94E-16	down	0.747869	-0.419143	0.00216327	0.00534419	down
C4599_05068	hypothetical protein	virulence plasmid	1.20254	0.266089	0.119767	0.366265	up	0.211645	-2.24028	4.46E-46	5.63E-45	down	0.447588	-1.15976	2.01E-14	3.10E-13	down
IS1222	IS3 family transposase IS1222	virulence plasmid	1.16196	0.216557	0.221459	0.500373	up	0.408501	-1.29159	0.000106262	0.000213643	down	0.541369	-0.885317	0.00527127	0.0119711	down
C4599_05074	hypothetical protein	virulence plasmid	0.752349	-0.410525	0.129354	0.383221	down	3.24698	1.6991	1.17E-07	2.95E-07	up	2.84875	1.51033	1.15E-06	5.26E-06	up
C4599_05075	hypothetical protein	virulence plasmid	0.841927	-0.248232	0.157249	0.424082	down	2.07862	1.05563	9.72E-07	2.29E-06	up	1.8656	0.899641	2.07E-05	7.57E-05	up
C4599_05078	hypothetical protein	virulence plasmid	1.6563	0.727962	0.313152	0.596813	up	0.180511	-2.46984	0.00992924	0.0165338	down	0.277942	-1.84715	0.0206658	0.0409396	down
C4599_05079	hypothetical protein	virulence plasmid	0.796288	-0.328638	0.108195	0.348429	down	2.66826	1.4159	2.54E-25	1.50E-24	up	1.48927	0.574602	0.00013185	0.000421674	up
C4599_05083	hypothetical protein	virulence plasmid	1.49365	0.578847	0.00676944	0.0806882	up	0.117456	-3.08981	4.46E-133	6.67E-131	down	0.401764	-1.31558	5.59E-21	2.18E-19	down
C4599_05084	hypothetical protein	virulence plasmid	0.888605	-0.170385	0.362017	0.641887	down	5.37469	2.42618	3.26E-35	2.76E-34	up	2.94967	1.56056	7.24E-14	1.02E-12	up
C4599_05093	hypothetical protein	virulence plasmid	1.15833	0.212051	0.336639	0.619287	up	0.451497	-1.14721	4.50E-05	9.35E-05	down	0.597656	-0.742613	0.00312417	0.0074372	down
silP	Silver exporting P-type ATPase	virulence plasmid	1.26358	0.337516	0.0672711	0.273163	up	0.269708	-1.89053	5.05E-31	3.64E-30	down	0.462396	-1.1128	4.16E-10	3.34E-09	down
C4599_05095	hypothetical protein	virulence plasmid	1.13144	0.178165	0.3675	0.645506	up	0.287298	-1.79938	1.28E-13	4.58E-13	down	0.451763	-1.14636	1.17E-06	5.34E-06	down
mepM_2	Murein DD-endopeptidase MepM	virulence plasmid	0.781391	-0.355883	0.161962	0.428771	down	9.42026	3.23577	8.84E-50	1.27E-48	up	2.14	1.09761	6.08E-05	0.000206494	up
copB	Copper resistance protein B	virulence plasmid	0.788963	-0.34197	0.151763	0.417938	down	2.3987	1.26225	2.87E-10	8.67E-10	up	1.75622	0.812471	6.19E-05	0.000209439	up
pcoC	Copper resistance protein C	virulence plasmid	0.601857	-0.732508	0.0300233	0.175949	down	2.36197	1.23999	0.0270844	0.0425162	up	2.42895	1.28033	0.0145088	0.0296621	up
IS5075	IS110 family transposase IS5075	virulence plasmid	1.43056	0.516579	0.00429266	0.0637216	up	0.42499	-1.2345	4.51E-22	2.40E-21	down	0.629264	-0.668264	4.74E-07	2.33E-06	down
higA	Antitoxin HigA	virulence plasmid	1.02664	0.0379361	0.784495	0.902386	up	0.474712	-1.07488	7.49E-08	1.92E-07	down	0.425905	-1.2314	8.67E-10	6.58E-09	down
higB	mRNA interferase toxin HigB	virulence plasmid	1.04065	0.0574813	0.607377	0.814759	up	0.513307	-0.962105	1.12E-07	2.83E-07	down	0.46719	-1.09792	1.63E-07	8.59E-07	down
hp1	hypothetical protein	virulence plasmid	0.0801594	-3.64098	0.0952029	1	down	219.745	7.77968	2.42E-09	6.83E-09	up	1	0	1	1	no change
hp2	hypothetical protein	virulence plasmid	0.0979917	-3.3512	0.161322	1	down	239.814	7.90577	1.78E-09	5.09E-09	up	1	0	1	1	no change
hp3	hypothetical protein	virulence plasmid	0.00456895	-7.77392	4.77E-10	1.34E-07	down	262.605	8.03675	5.58E-10	1.64E-09	up	1	0	1	1	no change
hp5	hypothetical protein	virulence plasmid	0.0506604	-4.303	2.01E-17	2.83E-14	down	3.45378	1.78817	0.0145766	0.0237789	up	178.206	7.4774	4.05E-67	4.39E-64	up
C4599_05139	hypothetical protein	virulence plasmid	1.26103	0.334603	0.625929	0.824762	up	0.20329	-2.29839	0.0170966	0.027621	down	0.265678	-1.91225	0.026354	0.0507095	down
dppA_4	Periplasmic dipeptide transport protein	virulence plasmid	0.796883	-0.32756	0.116554	0.361583	down	2.14645	1.10195	5.42E-10	1.60E-09	up	1.6472	0.720017	0.000357214	0.00105093	up
C4599_05160	hypothetical protein	virulence plasmid	0.670453	-0.576793	0.0206803	0.147089	down	3.51502	1.81353	6.65E-32	4.95E-31	up	2.36716	1.24316	1.88E-14	2.92E-13	up
C4599_05179	hypothetical protein	virulence plasmid	0.785092	-0.349066	0.0828225	0.301006	down	2.85063	1.51128	1.06E-20	5.34E-20	up	2.08621	1.06089	1.56E-08	9.64E-08	up
IS903	IS5 family transposase IS903	virulence plasmid	0.999994	-8.53e-06	0.999977	0.999996	down	5.16279	2.36815	7.69E-19	3.58E-18	up	3.60874	1.85149	4.28E-11	4.05E-10	up
iutA_2	Ferric aerobactin receptor	virulence plasmid	1.13329	0.180517	0.188112	0.464625	up	0.476928	-1.06816	9.29E-07	2.19E-06	down	0.616603	-0.697585	0.00097487	0.00258474	down
C4599_05205	hypothetical protein	virulence plasmid	0.750414	-0.414241	0.109754	0.351039	down	2.96341	1.56726	2.26E-09	6.41E-09	up	2.37621	1.24866	1.17E-06	5.33E-06	up
C4599_05218	hypothetical protein	virulence plasmid	1.08331	0.115446	0.608002	0.814822	up	0.290834	-1.78173	0.000154657	0.000306051	down	0.912679	-0.13182	0.730641	0.80214	down
decR_2	DNA-binding transcriptional activator DecR	virulence plasmid	1.20979	0.274754	0.15443	0.421146	up	0.409129	-1.28937	2.03E-17	8.87E-17	down	0.537096	-0.896747	1.03E-07	5.63E-07	down
C4599_05220	hypothetical protein	virulence plasmid	1.20258	0.266137	0.162256	0.428771	up	0.223289	-2.16301	1.23E-35	1.06E-34	down	0.408451	-1.29177	9.29E-16	1.78E-14	down
ycjY	putative protein YcjY	virulence plasmid	0.942979	-0.0847018	0.645944	0.835493	down	3.12601	1.64432	2.28E-07	5.61E-07	up	2.6204	1.38978	6.57E-06	2.63E-05	up
C4599_05261	hypothetical protein	virulence plasmid	1.06612	0.0923761	0.681213	0.854326	up	0.472091	-1.08286	0.00181692	0.00324617	down	0.562539	-0.829974	0.00902498	0.0193775	down
ISKpn42	IS110 family transposase ISKpn42	virulence plasmid	1.10041	0.138043	0.423657	0.696725	up	0.305427	-1.7111	2.47E-10	7.47E-10	down	0.44376	-1.17215	6.73E-06	2.69E-05	down
IS2	IS3 family transposase IS2	virulence plasmid	1.11532	0.157458	0.381726	0.659174	up	0.454992	-1.13609	7.04E-05	0.000144265	down	0.469775	-1.08996	0.000110176	0.000357593	down
C4599_05283	hypothetical protein	virulence plasmid	1.18493	0.244798	0.565411	0.788157	up	0.358701	-1.47915	0.0314847	0.0488419	down	0.374265	-1.41787	0.0280918	0.0536352	down
IS903	IS5 family transposase IS903	KPC plasmid	0.903252	-0.146799	0.225022	0.50477	down	2.27869	1.18821	3.76E-28	2.44E-27	up	1.48134	0.566898	1.28E-06	5.81E-06	up
btuB_2	Vitamin B12 transporter BtuB	KPC plasmid	0.715344	-0.48329	0.0135776	0.1168	down	5.30507	2.40737	1.09E-57	1.96E-56	up	2.39191	1.25817	2.03E-15	3.69E-14	up
stbB	Protein StbB	KPC plasmid	0.821515	-0.283641	0.234229	0.51656	down	4.60242	2.20239	2.63E-08	6.93E-08	up	3.56951	1.83573	1.52E-06	6.73E-06	up
parM_2	Plasmid segregation protein ParM	KPC plasmid	0.737923	-0.438457	0.0840665	0.30279	down	4.10474	2.03729	3.53E-07	8.58E-07	up	3.14474	1.65294	1.50E-05	5.63E-05	up
klcA_1	Antirestriction protein KlcA	KPC plasmid	0.692129	-0.530886	0.198766	0.474723	down	2.34038	1.22675	0.0291409	0.0454992	up	1.72806	0.789153	0.206633	0.301294	up
IS5075	IS110 family transposase IS5075	KPC plasmid	1.43056	0.516579	0.00429266	0.0637216	up	0.42499	-1.2345	4.51E-22	2.40E-21	down	0.629264	-0.668264	4.74E-07	2.33E-06	down
blaKPC-2	Carbapenem-hydrolyzing beta-lactamase KPC	KPC plasmid	0.79897	-0.323787	0.014677	0.121969	down	2.07313	1.05181	1.67E-18	7.68E-18	up	1.46424	0.550151	1.81E-05	6.72E-05	up
TnAs1	Tn3 family transposase TnAs1	KPC plasmid	0.925409	-0.111837	0.545246	0.77758	down	2.97044	1.57068	2.12E-22	1.14E-21	up	1.48632	0.571748	0.00137264	0.00353579	up
C4599_05389	hypothetical protein	KPC plasmid	1.25482	0.327478	0.0958335	0.326368	up	0.49926	-1.00214	0.000467397	0.000884458	down	0.636675	-0.651371	0.0164963	0.0333241	down
C4599_05396	hypothetical protein	KPC plasmid	0.794508	-0.331867	0.276774	0.56067	down	2.47749	1.30888	0.0087851	0.0147127	up	2.4238	1.27727	0.0110454	0.02331	up
traM	Relaxosome protein TraM	KPC plasmid	0.917466	-0.124273	0.625335	0.824762	down	1.8655	0.899562	0.00275645	0.00485735	up	2.46521	1.30171	1.40E-05	5.30E-05	up
IS5075	IS110 family transposase IS5075	KPC plasmid	1.43056	0.516579	0.00429266	0.0637216	up	0.42499	-1.2345	4.51E-22	2.40E-21	down	0.629264	-0.668264	4.74E-07	2.33E-06	down
C4599_05439	hypothetical protein	KPC plasmid	0.567919	-0.816243	0.0303087	0.176336	down	4.17601	2.06213	2.29E-08	6.07E-08	up	2.63996	1.40051	0.000584635	0.00163133	up

## Sheet: FigureS7c
seq_id	gene_name	description	location	fc(C4599_3K/C4599)	log2fc	pvalue	padjust	regulate
LEPOKKNL_00001	dnaA	Chromosomal replication initiator protein DnaA	C4599_1	0.80409	-0.314572	0.0197677	0.144775	down
LEPOKKNL_00002	dnaN	Beta sliding clamp	C4599_1	0.892012	-0.164864	0.200885	0.475663	down
LEPOKKNL_00003	recF	DNA replication and repair protein RecF	C4599_1	0.899062	-0.153508	0.234207	0.51656	down
LEPOKKNL_00004	gyrB	DNA gyrase subunit B	C4599_1	0.874998	-0.192649	0.069162	0.276353	down
LEPOKKNL_00005	yidA	Sugar phosphatase YidA	C4599_1	1.07328	0.102025	0.42778	0.699822	up
LEPOKKNL_00006	-	hypothetical protein	C4599_1	1.27351	0.348805	0.142446	0.401567	up
LEPOKKNL_00007	-	hypothetical protein	C4599_1	1.21197	0.277358	0.135742	0.391033	up
LEPOKKNL_00008	lutR	HTH-type transcriptional regulator LutR	C4599_1	1.01628	0.0232964	0.882675	0.95069	up
LEPOKKNL_00009	dgoK1_1	putative 2-dehydro-3-deoxygalactonokinase DgoK1	C4599_1	1.05318	0.0747495	0.74229	0.884155	up
LEPOKKNL_00010	dgoA_1	2-dehydro-3-deoxy-6-phosphogalactonate aldolase	C4599_1	0.88525	-0.175844	0.389978	0.665055	down
LEPOKKNL_00011	dgoD	D-galactonate dehydratase	C4599_1	0.926961	-0.109419	0.492166	0.745973	down
LEPOKKNL_00012	dgoT_1	D-galactonate transporter	C4599_1	1.2451	0.316265	0.162555	0.429103	up
LEPOKKNL_00013	-	hypothetical protein	C4599_1	1.22454	0.292235	0.068942	0.275866	up
LEPOKKNL_00014	-	hypothetical protein	C4599_1	1.38306	0.467868	0.00383292	0.0615543	up
LEPOKKNL_00015	ibpA	Small heat shock protein IbpA	C4599_1	0.806736	-0.309831	0.351988	0.630463	down
LEPOKKNL_00016	ibpB_1	Small heat shock protein IbpB	C4599_1	0.781121	-0.356381	0.362994	0.642606	down
LEPOKKNL_00017	-	hypothetical protein	C4599_1	1.26548	0.339686	0.0260108	0.166551	up
LEPOKKNL_00018	aspT_1	Aspartate/alanine antiporter	C4599_1	1.01836	0.0262487	0.795851	0.907655	up
LEPOKKNL_00019	mngR_1	Mannosyl-D-glycerate transport/metabolism system repressor MngR	C4599_1	1.09164	0.126502	0.651419	0.836387	up
LEPOKKNL_00020	malP_1	PTS system maltose-specific EIICB component	C4599_1	0.537701	-0.895123	0.0122353	0.109611	down
LEPOKKNL_00021	aglB	6-phospho-alpha-glucosidase	C4599_1	0.649108	-0.62347	0.0131585	0.113763	down
LEPOKKNL_00022	yidH	Inner membrane protein YidH	C4599_1	1.21467	0.280561	0.207732	0.483133	up
LEPOKKNL_00023	yidG	Inner membrane protein YidG	C4599_1	1.16607	0.22165	0.346161	0.624799	up
LEPOKKNL_00024	-	hypothetical protein	C4599_1	1.1568	0.210138	0.245548	0.531169	up
LEPOKKNL_00025	dsdA	D-serine dehydratase	C4599_1	0.93611	-0.0952493	0.595308	0.808714	down
LEPOKKNL_00026	dsdX	D-serine transporter DsdX	C4599_1	1.10234	0.140566	0.435644	0.706728	up
LEPOKKNL_00027	dsdC_1	HTH-type transcriptional regulator DsdC	C4599_1	1.15367	0.206225	0.0984307	0.331336	up
LEPOKKNL_00028	emrD	Multidrug resistance protein D	C4599_1	1.04442	0.0627088	0.705782	0.867484	up
LEPOKKNL_00029	-	hypothetical protein	C4599_1	0.823846	-0.279554	0.24637	0.531268	down
LEPOKKNL_00030	-	hypothetical protein	C4599_1	0.906561	-0.141525	0.563215	0.788157	down
LEPOKKNL_00031	-	hypothetical protein	C4599_1	1.55316	0.635206	5.62e-05	0.00464559	up
LEPOKKNL_00032	-	hypothetical protein	C4599_1	1.39194	0.477092	0.0200532	0.144801	up
LEPOKKNL_00033	ilvB	Acetolactate synthase isozyme 1 large subunit	C4599_1	1.04735	0.066743	0.63242	0.828597	up
LEPOKKNL_00034	ilvN	Acetolactate synthase isozyme 1 small subunit	C4599_1	1.04414	0.0623096	0.696637	0.86286	up
LEPOKKNL_00035	uhpA	Transcriptional regulatory protein UhpA	C4599_1	0.810779	-0.302619	0.0943205	0.321995	down
LEPOKKNL_00036	uhpB	Signal transduction histidine-protein kinase/phosphatase UhpB	C4599_1	0.944985	-0.0816361	0.642787	0.834107	down
LEPOKKNL_00037	uhpC	Membrane sensor protein UhpC	C4599_1	0.908111	-0.139059	0.56023	0.787265	down
LEPOKKNL_00038	uhpT	Hexose-6-phosphate:phosphate antiporter	C4599_1	0.860591	-0.2166	0.415391	0.689212	down
LEPOKKNL_00039	-	hypothetical protein	C4599_1	0.93503	-0.0969154	0.473254	0.735098	down
LEPOKKNL_00040	-	hypothetical protein	C4599_1	1.38228	0.467049	0.00144939	0.0364028	up
LEPOKKNL_00041	-	hypothetical protein	C4599_1	1.53508	0.618315	9.39e-05	0.00617022	up
LEPOKKNL_00042	nepI_1	Purine ribonucleoside efflux pump NepI	C4599_1	0.973058	-0.0394019	0.825536	0.921703	down
LEPOKKNL_00043	phnX	Phosphonoacetaldehyde hydrolase	C4599_1	1.23881	0.30895	0.345342	0.624287	up
LEPOKKNL_00044	phnW	2-aminoethylphosphonate--pyruvate transaminase	C4599_1	1.00377	0.00542364	0.977397	0.99096	up
LEPOKKNL_00045	phnR	Putative transcriptional regulator of 2-aminoethylphosphonate degradation operons	C4599_1	1.07045	0.0982209	0.563707	0.788157	up
LEPOKKNL_00046	phnS	Putative 2-aminoethylphosphonate-binding periplasmic protein	C4599_1	0.555524	-0.848078	0.0272346	0.169493	down
LEPOKKNL_00047	phnT	Putative 2-aminoethylphosphonate import ATP-binding protein PhnT	C4599_1	0.805945	-0.311246	0.219038	0.498177	down
LEPOKKNL_00048	phnU	Putative 2-aminoethylphosphonate transport system permease protein PhnU	C4599_1	1.33571	0.417605	0.342963	0.623428	up
LEPOKKNL_00049	phnV_1	Putative 2-aminoethylphosphonate transport system permease protein PhnV	C4599_1	0.797372	-0.326676	0.516368	0.760892	down
LEPOKKNL_00050	lamB_1	Maltoporin	C4599_1	0.74693	-0.420956	0.206619	0.48234	down
LEPOKKNL_00051	chbA_1	PTS system N%2CN'-diacetylchitobiose-specific EIIA component	C4599_1	2.10871	1.07636	0.236167	1	up
LEPOKKNL_00052	licC_1	Lichenan permease IIC component	C4599_1	0.644116	-0.634608	0.0700353	0.278262	down
LEPOKKNL_00053	celA_1	PTS system cellobiose-specific EIIB component	C4599_1	0.511906	-0.966049	0.0614218	0.257304	down
LEPOKKNL_00054	ascG_1	HTH-type transcriptional regulator AscG	C4599_1	0.659792	-0.599916	0.0444544	0.219002	down
LEPOKKNL_00055	pcaK_1	4-hydroxybenzoate transporter PcaK	C4599_1	1.07982	0.110792	0.652376	0.836623	up
LEPOKKNL_00056	galA	Gallate dioxygenase	C4599_1	1.27193	0.347017	0.0446572	0.219425	up
LEPOKKNL_00057	hdfR_1	HTH-type transcriptional regulator HdfR	C4599_1	1.52921	0.612786	0.000459376	0.0179476	up
LEPOKKNL_00058	galB	4-oxalmesaconate hydratase	C4599_1	0.98451	-0.0225226	0.933764	0.96979	down
LEPOKKNL_00059	galC	4-carboxy-4-hydroxy-2-oxoadipic acid aldolase	C4599_1	1.05997	0.0840288	0.796404	0.908018	up
LEPOKKNL_00060	galD	4-oxalomesaconate tautomerase	C4599_1	1.26811	0.342679	0.239225	0.521254	up
LEPOKKNL_00061	-	hypothetical protein	C4599_1	0.769374	-0.378242	0.362377	0.64212	down
LEPOKKNL_00062	-	hypothetical protein	C4599_1	1.52496	0.608768	0.00293818	0.0533232	up
LEPOKKNL_00063	yicL	putative inner membrane transporter YicL	C4599_1	1.15643	0.209683	0.118511	0.364472	up
LEPOKKNL_00064	murP	PTS system N-acetylmuramic acid-specific EIIBC component	C4599_1	1.40256	0.488066	0.0665637	0.271762	up
LEPOKKNL_00065	murQ_1	N-acetylmuramic acid 6-phosphate etherase	C4599_1	1.40518	0.490759	0.0604488	0.254982	up
LEPOKKNL_00066	bcr_1	Bicyclomycin resistance protein	C4599_1	1.17871	0.237209	0.409206	0.682941	up
LEPOKKNL_00067	oprM_1	Outer membrane protein OprM	C4599_1	1.0858	0.118759	0.653531	0.837914	up
LEPOKKNL_00068	mexB	Multidrug resistance protein MexB	C4599_1	1.13988	0.188885	0.464849	0.728246	up
LEPOKKNL_00069	mexA	Multidrug resistance protein MexA	C4599_1	1.07546	0.104956	0.688008	0.858636	up
LEPOKKNL_00070	-	Acetyltransferase	C4599_1	0.949249	-0.0751421	0.629386	0.826909	down
LEPOKKNL_00071	betI_1	HTH-type transcriptional regulator BetI	C4599_1	1.16952	0.225917	0.150721	0.415833	up
LEPOKKNL_00072	bmr3	Multidrug resistance protein 3	C4599_1	1.34651	0.429226	0.0371866	0.195235	up
LEPOKKNL_00073	dmlR_1	HTH-type transcriptional regulator DmlR	C4599_1	1.36009	0.443704	0.0161567	0.130039	up
LEPOKKNL_00074	-	hypothetical protein	C4599_1	1.51555	0.599845	0.0619104	0.258276	up
LEPOKKNL_00075	-	hypothetical protein	C4599_1	1.41892	0.504798	0.147791	0.41101	up
LEPOKKNL_00076	-	hypothetical protein	C4599_1	1.33264	0.414288	0.135616	0.39087	up
LEPOKKNL_00077	rclR_1	RCS-specific HTH-type transcriptional activator RclR	C4599_1	0.998974	-0.00148162	0.995066	0.997633	down
LEPOKKNL_00078	nlpA	Lipoprotein 28	C4599_1	0.890706	-0.166979	0.384553	0.66218	down
LEPOKKNL_00079	-	hypothetical protein	C4599_1	0.870675	-0.199793	0.222177	0.501189	down
LEPOKKNL_00080	rppH_1	RNA pyrophosphohydrolase	C4599_1	1.58143	0.661232	0.000133034	0.0078784	up
LEPOKKNL_00081	-	hypothetical protein	C4599_1	1.38708	0.472053	0.00328053	0.055928	up
LEPOKKNL_00082	cdhR	HTH-type transcriptional regulator CdhR	C4599_1	1.21373	0.279451	0.108092	0.348297	up
LEPOKKNL_00083	yahK	Aldehyde reductase YahK	C4599_1	1.21087	0.27605	0.23128	0.51267	up
LEPOKKNL_00084	-	hypothetical protein	C4599_1	10.452	3.38571	0.251863	1	up
LEPOKKNL_00085	-	hypothetical protein	C4599_1	0.719104	-0.475728	0.0554808	0.245196	down
LEPOKKNL_00086	ycnE	Putative monooxygenase YcnE	C4599_1	1.3472	0.429965	0.415629	0.689212	up
LEPOKKNL_00087	-	Zinc-type alcohol dehydrogenase-like protein	C4599_1	1.14927	0.200719	0.400197	0.674871	up
LEPOKKNL_00088	-	hypothetical protein	C4599_1	0.85548	-0.225193	0.478272	0.739016	down
LEPOKKNL_00089	-	hypothetical protein	C4599_1	0.61765	-0.695138	0.183764	0.458067	down
LEPOKKNL_00090	-	hypothetical protein	C4599_1	1.01076	0.0154406	0.93842	0.971415	up
LEPOKKNL_00091	intS_1	Prophage integrase IntS	C4599_1	1.0607	0.0850191	0.566109	0.788934	up
LEPOKKNL_00093	yicJ_1	Inner membrane symporter YicJ	C4599_1	1.34108	0.423398	0.175123	0.445711	up
LEPOKKNL_00094	yicI	Alpha-xylosidase	C4599_1	1.16024	0.214425	0.28585	0.568667	up
LEPOKKNL_00095	-	hypothetical protein	C4599_1	0.704017	-0.506318	0.00651146	0.0785119	down
LEPOKKNL_00096	bglT	6-phospho-beta-glucosidase BglT	C4599_1	1.29942	0.377872	0.06066	0.255062	up
LEPOKKNL_00097	malP_2	PTS system maltose-specific EIICB component	C4599_1	1.02756	0.0392287	0.86156	0.941557	up
LEPOKKNL_00098	-	hypothetical protein	C4599_1	1.15419	0.206884	0.109878	0.351066	up
LEPOKKNL_00099	xanP_1	Xanthine permease XanP	C4599_1	0.628036	-0.67108	0.0101785	0.0980212	down
LEPOKKNL_00100	gltS	Sodium/glutamate symporter	C4599_1	0.708004	-0.49817	0.0477193	0.225414	down
LEPOKKNL_00101	glpK_1	Glycerol kinase	C4599_1	2.24188	1.16471	0.0587092	0.250606	up
LEPOKKNL_00102	glpF_1	Glycerol uptake facilitator protein	C4599_1	2.05652	1.04021	0.100408	0.333101	up
LEPOKKNL_00103	zapB	Cell division protein ZapB	C4599_1	1.40375	0.489289	0.0246828	0.162078	up
LEPOKKNL_00104	sbp	Sulfate-binding protein	C4599_1	1.25368	0.326171	0.034852	0.188355	up
LEPOKKNL_00105	cdh	CDP-diacylglycerol pyrophosphatase	C4599_1	1.11842	0.161462	0.368533	0.646916	up
LEPOKKNL_00106	-	hypothetical protein	C4599_1	1.13611	0.184101	0.437004	0.707913	up
LEPOKKNL_00107	tpiA	Triosephosphate isomerase	C4599_1	1.47527	0.560983	0.00611241	0.0781279	up
LEPOKKNL_00108	-	hypothetical protein	C4599_1	1.17775	0.23603	0.0992846	0.331893	up
LEPOKKNL_00109	-	hypothetical protein	C4599_1	1.02391	0.0340837	0.835338	0.927128	up
LEPOKKNL_00110	fpr	Flavodoxin/ferredoxin--NADP reductase	C4599_1	1.5583	0.63997	0.00049075	0.0182437	up
LEPOKKNL_00111	glpX	Fructose-1%2C6-bisphosphatase 1 class 2	C4599_1	1.07346	0.102263	0.519559	0.762691	up
LEPOKKNL_00112	recG	ATP-dependent DNA helicase RecG	C4599_1	0.84011	-0.251351	0.0754052	0.289182	down
LEPOKKNL_00113	trmH	tRNA (guanosine(18)-2'-O)-methyltransferase	C4599_1	0.937449	-0.093188	0.530246	0.770047	down
LEPOKKNL_00114	spoT	Bifunctional (p)ppGpp synthase/hydrolase SpoT	C4599_1	0.845432	-0.24224	0.131346	0.385271	down
LEPOKKNL_00115	rpoZ	DNA-directed RNA polymerase subunit omega	C4599_1	0.879234	-0.185682	0.114539	0.359008	down
LEPOKKNL_00116	gmk	Guanylate kinase	C4599_1	0.970009	-0.0439292	0.714557	0.872309	down
LEPOKKNL_00117	ligB	DNA ligase B	C4599_1	1.09974	0.137162	0.425514	0.698645	up
LEPOKKNL_00118	-	hypothetical protein	C4599_1	1.20169	0.265066	0.140551	0.399518	up
LEPOKKNL_00119	clcB_1	Voltage-gated ClC-type chloride channel ClcB	C4599_1	1.12177	0.165772	0.298424	0.582153	up
LEPOKKNL_00120	ada_1	Bifunctional transcriptional activator/DNA repair enzyme Ada	C4599_1	1.12138	0.165274	0.312354	0.596101	up
LEPOKKNL_00121	-	putative protein	C4599_1	1.12476	0.169618	0.467908	0.730339	up
LEPOKKNL_00122	-	hypothetical protein	C4599_1	1.24949	0.32134	0.120043	0.366581	up
LEPOKKNL_00123	-	hypothetical protein	C4599_1	1.29308	0.370812	0.25168	0.535331	up
LEPOKKNL_00124	-	hypothetical protein	C4599_1	0.981056	-0.0275932	0.968902	0.987328	down
LEPOKKNL_00125	ybhF_1	putative multidrug ABC transporter ATP-binding protein YbhF	C4599_1	1.68141	0.749675	0.24616	0.531221	up
LEPOKKNL_00126	ybhR_1	putative multidrug ABC transporter permease YbhR	C4599_1	1.26723	0.34168	0.122041	0.369936	up
LEPOKKNL_00127	rph	Ribonuclease PH	C4599_1	0.804576	-0.3137	0.0333154	0.18521	down
LEPOKKNL_00128	pyrE	Orotate phosphoribosyltransferase	C4599_1	0.721006	-0.471917	0.0452598	0.220862	down
LEPOKKNL_00129	gnl	Gluconolactonase	C4599_1	2.61419	1.38636	7.43e-05	0.00564861	up
LEPOKKNL_00130	slmA	Nucleoid occlusion factor SlmA	C4599_1	0.827759	-0.272717	0.0844544	0.303535	down
LEPOKKNL_00131	dut	Deoxyuridine 5'-triphosphate nucleotidohydrolase	C4599_1	0.880039	-0.184361	0.306451	0.589302	down
LEPOKKNL_00132	coaBC	Coenzyme A biosynthesis bifunctional protein CoaBC	C4599_1	0.934385	-0.0979117	0.50044	0.752802	down
LEPOKKNL_00133	-	hypothetical protein	C4599_1	0.991287	-0.0126255	0.910885	0.95967	down
LEPOKKNL_00134	rpmB	50S ribosomal protein L28	C4599_1	0.718487	-0.476966	0.000935114	0.0292734	down
LEPOKKNL_00135	rpmG	50S ribosomal protein L33	C4599_1	0.697815	-0.519083	0.000254523	0.0117372	down
LEPOKKNL_00136	mutM	Formamidopyrimidine-DNA glycosylase	C4599_1	1.07498	0.104315	0.495941	0.748061	up
LEPOKKNL_00137	coaD	Phosphopantetheine adenylyltransferase	C4599_1	1.05287	0.0743219	0.60435	0.812725	up
LEPOKKNL_00138	-	hypothetical protein	C4599_1	1.04581	0.0646151	0.62285	0.824701	up
LEPOKKNL_00139	waaA	3-deoxy-D-manno-octulosonic acid transferase	C4599_1	0.927984	-0.107828	0.380599	0.657931	down
LEPOKKNL_00140	-	hypothetical protein	C4599_1	0.908852	-0.137882	0.26565	0.549793	down
LEPOKKNL_00141	pglJ	N-acetylgalactosamine-N%2CN'-diacetylbacillosaminyl-diphospho-undecaprenol 4-alpha-N-acetylgalactosaminyltransferase	C4599_1	0.879198	-0.18574	0.191738	0.46722	down
LEPOKKNL_00142	rfaG	Lipopolysaccharide core biosynthesis protein RfaG	C4599_1	0.934609	-0.0975648	0.448421	0.717933	down
LEPOKKNL_00143	rfaQ	Lipopolysaccharide core heptosyltransferase RfaQ	C4599_1	1.09846	0.135482	0.199934	0.475554	up
LEPOKKNL_00144	-	hypothetical protein	C4599_1	1.09093	0.125554	0.231458	0.51267	up
LEPOKKNL_00145	-	hypothetical protein	C4599_1	0.896369	-0.157835	0.343626	0.623625	down
LEPOKKNL_00146	-	hypothetical protein	C4599_1	0.914423	-0.129067	0.523157	0.765284	down
LEPOKKNL_00147	-	hypothetical protein	C4599_1	0.868605	-0.203228	0.350401	0.629625	down
LEPOKKNL_00148	rfaC	Lipopolysaccharide heptosyltransferase 1	C4599_1	1.01033	0.0148206	0.918685	0.962905	up
LEPOKKNL_00149	rfaF	ADP-heptose--LPS heptosyltransferase 2	C4599_1	1.04035	0.057064	0.640542	0.833156	up
LEPOKKNL_00150	hldD	ADP-L-glycero-D-manno-heptose-6-epimerase	C4599_1	1.10292	0.141333	0.208701	0.484445	up
LEPOKKNL_00151	kbl	2-amino-3-ketobutyrate coenzyme A ligase	C4599_1	1.18832	0.248922	0.0900033	0.313341	up
LEPOKKNL_00152	tdh	L-threonine 3-dehydrogenase	C4599_1	1.1592	0.213126	0.147017	0.410088	up
LEPOKKNL_00153	-	hypothetical protein	C4599_1	1.24862	0.32034	0.0184512	0.14009	up
LEPOKKNL_00154	-	hypothetical protein	C4599_1	1.07851	0.10904	0.526433	0.767637	up
LEPOKKNL_00155	envC	Murein hydrolase activator EnvC	C4599_1	1.04964	0.0698998	0.604849	0.812725	up
LEPOKKNL_00156	gpmI	2%2C3-bisphosphoglycerate-independent phosphoglycerate mutase	C4599_1	1.08991	0.124214	0.38887	0.664374	up
LEPOKKNL_00157	yibN	putative protein YibN	C4599_1	0.789944	-0.340177	0.0394408	0.203199	down
LEPOKKNL_00158	grxC	Glutaredoxin 3	C4599_1	0.96477	-0.0517428	0.706199	0.867484	down
LEPOKKNL_00159	secB	Protein-export protein SecB	C4599_1	0.980833	-0.0279202	0.807645	0.913329	down
LEPOKKNL_00160	gpsA	Glycerol-3-phosphate dehydrogenase [NAD(P)+]	C4599_1	0.923819	-0.114319	0.309885	0.593604	down
LEPOKKNL_00161	cysE	Serine acetyltransferase	C4599_1	1.00071	0.00102964	0.993485	0.997307	up
LEPOKKNL_00162	trmL_1	tRNA (cytidine(34)-2'-O)-methyltransferase	C4599_1	0.732483	-0.449132	0.0290307	0.173673	down
LEPOKKNL_00163	lldD_1	L-lactate dehydrogenase	C4599_1	0.732941	-0.448231	0.0797929	0.297689	down
LEPOKKNL_00164	lldR_1	Putative L-lactate dehydrogenase operon regulatory protein	C4599_1	0.786549	-0.346392	0.208854	0.48445	down
LEPOKKNL_00165	lldP	L-lactate permease	C4599_1	0.871987	-0.197621	0.400292	0.674871	down
LEPOKKNL_00166	yibL	putative protein YibL	C4599_1	0.924019	-0.114005	0.366778	0.644856	down
LEPOKKNL_00167	-	hypothetical protein	C4599_1	1.26089	0.334444	0.0739757	0.287157	up
LEPOKKNL_00168	mtlR	Mannitol operon repressor	C4599_1	1.20006	0.263112	0.156881	0.423519	up
LEPOKKNL_00169	mtlD	Mannitol-1-phosphate 5-dehydrogenase	C4599_1	1.52256	0.606498	0.00768434	0.085778	up
LEPOKKNL_00170	mtlA	PTS system mannitol-specific EIICBA component	C4599_1	1.72339	0.78525	0.00196806	0.0436492	up
LEPOKKNL_00171	yibF	putative GST-like protein YibF	C4599_1	1.68871	0.755926	0.0053913	0.0725634	up
LEPOKKNL_00172	selA	L-seryl-tRNA(Sec) selenium transferase	C4599_1	1.10611	0.145492	0.225658	0.505009	up
LEPOKKNL_00173	selB	Selenocysteine-specific elongation factor	C4599_1	1.11413	0.155917	0.346962	0.625276	up
LEPOKKNL_00174	cooF	Iron-sulfur protein	C4599_1	1.2911	0.368606	0.028705	0.173018	up
LEPOKKNL_00175	avtA	Valine--pyruvate aminotransferase	C4599_1	0.92675	-0.109748	0.482663	0.741929	down
LEPOKKNL_00176	malS	Periplasmic alpha-amylase	C4599_1	1.05606	0.0786906	0.601253	0.811228	up
LEPOKKNL_00177	-	hypothetical protein	C4599_1	0.984002	-0.0232662	0.835101	0.927128	down
LEPOKKNL_00178	xylR	Xylose operon regulatory protein	C4599_1	1.00302	0.0043541	0.966839	0.98696	up
LEPOKKNL_00179	xylH_1	Xylose transport system permease protein XylH	C4599_1	0.938348	-0.0918047	0.696018	0.86251	down
LEPOKKNL_00180	xylG_1	Xylose import ATP-binding protein XylG	C4599_1	0.956628	-0.0639702	0.761495	0.892828	down
LEPOKKNL_00181	xylF_1	D-xylose-binding periplasmic protein	C4599_1	0.845347	-0.242384	0.320954	0.60492	down
LEPOKKNL_00182	xylA_1	Xylose isomerase	C4599_1	1.43419	0.520241	0.00216413	0.0451448	up
LEPOKKNL_00183	xylB_1	Xylulose kinase	C4599_1	1.432	0.518029	0.00106821	0.0311387	up
LEPOKKNL_00184	yiaB	Inner membrane protein YiaB	C4599_1	1.10525	0.144372	0.655079	0.839324	up
LEPOKKNL_00185	yiaA	Inner membrane protein YiaA	C4599_1	0.658027	-0.60378	0.160177	0.427291	down
LEPOKKNL_00186	wecH	O-acetyltransferase WecH	C4599_1	1.19207	0.253471	0.0419762	0.211801	up
LEPOKKNL_00187	-	hypothetical protein	C4599_1	1.3173	0.397585	0.0399742	0.205009	up
LEPOKKNL_00188	glyQ	Glycine--tRNA ligase alpha subunit	C4599_1	0.868325	-0.203694	0.0930249	0.31909	down
LEPOKKNL_00189	glyS	Glycine--tRNA ligase beta subunit	C4599_1	0.871669	-0.198148	0.123436	0.372413	down
LEPOKKNL_00190	-	hypothetical protein	C4599_1	1.01892	0.0270477	0.907316	0.959299	up
LEPOKKNL_00191	ettA_1	Energy-dependent translational throttle protein EttA	C4599_1	1.10747	0.147263	0.191603	0.46722	up
LEPOKKNL_00192	cspA	Cold shock protein CspA	C4599_1	0.767536	-0.381694	0.012859	0.112421	down
LEPOKKNL_00193	-	hypothetical protein	C4599_1	1.51159	0.596063	0.0431507	0.215143	up
LEPOKKNL_00194	pcaK_2	4-hydroxybenzoate transporter PcaK	C4599_1	1.1544	0.207144	0.340794	0.622544	up
LEPOKKNL_00195	-	hypothetical protein	C4599_1	1.015	0.0214787	0.834038	0.926965	up
LEPOKKNL_00196	ghrB_1	Glyoxylate/hydroxypyruvate reductase B	C4599_1	1.04526	0.0638593	0.69936	0.864231	up
LEPOKKNL_00197	ttuB_1	Putative tartrate transporter	C4599_1	1.06845	0.0955257	0.420984	0.694358	up
LEPOKKNL_00198	kdgK_1	2-dehydro-3-deoxygluconokinase	C4599_1	1.25011	0.322053	0.0173189	0.135516	up
LEPOKKNL_00199	-	hypothetical protein	C4599_1	1.18162	0.240771	0.0533643	0.239701	up
LEPOKKNL_00200	kdgR_1	HTH-type transcriptional regulator KdgR	C4599_1	1.01227	0.0175961	0.899592	0.956549	up
LEPOKKNL_00201	yiaD	putative lipoprotein YiaD	C4599_1	0.957339	-0.0628986	0.622415	0.824319	down
LEPOKKNL_00202	bisC	Biotin sulfoxide reductase	C4599_1	1.03601	0.0510444	0.623624	0.824762	up
LEPOKKNL_00203	yjaB_1	putative N-acetyltransferase YjaB	C4599_1	1.14662	0.197391	0.0988457	0.33141	up
LEPOKKNL_00204	tag	DNA-3-methyladenine glycosylase 1	C4599_1	0.978967	-0.0306681	0.805489	0.912096	down
LEPOKKNL_00205	-	hypothetical protein	C4599_1	1.23254	0.301636	0.0366268	0.194032	up
LEPOKKNL_00206	yhjX	putative MFS-type transporter YhjX	C4599_1	1.2847	0.361428	0.0488972	0.228298	up
LEPOKKNL_00207	eptB	Kdo(2)-lipid A phosphoethanolamine 7''-transferase	C4599_1	0.741141	-0.43218	0.00325042	0.0558111	down
LEPOKKNL_00208	-	hypothetical protein	C4599_1	0.839653	-0.252135	0.197064	0.473346	down
LEPOKKNL_00210	ISKpn1	IS3 family transposase ISKpn1	C4599_1	1	0	1	1	no change
LEPOKKNL_00211	ISKpn1	IS3 family transposase ISKpn1	C4599_1	1.10323	0.141737	0.343484	0.623623	up
LEPOKKNL_00212	dppA_1	Periplasmic dipeptide transport protein	C4599_1	1.18482	0.244662	0.297636	0.581222	up
LEPOKKNL_00213	dppB_1	Dipeptide transport system permease protein DppB	C4599_1	0.97212	-0.0407934	0.889754	0.952888	down
LEPOKKNL_00214	dppC	Dipeptide transport system permease protein DppC	C4599_1	0.830313	-0.268272	0.327097	0.610543	down
LEPOKKNL_00215	dppD_1	Dipeptide transport ATP-binding protein DppD	C4599_1	0.796494	-0.328264	0.211892	0.488228	down
LEPOKKNL_00216	oppF_1	Oligopeptide transport ATP-binding protein OppF	C4599_1	0.767546	-0.381675	0.170961	0.439391	down
LEPOKKNL_00217	-	hypothetical protein	C4599_1	1.12524	0.170234	0.361153	0.640961	up
LEPOKKNL_00218	bcsQ_1	Cellulose biosynthesis protein BcsQ	C4599_1	0.988572	-0.0165827	0.929896	0.968324	down
LEPOKKNL_00219	acsAB_1	Cellulose synthase 1	C4599_1	1.01871	0.0267377	0.879677	0.948427	up
LEPOKKNL_00220	bcsB_1	Cyclic di-GMP-binding protein	C4599_1	0.955499	-0.0656737	0.727712	0.877837	down
LEPOKKNL_00221	lapB_1	Lipopolysaccharide assembly protein B	C4599_1	0.846325	-0.240717	0.224072	0.503647	down
LEPOKKNL_00222	-	hypothetical protein	C4599_1	0.794643	-0.331621	0.10768	0.347553	down
LEPOKKNL_00223	-	Endoglucanase	C4599_1	0.974474	-0.0373048	0.844326	0.932139	down
LEPOKKNL_00224	-	hypothetical protein	C4599_1	1.18204	0.241277	0.270108	0.553396	up
LEPOKKNL_00225	-	hypothetical protein	C4599_1	1.11232	0.153575	0.500805	0.753012	up
LEPOKKNL_00226	bcsE	Cyclic di-GMP binding protein BcsE	C4599_1	1.30111	0.379739	0.0552179	0.244226	up
LEPOKKNL_00227	yhjR	Protein YhjR	C4599_1	1.47446	0.560189	0.0202489	0.144975	up
LEPOKKNL_00228	bcsQ_2	Cellulose biosynthesis protein BcsQ	C4599_1	1.50495	0.589717	0.0114493	0.105347	up
LEPOKKNL_00229	bcsA	Cellulose synthase catalytic subunit [UDP-forming]	C4599_1	1.24061	0.311055	0.120088	0.366581	up
LEPOKKNL_00230	bcsB_2	Cyclic di-GMP-binding protein	C4599_1	1.12331	0.16775	0.405445	0.679258	up
LEPOKKNL_00231	bcsZ	Endoglucanase	C4599_1	1.09293	0.128202	0.565355	0.788157	up
LEPOKKNL_00232	bcsC	Cellulose synthase operon protein C	C4599_1	1.00191	0.00275746	0.990024	0.995509	up
LEPOKKNL_00233	pdeK	putative cyclic di-GMP phosphodiesterase PdeK	C4599_1	1.03066	0.0435751	0.769877	0.896569	up
LEPOKKNL_00234	dctA_1	Aerobic C4-dicarboxylate transport protein	C4599_1	1.25313	0.325541	0.0980852	0.330868	up
LEPOKKNL_00235	yhjJ	Protein YhjJ	C4599_1	0.928714	-0.106693	0.329957	0.613666	down
LEPOKKNL_00236	kdgK_2	2-dehydro-3-deoxygluconokinase	C4599_1	1.27151	0.346541	0.0361081	0.192241	up
LEPOKKNL_00237	-	hypothetical protein	C4599_1	1.35544	0.43876	0.0358124	0.191818	up
LEPOKKNL_00238	yhjE_1	Inner membrane metabolite transport protein YhjE	C4599_1	1.14201	0.191575	0.420419	0.693781	up
LEPOKKNL_00239	yhjD	Inner membrane protein YhjD	C4599_1	1.30584	0.384978	0.0527446	0.238512	up
LEPOKKNL_00240	dmlR_2	HTH-type transcriptional regulator DmlR	C4599_1	1.49477	0.579922	0.00691191	0.0815229	up
LEPOKKNL_00241	fabG_1	3-oxoacyl-[acyl-carrier-protein] reductase FabG	C4599_1	1.34586	0.428526	0.0881698	0.309793	up
LEPOKKNL_00242	-	hypothetical protein	C4599_1	1.46784	0.553693	0.00923754	0.093758	up
LEPOKKNL_00243	treF	Cytoplasmic trehalase	C4599_1	1.56485	0.646027	0.00286617	0.0527044	up
LEPOKKNL_00244	-	hypothetical protein	C4599_1	1.19828	0.260966	0.112811	0.356359	up
LEPOKKNL_00245	gstB_1	Glutathione S-transferase GstB	C4599_1	1.21075	0.275906	0.169158	0.436751	up
LEPOKKNL_00246	gor	Glutathione reductase	C4599_1	1.14764	0.198676	0.220479	0.499966	up
LEPOKKNL_00247	rlmJ	Ribosomal RNA large subunit methyltransferase J	C4599_1	0.968788	-0.0457468	0.736007	0.881033	down
LEPOKKNL_00248	-	hypothetical protein	C4599_1	1.55376	0.635763	0.0178285	0.138623	up
LEPOKKNL_00249	prlC	Oligopeptidase A	C4599_1	1.25545	0.328207	0.0122757	0.109798	up
LEPOKKNL_00250	rsmJ	Ribosomal RNA small subunit methyltransferase J	C4599_1	1.09584	0.132042	0.483952	0.742896	up
LEPOKKNL_00251	dtpB	Dipeptide and tripeptide permease B	C4599_1	1.04447	0.0627733	0.565316	0.788157	up
LEPOKKNL_00252	uspA	Universal stress protein A	C4599_1	1.37993	0.464594	0.000331456	0.0140208	up
LEPOKKNL_00253	uspB	Universal stress protein B	C4599_1	1.60974	0.68683	0.0036292	0.0590112	up
LEPOKKNL_00254	pitA	Low-affinity inorganic phosphate transporter 1	C4599_1	0.902773	-0.147565	0.225945	0.505234	down
LEPOKKNL_00255	-	putative protein	C4599_1	1.03902	0.0552204	0.607729	0.814822	up
LEPOKKNL_00256	-	Magnesium transporter MgtE	C4599_1	0.877317	-0.18883	0.412269	0.68683	down
LEPOKKNL_00257	-	hypothetical protein	C4599_1	1.21278	0.278317	0.0818088	0.299891	up
LEPOKKNL_00258	nikR	Nickel-responsive regulator	C4599_1	2.03615	1.02584	0.0055032	0.0735415	up
LEPOKKNL_00259	nikE	Nickel import ATP-binding protein NikE	C4599_1	1.40089	0.486343	0.0740097	0.287157	up
LEPOKKNL_00260	nikD	Nickel import ATP-binding protein NikD	C4599_1	1.90196	0.927487	0.00578003	0.0761556	up
LEPOKKNL_00261	nikC	Nickel transport system permease protein NikC	C4599_1	1.70328	0.768312	0.00166463	0.0395483	up
LEPOKKNL_00262	nikB	Nickel transport system permease protein NikB	C4599_1	1.74574	0.803837	9.59e-05	0.00617022	up
LEPOKKNL_00263	nikA	Nickel-binding periplasmic protein	C4599_1	1.9867	0.990372	0.000474366	0.0182151	up
LEPOKKNL_00264	allS_1	HTH-type transcriptional activator AllS	C4599_1	1.18362	0.243203	0.202712	0.477889	up
LEPOKKNL_00265	padC	Phenolic acid decarboxylase PadC	C4599_1	1.53636	0.619512	0.0248775	0.162541	up
LEPOKKNL_00266	arnB	UDP-4-amino-4-deoxy-L-arabinose--oxoglutarate aminotransferase	C4599_1	1.19184	0.25319	0.0686438	0.275457	up
LEPOKKNL_00267	arnC_1	Undecaprenyl-phosphate 4-deoxy-4-formamido-L-arabinose transferase	C4599_1	1.12513	0.170097	0.220882	0.500275	up
LEPOKKNL_00268	arnA	Bifunctional polymyxin resistance protein ArnA	C4599_1	1.05529	0.077637	0.539836	0.774542	up
LEPOKKNL_00269	arnD	putative 4-deoxy-4-formamido-L-arabinose-phosphoundecaprenol deformylase ArnD	C4599_1	1.12285	0.167161	0.340295	0.6224	up
LEPOKKNL_00270	arnT	Undecaprenyl phosphate-alpha-4-amino-4-deoxy-L-arabinose arabinosyl transferase	C4599_1	1.21133	0.276591	0.100681	0.333586	up
LEPOKKNL_00271	arnE	putative 4-amino-4-deoxy-L-arabinose-phosphoundecaprenol flippase subunit ArnE	C4599_1	1.20834	0.273029	0.208668	0.484445	up
LEPOKKNL_00272	arnF	putative 4-amino-4-deoxy-L-arabinose-phosphoundecaprenol flippase subunit ArnF	C4599_1	1.19552	0.257634	0.155224	0.421837	up
LEPOKKNL_00273	yhhT_1	Putative transport protein YhhT	C4599_1	1.21721	0.283577	0.125165	0.375014	up
LEPOKKNL_00274	yhhS_1	putative MFS-type transporter YhhS	C4599_1	1.09569	0.131846	0.313995	0.598115	up
LEPOKKNL_00275	-	hypothetical protein	C4599_1	1.03919	0.0554581	0.601578	0.811228	up
LEPOKKNL_00276	yhhQ	Queuosine precursor transporter	C4599_1	0.770406	-0.376309	0.0845841	0.303682	down
LEPOKKNL_00277	tusA	Sulfur carrier protein TusA	C4599_1	0.78036	-0.357789	0.00780317	0.0862463	down
LEPOKKNL_00278	zntA	Zinc/cadmium/lead-transporting P-type ATPase	C4599_1	0.891049	-0.166424	0.53147	0.770784	down
LEPOKKNL_00279	-	hypothetical protein	C4599_1	1.38257	0.467355	0.00575728	0.0760339	up
LEPOKKNL_00280	-	hypothetical protein	C4599_1	1.22733	0.295528	0.0449446	0.219877	up
LEPOKKNL_00281	-	hypothetical protein	C4599_1	0.910765	-0.134849	0.503309	0.754896	down
LEPOKKNL_00282	rsmD	Ribosomal RNA small subunit methyltransferase D	C4599_1	1.04556	0.0642759	0.648862	0.836119	up
LEPOKKNL_00283	ftsY	Signal recognition particle receptor FtsY	C4599_1	0.990471	-0.0138137	0.894646	0.953999	down
LEPOKKNL_00284	ftsE	Cell division ATP-binding protein FtsE	C4599_1	1.01258	0.018038	0.871551	0.945263	up
LEPOKKNL_00285	ftsX	Cell division protein FtsX	C4599_1	1.04389	0.0619632	0.602966	0.811745	up
LEPOKKNL_00286	rpoH	RNA polymerase sigma factor RpoH	C4599_1	0.929559	-0.105381	0.309544	0.593253	down
LEPOKKNL_00287	gabR_1	HTH-type transcriptional regulatory protein GabR	C4599_1	1.44239	0.528461	0.00991983	0.0969291	up
LEPOKKNL_00288	puuE	4-aminobutyrate aminotransferase PuuE	C4599_1	0.65283	-0.61522	0.0826693	0.300771	down
LEPOKKNL_00289	-	hypothetical protein	C4599_1	0.952335	-0.0704588	0.791577	0.905534	down
LEPOKKNL_00290	livJ_1	Leu/Ile/Val-binding protein	C4599_1	0.934936	-0.0970603	0.549199	0.779464	down
LEPOKKNL_00291	panM	PanD regulatory factor	C4599_1	1.12344	0.167918	0.423969	0.697034	up
LEPOKKNL_00292	livK	Leucine-specific-binding protein	C4599_1	1.10232	0.140542	0.425517	0.698645	up
LEPOKKNL_00293	livH_1	High-affinity branched-chain amino acid transport system permease protein LivH	C4599_1	1.06726	0.0939121	0.584678	0.803055	up
LEPOKKNL_00294	-	hypothetical protein	C4599_1	0.960542	-0.0580787	0.741609	0.884155	down
LEPOKKNL_00295	lptB_1	Lipopolysaccharide export system ATP-binding protein LptB	C4599_1	0.945922	-0.080207	0.58811	0.804586	down
LEPOKKNL_00296	livF_1	High-affinity branched-chain amino acid transport ATP-binding protein LivF	C4599_1	1.08275	0.114699	0.514825	0.759787	up
LEPOKKNL_00297	-	hypothetical protein	C4599_1	1.11666	0.159196	0.44262	0.712294	up
LEPOKKNL_00298	-	hypothetical protein	C4599_1	1.13194	0.178802	0.238286	0.521039	up
LEPOKKNL_00299	ugpB_1	sn-glycerol-3-phosphate-binding periplasmic protein UgpB	C4599_1	1.61111	0.688052	0.000222024	0.0109356	up
LEPOKKNL_00300	ugpA_1	sn-glycerol-3-phosphate transport system permease protein UgpA	C4599_1	1.75585	0.812172	0.000449319	0.0176774	up
LEPOKKNL_00301	lacG_1	Lactose transport system permease protein LacG	C4599_1	1.27497	0.350462	0.326201	0.609906	up
LEPOKKNL_00302	ugpC_1	sn-glycerol-3-phosphate import ATP-binding protein UgpC	C4599_1	1.04493	0.063406	0.722109	0.875606	up
LEPOKKNL_00303	ugpQ	Glycerophosphodiester phosphodiesterase%2C cytoplasmic	C4599_1	0.980892	-0.0278334	0.863111	0.942269	down
LEPOKKNL_00304	yhhA	putative protein YhhA	C4599_1	1.37122	0.455463	0.0214863	0.150538	up
LEPOKKNL_00305	ggt	Glutathione hydrolase proenzyme	C4599_1	1.23194	0.300927	0.149535	0.414425	up
LEPOKKNL_00306	aaaT	L-amino acid N-acetyltransferase AaaT	C4599_1	1.26679	0.341173	0.0305723	0.176821	up
LEPOKKNL_00307	-	hypothetical protein	C4599_1	1.15682	0.210169	0.263474	0.547784	up
LEPOKKNL_00308	yhhX	putative oxidoreductase YhhX	C4599_1	1.30745	0.386757	0.0218092	0.151667	up
LEPOKKNL_00309	yhhW	Quercetin 2%2C3-dioxygenase	C4599_1	1.20802	0.272642	0.0269856	0.168877	up
LEPOKKNL_00310	gntR_1	HTH-type transcriptional regulator GntR	C4599_1	1.08665	0.119892	0.328318	0.611795	up
LEPOKKNL_00311	gntK	Thermoresistant gluconokinase	C4599_1	1.14389	0.193947	0.197021	0.473346	up
LEPOKKNL_00312	gntU	Low-affinity gluconate transporter	C4599_1	0.988266	-0.0170288	0.914438	0.961254	down
LEPOKKNL_00313	asd_1	Aspartate-semialdehyde dehydrogenase	C4599_1	1.06516	0.0910647	0.417398	0.690747	up
LEPOKKNL_00314	glgB	1%2C4-alpha-glucan branching enzyme GlgB	C4599_1	1.44149	0.527562	0.0191157	0.142822	up
LEPOKKNL_00315	glgX	Glycogen debranching enzyme	C4599_1	1.25766	0.330738	0.121158	0.368453	up
LEPOKKNL_00316	glgC	Glucose-1-phosphate adenylyltransferase	C4599_1	1.14048	0.189642	0.294761	0.577613	up
LEPOKKNL_00317	glgA	Glycogen synthase	C4599_1	1.1218	0.165815	0.40755	0.680985	up
LEPOKKNL_00318	malP_3	Maltodextrin phosphorylase	C4599_1	1.12536	0.170382	0.465577	0.728347	up
LEPOKKNL_00319	glpD	Aerobic glycerol-3-phosphate dehydrogenase	C4599_1	1.61396	0.690605	0.0844369	0.303535	up
LEPOKKNL_00320	glpE_1	Thiosulfate sulfurtransferase GlpE	C4599_1	1.38736	0.47234	0.0288055	0.173141	up
LEPOKKNL_00321	glpG	Rhomboid protease GlpG	C4599_1	1.21932	0.286071	0.131866	0.385712	up
LEPOKKNL_00322	glpR_1	Glycerol-3-phosphate regulon repressor	C4599_1	1.1798	0.238547	0.141894	0.400953	up
LEPOKKNL_00323	malT_1	HTH-type transcriptional regulator MalT	C4599_1	1.1275	0.173129	0.119038	0.364905	up
LEPOKKNL_00324	malP_4	Maltodextrin phosphorylase	C4599_1	1.20119	0.264463	0.18976	0.46663	up
LEPOKKNL_00325	malQ	4-alpha-glucanotransferase	C4599_1	1.34589	0.428564	0.033034	0.184159	up
LEPOKKNL_00326	gntT	High-affinity gluconate transporter	C4599_1	1.10086	0.138637	0.366405	0.644856	up
LEPOKKNL_00327	nfuA	Fe/S biogenesis protein NfuA	C4599_1	0.809089	-0.305629	0.020127	0.144801	down
LEPOKKNL_00328	-	hypothetical protein	C4599_1	1.34898	0.431874	0.048208	0.226764	up
LEPOKKNL_00329	bioH	Pimeloyl-[acyl-carrier protein] methyl ester esterase	C4599_1	0.982341	-0.0257042	0.89926	0.956549	down
LEPOKKNL_00330	-	hypothetical protein	C4599_1	1.00226	0.00326208	0.988783	0.995117	up
LEPOKKNL_00331	feoC	putative [Fe-S]-dependent transcriptional repressor	C4599_1	0.621015	-0.687299	0.000117342	0.00715967	down
LEPOKKNL_00332	feoB	Fe(2+) transporter FeoB	C4599_1	0.718391	-0.477159	0.000228579	0.0109356	down
LEPOKKNL_00333	feoA	Fe(2+) transport protein A	C4599_1	0.811471	-0.301389	0.00617013	0.0781279	down
LEPOKKNL_00334	yhgF	Protein YhgF	C4599_1	1.06516	0.0910647	0.419416	0.692991	up
LEPOKKNL_00335	greB	Transcription elongation factor GreB	C4599_1	1.28061	0.356826	0.0200717	0.144801	up
LEPOKKNL_00336	ompR_1	Transcriptional regulatory protein OmpR	C4599_1	1.38622	0.471159	0.000261944	0.0118847	up
LEPOKKNL_00337	envZ	Osmolarity sensor protein EnvZ	C4599_1	1.15419	0.206887	0.0926334	0.318555	up
LEPOKKNL_00338	pckA_1	Phosphoenolpyruvate carboxykinase (ATP)	C4599_1	1.26986	0.344673	0.0035205	0.0579133	up
LEPOKKNL_00339	hslO	33 kDa chaperonin	C4599_1	1.06214	0.0869793	0.596166	0.808714	up
LEPOKKNL_00340	hslR	Heat shock protein 15	C4599_1	1.08318	0.115268	0.524788	0.766076	up
LEPOKKNL_00341	yrfG	GMP/IMP nucleotidase YrfG	C4599_1	1.15715	0.210574	0.236568	0.519286	up
LEPOKKNL_00342	igaA	Intracellular growth attenuator protein igaA	C4599_1	1.04433	0.0625757	0.540536	0.774542	up
LEPOKKNL_00343	nudE	ADP compounds hydrolase NudE	C4599_1	0.93608	-0.0952966	0.514943	0.759787	down
LEPOKKNL_00344	mrcA	Penicillin-binding protein 1A	C4599_1	0.931061	-0.103052	0.364616	0.643525	down
LEPOKKNL_00345	-	hypothetical protein	C4599_1	1.09147	0.126278	0.447753	0.717272	up
LEPOKKNL_00346	-	hypothetical protein	C4599_1	1.12324	0.167671	0.40298	0.677372	up
LEPOKKNL_00347	-	hypothetical protein	C4599_1	1.10465	0.14359	0.423422	0.696541	up
LEPOKKNL_00348	pilQ	Type IV pilus biogenesis and competence protein PilQ	C4599_1	1.01045	0.0149928	0.928191	0.968113	up
LEPOKKNL_00349	aroK	Shikimate kinase 1	C4599_1	0.885737	-0.17505	0.127203	0.379226	down
LEPOKKNL_00350	aroB	3-dehydroquinate synthase	C4599_1	0.788168	-0.343424	0.0194386	0.144319	down
LEPOKKNL_00351	damX	Cell division protein DamX	C4599_1	0.863266	-0.212123	0.0914968	0.316387	down
LEPOKKNL_00352	dam	DNA adenine methylase	C4599_1	0.838409	-0.254274	0.076387	0.291909	down
LEPOKKNL_00353	rpe	Ribulose-phosphate 3-epimerase	C4599_1	0.901884	-0.148986	0.184818	0.46049	down
LEPOKKNL_00354	gph	Phosphoglycolate phosphatase	C4599_1	0.920901	-0.118882	0.42152	0.694631	down
LEPOKKNL_00355	trpS	Tryptophan--tRNA ligase	C4599_1	0.860388	-0.21694	0.118048	0.364111	down
LEPOKKNL_00356	cysG_1	Siroheme synthase	C4599_1	0.979074	-0.0305102	0.80164	0.910108	down
LEPOKKNL_00357	nirD	Nitrite reductase (NADH) small subunit	C4599_1	2.09828	1.06921	0.00101609	0.0304069	up
LEPOKKNL_00358	nasD	Nitrite reductase [NAD(P)H]	C4599_1	2.15491	1.10762	4.45e-07	8.94e-05	up
LEPOKKNL_00359	-	hypothetical protein	C4599_1	1.79859	0.846864	0.340295	1	up
LEPOKKNL_00360	codA_1	Cytosine deaminase	C4599_1	1.08349	0.115686	0.359311	0.639104	up
LEPOKKNL_00361	tsgA	Protein TsgA	C4599_1	0.864121	-0.210694	0.0714126	0.28214	down
LEPOKKNL_00362	ppiA	Peptidyl-prolyl cis-trans isomerase A	C4599_1	1.00272	0.00391263	0.979065	0.9914	up
LEPOKKNL_00363	yhfG	putative protein YhfG	C4599_1	1.42948	0.515494	0.11235	0.355103	up
LEPOKKNL_00364	fic	putative adenosine monophosphate-protein transferase fic	C4599_1	1.39554	0.480823	0.0555524	0.24532	up
LEPOKKNL_00365	pabA	Aminodeoxychorismate synthase component 2	C4599_1	1.30907	0.388538	0.0368061	0.194411	up
LEPOKKNL_00366	argD	Acetylornithine/succinyldiaminopimelate aminotransferase	C4599_1	1.20368	0.267457	0.115814	0.360019	up
LEPOKKNL_00367	-	hypothetical protein	C4599_1	0.988155	-0.01719	0.886768	0.952007	down
LEPOKKNL_00368	crp	cAMP-activated global transcriptional regulator CRP	C4599_1	1.03197	0.0453974	0.668034	0.847791	up
LEPOKKNL_00369	yhfA	Protein YhfA	C4599_1	1.05545	0.0778649	0.602477	0.81167	up
LEPOKKNL_00370	cfxP	Phosphoribulokinase%2C plasmid	C4599_1	0.982924	-0.0248488	0.817083	0.918463	down
LEPOKKNL_00371	-	hypothetical protein	C4599_1	1.16837	0.224502	0.134767	0.390023	up
LEPOKKNL_00372	-	hypothetical protein	C4599_1	1.05795	0.0812663	0.613921	0.81903	up
LEPOKKNL_00373	yheS_1	putative ABC transporter ATP-binding protein YheS	C4599_1	0.877246	-0.188946	0.163491	0.430015	down
LEPOKKNL_00374	ywrO	General stress protein 14	C4599_1	1.16277	0.217572	0.166757	0.434541	up
LEPOKKNL_00375	kefC_1	Glutathione-regulated potassium-efflux system protein KefC	C4599_1	1.07609	0.105794	0.466185	0.728528	up
LEPOKKNL_00376	-	hypothetical protein	C4599_1	1.14621	0.196873	0.229839	0.510895	up
LEPOKKNL_00377	-	hypothetical protein	C4599_1	1.02873	0.0408641	0.773903	0.898283	up
LEPOKKNL_00378	slyX	Protein SlyX	C4599_1	0.96461	-0.0519822	0.702003	0.866492	down
LEPOKKNL_00379	fkpA	FKBP-type peptidyl-prolyl cis-trans isomerase FkpA	C4599_1	0.887412	-0.172324	0.125373	0.375385	down
LEPOKKNL_00380	dauR	Transcriptional regulator DauR	C4599_1	1.17813	0.236495	0.0677084	0.274443	up
LEPOKKNL_00381	tusD	Sulfurtransferase TusD	C4599_1	1.08217	0.11393	0.505804	0.755711	up
LEPOKKNL_00382	tusC	Protein TusC	C4599_1	1.1823	0.241593	0.0848865	0.304036	up
LEPOKKNL_00383	tusB	Protein TusB	C4599_1	0.810596	-0.302946	0.146602	0.410088	down
LEPOKKNL_00384	rpsL	30S ribosomal protein S12	C4599_1	0.807589	-0.308308	0.0105536	0.0996419	down
LEPOKKNL_00385	rpsG	30S ribosomal protein S7	C4599_1	0.842503	-0.247247	0.0202542	0.144975	down
LEPOKKNL_00386	fusA_1	Elongation factor G	C4599_1	0.811315	-0.301666	0.0486504	0.22752	down
LEPOKKNL_00387	tufA_1	Elongation factor Tu 1	C4599_1	0.817449	-0.2908	0.0882133	0.309793	down
LEPOKKNL_00388	bfd	Bacterioferritin-associated ferredoxin	C4599_1	0.489781	-1.02979	2.87e-07	5.98e-05	down
LEPOKKNL_00389	bfr	Bacterioferritin	C4599_1	1.42095	0.506852	0.0319886	0.180275	up
LEPOKKNL_00390	-	hypothetical protein	C4599_1	1.31454	0.394554	0.0641413	0.264988	up
LEPOKKNL_00391	rpsJ	30S ribosomal protein S10	C4599_1	0.601027	-0.734498	0.00479933	0.0687611	down
LEPOKKNL_00392	rplC	50S ribosomal protein L3	C4599_1	0.636142	-0.65258	0.0182918	0.139823	down
LEPOKKNL_00393	rplD	50S ribosomal protein L4	C4599_1	0.65531	-0.609752	0.0348132	0.188326	down
LEPOKKNL_00394	rplW	50S ribosomal protein L23	C4599_1	0.612874	-0.706338	0.0200702	0.144801	down
LEPOKKNL_00395	rplB	50S ribosomal protein L2	C4599_1	0.674175	-0.568805	0.060495	0.254982	down
LEPOKKNL_00396	rpsS	30S ribosomal protein S19	C4599_1	0.673774	-0.569664	0.0794606	0.297097	down
LEPOKKNL_00397	rplV	50S ribosomal protein L22	C4599_1	0.653546	-0.61364	0.0525833	0.238	down
LEPOKKNL_00398	rpsC	30S ribosomal protein S3	C4599_1	0.700356	-0.513839	0.0990618	0.33171	down
LEPOKKNL_00399	rplP	50S ribosomal protein L16	C4599_1	0.700979	-0.512558	0.101322	0.334441	down
LEPOKKNL_00400	rpmC	50S ribosomal protein L29	C4599_1	0.705866	-0.502533	0.130977	0.385271	down
LEPOKKNL_00401	rpsQ	30S ribosomal protein S17	C4599_1	0.69294	-0.529197	0.0888496	0.311156	down
LEPOKKNL_00402	rplN	50S ribosomal protein L14	C4599_1	0.731083	-0.451892	0.0124259	0.11044	down
LEPOKKNL_00403	rplX	50S ribosomal protein L24	C4599_1	0.712996	-0.488034	0.00647484	0.0785119	down
LEPOKKNL_00404	rplE	50S ribosomal protein L5	C4599_1	0.727533	-0.458915	0.0311096	0.177508	down
LEPOKKNL_00405	rpsN	30S ribosomal protein S14	C4599_1	0.697699	-0.519324	0.0138583	0.11849	down
LEPOKKNL_00406	rpsH	30S ribosomal protein S8	C4599_1	0.734062	-0.446027	0.0507074	0.232108	down
LEPOKKNL_00407	rplF	50S ribosomal protein L6	C4599_1	0.710015	-0.494078	0.0346889	0.187834	down
LEPOKKNL_00408	rplR	50S ribosomal protein L18	C4599_1	0.724396	-0.46515	0.0748125	0.288426	down
LEPOKKNL_00409	rpsE	30S ribosomal protein S5	C4599_1	0.699277	-0.516065	0.055147	0.244105	down
LEPOKKNL_00410	rpmD	50S ribosomal protein L30	C4599_1	0.762555	-0.391086	0.180093	0.453537	down
LEPOKKNL_00411	rplO	50S ribosomal protein L15	C4599_1	0.667634	-0.582871	0.037305	0.195235	down
LEPOKKNL_00412	secY	Protein translocase subunit SecY	C4599_1	0.768717	-0.379475	0.0581748	0.249606	down
LEPOKKNL_00413	rpsM	30S ribosomal protein S13	C4599_1	0.739725	-0.434939	0.0140926	0.119226	down
LEPOKKNL_00414	rpsD	30S ribosomal protein S4	C4599_1	0.694006	-0.52698	0.0105043	0.0996419	down
LEPOKKNL_00415	rpoA	DNA-directed RNA polymerase subunit alpha	C4599_1	0.707069	-0.500077	0.0128424	0.112421	down
LEPOKKNL_00416	rplQ	50S ribosomal protein L17	C4599_1	0.680284	-0.555791	0.0129054	0.112421	down
LEPOKKNL_00417	-	hypothetical protein	C4599_1	0.851816	-0.231387	0.080904	0.299254	down
LEPOKKNL_00418	zntR	HTH-type transcriptional regulator ZntR	C4599_1	0.838451	-0.254202	0.0803601	0.298835	down
LEPOKKNL_00419	-	hypothetical protein	C4599_1	0.81764	-0.290463	0.0546125	0.242807	down
LEPOKKNL_00420	mscL	Large-conductance mechanosensitive channel	C4599_1	1.18768	0.248149	0.0829716	0.301006	up
LEPOKKNL_00421	trkA	Trk system potassium uptake protein TrkA	C4599_1	0.962001	-0.0558905	0.74794	0.88697	down
LEPOKKNL_00422	rsmB	Ribosomal RNA small subunit methyltransferase B	C4599_1	0.977577	-0.0327183	0.871288	0.945263	down
LEPOKKNL_00423	fmt	Methionyl-tRNA formyltransferase	C4599_1	1.11576	0.15803	0.381995	0.659436	up
LEPOKKNL_00424	def_1	Peptide deformylase	C4599_1	1.21768	0.284133	0.0827039	0.300771	up
LEPOKKNL_00425	-	hypothetical protein	C4599_1	1.18471	0.244537	0.0693138	0.276741	up
LEPOKKNL_00426	smg	Protein Smg	C4599_1	1.15383	0.206431	0.0836361	0.302207	up
LEPOKKNL_00427	topA_1	DNA topoisomerase 1	C4599_1	1.0632	0.0884163	0.542536	0.775504	up
LEPOKKNL_00428	tsaC	Threonylcarbamoyl-AMP synthase	C4599_1	0.813532	-0.297729	0.0362699	0.192686	down
LEPOKKNL_00429	aroE_1	Shikimate dehydrogenase (NADP(+))	C4599_1	0.758427	-0.398918	0.0257647	0.16623	down
LEPOKKNL_00430	-	hypothetical protein	C4599_1	0.746098	-0.422563	0.0259804	0.166551	down
LEPOKKNL_00431	yrdA_1	Protein YrdA	C4599_1	1.20619	0.270458	0.0131841	0.113763	up
LEPOKKNL_00437	-	hypothetical protein	C4599_1	0.78612	-0.347178	0.194693	0.470912	down
LEPOKKNL_00438	acrF	Multidrug export protein AcrF	C4599_1	1.23246	0.301539	0.09906	0.33171	up
LEPOKKNL_00439	acrE	Multidrug export protein AcrE	C4599_1	1.34259	0.425016	0.461052	0.725646	up
LEPOKKNL_00440	acrR_1	HTH-type transcriptional regulator AcrR	C4599_1	1.43727	0.523326	0.209331	0.48445	up
LEPOKKNL_00441	fis	DNA-binding protein Fis	C4599_1	0.521241	-0.939977	8.87e-05	0.00608377	down
LEPOKKNL_00442	dus	putative tRNA-dihydrouridine synthase	C4599_1	0.596151	-0.746251	2.6e-06	0.000381097	down
LEPOKKNL_00443	prmA	Ribosomal protein L11 methyltransferase	C4599_1	0.963946	-0.0529763	0.694772	0.862151	down
LEPOKKNL_00444	panF	Sodium/pantothenate symporter	C4599_1	1.02595	0.036964	0.783611	0.902314	up
LEPOKKNL_00445	yhdT	putative membrane protein YhdT	C4599_1	0.880241	-0.18403	0.660085	0.842247	down
LEPOKKNL_00446	accC	Biotin carboxylase	C4599_1	0.852075	-0.230947	0.046242	0.22312	down
LEPOKKNL_00447	accB	Biotin carboxyl carrier protein of acetyl-CoA carboxylase	C4599_1	0.863811	-0.211212	0.0865695	0.307087	down
LEPOKKNL_00448	aroQ	3-dehydroquinate dehydratase	C4599_1	0.867319	-0.205366	0.0769363	0.292965	down
LEPOKKNL_00449	msrQ	Protein-methionine-sulfoxide reductase heme-binding subunit MsrQ	C4599_1	0.973554	-0.0386676	0.784213	0.902314	down
LEPOKKNL_00450	msrP	Protein-methionine-sulfoxide reductase catalytic subunit MsrP	C4599_1	1.41168	0.497414	0.0344727	0.187481	up
LEPOKKNL_00451	csrD	RNase E specificity factor CsrD	C4599_1	1.14181	0.191323	0.189444	0.46655	up
LEPOKKNL_00452	mreB	Rod shape-determining protein MreB	C4599_1	0.910927	-0.134592	0.254293	0.537444	down
LEPOKKNL_00453	mreC	Cell shape-determining protein MreC	C4599_1	0.785013	-0.349211	0.0107988	0.101165	down
LEPOKKNL_00454	mreD	Rod shape-determining protein MreD	C4599_1	1.08945	0.123603	0.585941	0.803437	up
LEPOKKNL_00455	yhdE	Maf-like protein YhdE	C4599_1	1.10149	0.139452	0.290278	0.573421	up
LEPOKKNL_00456	rng	Ribonuclease G	C4599_1	0.984586	-0.022411	0.806623	0.912724	down
LEPOKKNL_00457	-	hypothetical protein	C4599_1	0.982545	-0.0254043	0.813848	0.916658	down
LEPOKKNL_00458	tldD	Metalloprotease TldD	C4599_1	1.23758	0.307523	0.047089	0.225083	up
LEPOKKNL_00459	dmlR_3	HTH-type transcriptional regulator DmlR	C4599_1	1.07521	0.104621	0.351097	0.629998	up
LEPOKKNL_00460	aaeX	Protein AaeX	C4599_1	1.55396	0.635954	0.0131827	0.113763	up
LEPOKKNL_00461	aaeA_1	p-hydroxybenzoic acid efflux pump subunit AaeA	C4599_1	1.20897	0.273776	0.117841	0.36367	up
LEPOKKNL_00462	aaeB_1	p-hydroxybenzoic acid efflux pump subunit AaeB	C4599_1	1.14367	0.193673	0.267453	0.551093	up
LEPOKKNL_00463	yhcO	putative protein YhcO	C4599_1	1.47523	0.560943	0.00876152	0.0899495	up
LEPOKKNL_00464	-	hypothetical protein	C4599_1	1.07822	0.108658	0.637309	0.830939	up
LEPOKKNL_00465	-	hypothetical protein	C4599_1	1.16418	0.219317	0.593284	0.807797	up
LEPOKKNL_00466	argR	Arginine repressor	C4599_1	0.877494	-0.188538	0.161711	0.428539	down
LEPOKKNL_00467	mdh_1	Malate dehydrogenase	C4599_1	1.46487	0.550772	0.00628544	0.07823	up
LEPOKKNL_00468	-	hypothetical protein	C4599_1	1.16044	0.214676	0.177215	0.449509	up
LEPOKKNL_00469	-	hypothetical protein	C4599_1	0.979379	-0.0300601	0.860085	0.940311	down
LEPOKKNL_00470	sdcS	Sodium-dependent dicarboxylate transporter SdcS	C4599_1	1.30829	0.387687	0.159766	0.427089	up
LEPOKKNL_00471	ttdA	L(+)-tartrate dehydratase subunit alpha	C4599_1	1.11472	0.156683	0.660205	0.842247	up
LEPOKKNL_00472	ttdB	L(+)-tartrate dehydratase subunit beta	C4599_1	1.27525	0.350786	0.0766945	0.292531	up
LEPOKKNL_00473	-	hypothetical protein	C4599_1	0.387898	-1.36625	0.551552	1	down
LEPOKKNL_00474	oadG	Oxaloacetate decarboxylase gamma chain	C4599_1	1.04485	0.0632996	0.933997	1	up
LEPOKKNL_00475	mhpE_1	4-hydroxy-2-oxovalerate aldolase	C4599_1	0.796724	-0.327848	0.254255	0.537444	down
LEPOKKNL_00476	oadB	Oxaloacetate decarboxylase beta chain	C4599_1	0.811924	-0.300583	0.385519	0.66218	down
LEPOKKNL_00477	citG_1	2-(5''-triphosphoribosyl)-3'-dephosphocoenzyme-A synthase	C4599_1	0.919467	-0.121131	0.671156	0.848876	down
LEPOKKNL_00478	degS	Serine endoprotease DegS	C4599_1	1.06776	0.0945828	0.40584	0.679258	up
LEPOKKNL_00479	degQ	Periplasmic pH-dependent serine endoprotease DegQ	C4599_1	1.32994	0.411363	0.00839579	0.0882892	up
LEPOKKNL_00480	yhcB	Inner membrane protein YhcB	C4599_1	1.1236	0.168125	0.159571	0.427089	up
LEPOKKNL_00481	zapE_1	Cell division protein ZapE	C4599_1	0.94968	-0.0744863	0.487761	0.74326	down
LEPOKKNL_00482	rplM	50S ribosomal protein L13	C4599_1	0.728057	-0.457876	0.0242379	0.160995	down
LEPOKKNL_00483	rpsI	30S ribosomal protein S9	C4599_1	0.727682	-0.45862	0.0473647	0.225183	down
LEPOKKNL_00484	sspA	Stringent starvation protein A	C4599_1	0.999786	-0.000309119	0.997564	0.99934	down
LEPOKKNL_00485	sspB	Stringent starvation protein B	C4599_1	1.03588	0.0508583	0.715254	0.872309	up
LEPOKKNL_00486	nanE	Putative N-acetylmannosamine-6-phosphate 2-epimerase	C4599_1	1.11161	0.152644	0.359496	0.639229	up
LEPOKKNL_00487	gltD	Glutamate synthase [NADPH] small chain	C4599_1	1.04578	0.0645851	0.60329	0.811988	up
LEPOKKNL_00488	gltB	Glutamate synthase [NADPH] large chain	C4599_1	0.948463	-0.0763368	0.565327	0.788157	down
LEPOKKNL_00489	-	hypothetical protein	C4599_1	0.900921	-0.150528	0.366474	0.644856	down
LEPOKKNL_00490	exuT_1	Hexuronate transporter	C4599_1	1.34218	0.424577	0.0437069	0.216647	up
LEPOKKNL_00491	rspB	Starvation-sensing protein RspB	C4599_1	1.40087	0.486323	0.00334845	0.0567421	up
LEPOKKNL_00492	uxuA_1	Mannonate dehydratase	C4599_1	1.3488	0.431679	0.0231158	0.15597	up
LEPOKKNL_00493	arcB	Aerobic respiration control sensor protein ArcB	C4599_1	0.890406	-0.167464	0.139215	0.397259	down
LEPOKKNL_00494	elbB	Glyoxalase ElbB	C4599_1	1.0081	0.0116403	0.926091	0.966717	up
LEPOKKNL_00495	mtgA	Biosynthetic peptidoglycan transglycosylase	C4599_1	0.959249	-0.0600229	0.659686	0.842247	down
LEPOKKNL_00496	ptsO	Phosphocarrier protein NPr	C4599_1	1.12838	0.174251	0.315535	0.599527	up
LEPOKKNL_00497	rapZ	RNase adapter protein RapZ	C4599_1	1.10746	0.147257	0.346473	0.625163	up
LEPOKKNL_00498	ptsN	Nitrogen regulatory protein	C4599_1	1.13092	0.177495	0.198127	0.473719	up
LEPOKKNL_00499	hpf_1	Ribosome hibernation promoting factor	C4599_1	1.18343	0.242976	0.0746052	0.288312	up
LEPOKKNL_00500	rpoN	RNA polymerase sigma-54 factor	C4599_1	1.09739	0.134076	0.301604	0.583703	up
LEPOKKNL_00501	lptB_2	Lipopolysaccharide export system ATP-binding protein LptB	C4599_1	1.04434	0.0625952	0.633279	0.828848	up
LEPOKKNL_00502	lptA	Lipopolysaccharide export system protein LptA	C4599_1	1.01816	0.0259694	0.836536	0.92752	up
LEPOKKNL_00503	lptC	Lipopolysaccharide export system protein LptC	C4599_1	1.03445	0.0488611	0.727914	0.877837	up
LEPOKKNL_00504	kdsC	3-deoxy-D-manno-octulosonate 8-phosphate phosphatase KdsC	C4599_1	1.02979	0.0423555	0.731594	0.878936	up
LEPOKKNL_00505	kdsD	Arabinose 5-phosphate isomerase KdsD	C4599_1	0.920121	-0.120105	0.400106	0.674871	down
LEPOKKNL_00506	yrbG	Inner membrane protein YrbG	C4599_1	1.01148	0.0164624	0.892123	0.953474	up
LEPOKKNL_00507	mlaF	putative phospholipid import ATP-binding protein MlaF	C4599_1	0.984455	-0.0226033	0.869662	0.944861	down
LEPOKKNL_00508	mlaE	putative phospholipid ABC transporter permease protein MlaE	C4599_1	0.928433	-0.107131	0.425118	0.698514	down
LEPOKKNL_00509	mlaD	putative phospholipid ABC transporter-binding protein MlaD	C4599_1	0.950979	-0.0725145	0.602686	0.811745	down
LEPOKKNL_00510	mlaC	putative phospholipid-binding protein MlaC	C4599_1	1.08267	0.114594	0.325361	0.608739	up
LEPOKKNL_00511	mlaB	putative phospholipid ABC transporter-binding protein MlaB	C4599_1	1.06634	0.0926634	0.537628	0.77448	up
LEPOKKNL_00512	ibaG	Acid stress protein IbaG	C4599_1	0.803915	-0.314885	0.0689029	0.275866	down
LEPOKKNL_00513	murA	UDP-N-acetylglucosamine 1-carboxyvinyltransferase	C4599_1	0.817226	-0.291194	0.0189562	0.142393	down
LEPOKKNL_00514	-	hypothetical protein	C4599_1	1.33019	0.41163	0.190106	0.466638	up
LEPOKKNL_00515	ispB	Octaprenyl diphosphate synthase	C4599_1	0.871972	-0.197646	0.0972661	0.329253	down
LEPOKKNL_00516	rplU	50S ribosomal protein L21	C4599_1	0.675869	-0.565185	7.9e-05	0.00570133	down
LEPOKKNL_00517	rpmA	50S ribosomal protein L27	C4599_1	0.672427	-0.572551	9.03e-05	0.00612027	down
LEPOKKNL_00518	yhbE	putative inner membrane transporter YhbE	C4599_1	0.78452	-0.350118	0.0360945	0.192241	down
LEPOKKNL_00519	obgE	GTPase ObgE/CgtA	C4599_1	0.786464	-0.346547	0.0269154	0.168626	down
LEPOKKNL_00520	dacB	D-alanyl-D-alanine carboxypeptidase DacB	C4599_1	0.951638	-0.0715158	0.565125	0.788157	down
LEPOKKNL_00521	greA	Transcription elongation factor GreA	C4599_1	0.93873	-0.0912172	0.399773	0.674755	down
LEPOKKNL_00522	yhbY	RNA-binding protein YhbY	C4599_1	0.840947	-0.249914	0.0320426	0.180275	down
LEPOKKNL_00523	rlmE	Ribosomal RNA large subunit methyltransferase E	C4599_1	1.00891	0.0127986	0.931198	0.969082	up
LEPOKKNL_00524	ftsH	ATP-dependent zinc metalloprotease FtsH	C4599_1	0.954594	-0.0670408	0.525443	0.766635	down
LEPOKKNL_00525	folP	Dihydropteroate synthase	C4599_1	0.881596	-0.18181	0.212005	0.488228	down
LEPOKKNL_00526	glmM	Phosphoglucosamine mutase	C4599_1	0.884598	-0.176906	0.0995135	0.331987	down
LEPOKKNL_00527	secG	Protein-export membrane protein SecG	C4599_1	0.925651	-0.11146	0.296755	0.580535	down
LEPOKKNL_00529	-	hypothetical protein	C4599_1	1.14736	0.198315	0.605494	0.813203	up
LEPOKKNL_00530	-	hypothetical protein	C4599_1	0.96935	-0.0449099	0.837969	0.928217	down
LEPOKKNL_00531	-	hypothetical protein	C4599_1	1.03779	0.053509	0.830222	0.924326	up
LEPOKKNL_00532	argG	Argininosuccinate synthase	C4599_1	1.08505	0.117763	0.334157	0.617599	up
LEPOKKNL_00534	rimP	Ribosome maturation factor RimP	C4599_1	0.863128	-0.212354	0.0815366	0.299876	down
LEPOKKNL_00535	nusA	Transcription termination/antitermination protein NusA	C4599_1	0.787323	-0.344973	0.0171115	0.134267	down
LEPOKKNL_00536	infB	Translation initiation factor IF-2	C4599_1	0.794802	-0.331332	0.0295272	0.17427	down
LEPOKKNL_00537	rbfA	30S ribosome-binding factor	C4599_1	0.859441	-0.21853	0.12737	0.379345	down
LEPOKKNL_00538	truB	tRNA pseudouridine synthase B	C4599_1	0.816137	-0.293117	0.04644	0.223581	down
LEPOKKNL_00539	rpsO	30S ribosomal protein S15	C4599_1	0.802861	-0.316778	0.0324074	0.181779	down
LEPOKKNL_00540	pnp	Polyribonucleotide nucleotidyltransferase	C4599_1	0.943761	-0.0835065	0.379335	0.657334	down
LEPOKKNL_00541	nlpI	Lipoprotein NlpI	C4599_1	0.973251	-0.0391159	0.757874	0.891747	down
LEPOKKNL_00542	deaD	ATP-dependent RNA helicase DeaD	C4599_1	0.702965	-0.508475	0.00201052	0.0439723	down
LEPOKKNL_00543	mtr	Tryptophan-specific transport protein	C4599_1	0.719116	-0.475703	0.0127049	0.111684	down
LEPOKKNL_00544	-	hypothetical protein	C4599_1	1.24723	0.318725	0.0837097	0.302279	up
LEPOKKNL_00545	-	hypothetical protein	C4599_1	0.958912	-0.0605293	0.710176	0.870468	down
LEPOKKNL_00546	yhbU	putative protease YhbU	C4599_1	0.907065	-0.140722	0.341456	0.623104	down
LEPOKKNL_00547	-	hypothetical protein	C4599_1	0.918841	-0.122113	0.453534	0.720866	down
LEPOKKNL_00548	-	hypothetical protein	C4599_1	0.831839	-0.265624	0.0794244	0.297097	down
LEPOKKNL_00549	-	hypothetical protein	C4599_1	1.23457	0.304013	0.188674	0.465236	up
LEPOKKNL_00550	-	hypothetical protein	C4599_1	0.838602	-0.253942	0.0344018	0.187481	down
LEPOKKNL_00551	yhbO	Protein/nucleic acid deglycase 2	C4599_1	1.39516	0.480433	0.0687701	0.275767	up
LEPOKKNL_00552	-	hypothetical protein	C4599_1	1.4324	0.518435	0.000671548	0.023133	up
LEPOKKNL_00553	-	hypothetical protein	C4599_1	0.939811	-0.0895574	0.531425	0.770784	down
LEPOKKNL_00554	osmY_1	Osmotically-inducible protein Y	C4599_1	1.02721	0.0387332	0.772594	0.897824	up
LEPOKKNL_00555	diaA	DnaA initiator-associating protein DiaA	C4599_1	0.967093	-0.048274	0.689447	0.85967	down
LEPOKKNL_00556	-	hypothetical protein	C4599_1	0.831667	-0.265923	0.121474	0.368703	down
LEPOKKNL_00557	lpoA	Penicillin-binding protein activator LpoA	C4599_1	0.985518	-0.0210457	0.866115	0.943054	down
LEPOKKNL_00558	rsmI	Ribosomal RNA small subunit methyltransferase I	C4599_1	0.87954	-0.185179	0.210867	0.486404	down
LEPOKKNL_00559	-	hypothetical protein	C4599_1	0.893816	-0.161951	0.270082	0.553396	down
LEPOKKNL_00560	srlR_1	Glucitol operon repressor	C4599_1	1.30959	0.38912	0.00358248	0.0585902	up
LEPOKKNL_00561	gatD	Galactitol 1-phosphate 5-dehydrogenase	C4599_1	1.59947	0.677593	0.179962	0.453412	up
LEPOKKNL_00562	gatC_1	PTS system galactitol-specific EIIC component	C4599_1	1.22564	0.293531	0.298676	0.582444	up
LEPOKKNL_00563	gatB	PTS system galactitol-specific EIIB component	C4599_1	1.30514	0.384209	0.323703	0.607033	up
LEPOKKNL_00564	gatA	PTS system galactitol-specific EIIA component	C4599_1	1.32337	0.404219	0.264904	0.549723	up
LEPOKKNL_00565	gatZ	D-tagatose-1%2C6-bisphosphate aldolase subunit GatZ	C4599_1	1.30372	0.38263	0.373018	0.650929	up
LEPOKKNL_00566	-	hypothetical protein	C4599_1	1.24546	0.316674	0.168949	0.436428	up
LEPOKKNL_00567	fruA_1	PTS system fructose-specific EIIABC component	C4599_1	1.42713	0.513112	0.182339	0.456132	up
LEPOKKNL_00568	lacC_1	Tagatose-6-phosphate kinase	C4599_1	2.11603	1.08136	0.0172195	0.134926	up
LEPOKKNL_00569	gatY	D-tagatose-1%2C6-bisphosphate aldolase subunit GatY	C4599_1	1.70936	0.773455	0.0678407	0.274659	up
LEPOKKNL_00570	srlR_2	Glucitol operon repressor	C4599_1	1.19513	0.257168	0.0818858	0.299928	up
LEPOKKNL_00571	kdgK_3	2-dehydro-3-deoxygluconokinase	C4599_1	1.10915	0.14945	0.177557	0.449971	up
LEPOKKNL_00572	garD	Galactarate dehydratase (L-threo-forming)	C4599_1	5.03468	2.3319	0.00233654	0.0471753	up
LEPOKKNL_00573	-	hypothetical protein	C4599_1	1	0	1	1	no change
LEPOKKNL_00574	garP_1	putative galactarate transporter	C4599_1	6.0883	2.60604	0.00182812	0.0414718	up
LEPOKKNL_00575	garL	5-keto-4-deoxy-D-glucarate aldolase	C4599_1	5.18302	2.37379	0.00512493	0.0710168	up
LEPOKKNL_00576	garR	2-hydroxy-3-oxopropionate reductase	C4599_1	5.37336	2.42582	0.00457373	0.0668359	up
LEPOKKNL_00577	garK_1	Glycerate 2-kinase	C4599_1	1.08348	0.115677	0.2371	0.519847	up
LEPOKKNL_00578	-	hypothetical protein	C4599_1	1.5296	0.613157	0.225312	0.50477	up
LEPOKKNL_00579	-	hypothetical protein	C4599_1	0.801307	-0.319573	0.700401	1	down
LEPOKKNL_00580	-	hypothetical protein	C4599_1	0.97086	-0.0426642	0.835755	0.927154	down
LEPOKKNL_00581	yhaK	Pirin-like protein YhaK	C4599_1	1.12829	0.174135	0.394005	0.669461	up
LEPOKKNL_00582	yhaJ_1	HTH-type transcriptional regulator YhaJ	C4599_1	0.866991	-0.20591	0.127849	0.380085	down
LEPOKKNL_00583	yhaH	Inner membrane protein YhaH	C4599_1	1.13988	0.188882	0.101166	0.334407	up
LEPOKKNL_00584	yqjG	Glutathionyl-hydroquinone reductase YqjG	C4599_1	1.45975	0.545718	0.0184248	0.140078	up
LEPOKKNL_00585	yqjF	Inner membrane protein YqjF	C4599_1	1.36181	0.44553	0.0941229	0.321515	up
LEPOKKNL_00586	-	hypothetical protein	C4599_1	1.67876	0.7474	0.00256492	0.0489303	up
LEPOKKNL_00587	yqjE	Inner membrane protein YqjE	C4599_1	1.50647	0.591176	0.0197043	0.144775	up
LEPOKKNL_00588	yqjD	putative protein YqjD	C4599_1	1.52042	0.604469	0.00834359	0.088219	up
LEPOKKNL_00589	yqjC	Protein YqjC	C4599_1	1.3914	0.476533	0.0603216	0.254982	up
LEPOKKNL_00590	mzrA	Modulator protein MzrA	C4599_1	0.964666	-0.0518989	0.738577	0.882578	down
LEPOKKNL_00591	yqjA	Inner membrane protein YqjA	C4599_1	0.960818	-0.0576647	0.607925	0.814822	down
LEPOKKNL_00592	lldR_2	Putative L-lactate dehydrogenase operon regulatory protein	C4599_1	0.884692	-0.176752	0.136115	0.391706	down
LEPOKKNL_00593	exuT_2	Hexuronate transporter	C4599_1	0.585721	-0.771714	7.64e-05	0.00567559	down
LEPOKKNL_00594	uxaC	Uronate isomerase	C4599_1	0.761931	-0.392268	0.00315425	0.0550775	down
LEPOKKNL_00595	uxaA	Altronate dehydratase	C4599_1	0.776152	-0.365589	0.015625	0.126666	down
LEPOKKNL_00596	ygjV	Inner membrane protein YgjV	C4599_1	0.865796	-0.207902	0.122382	0.37077	down
LEPOKKNL_00597	sstT	Serine/threonine transporter SstT	C4599_1	0.964176	-0.0526322	0.798681	0.908671	down
LEPOKKNL_00598	alx_1	Putative membrane-bound redox modulator Alx	C4599_1	1.06025	0.0844007	0.544113	0.776752	up
LEPOKKNL_00599	iolU_1	scyllo-inositol 2-dehydrogenase (NADP(+)) IolU	C4599_1	1.00724	0.0104045	0.932399	0.969447	up
LEPOKKNL_00600	ygjP	UTP pyrophosphatase	C4599_1	1.22699	0.295127	0.0587817	0.250725	up
LEPOKKNL_00601	-	hypothetical protein	C4599_1	1.11277	0.154152	0.404052	0.678566	up
LEPOKKNL_00602	-	hypothetical protein	C4599_1	1.36545	0.449375	0.0145837	0.121372	up
LEPOKKNL_00603	rlmG	Ribosomal RNA large subunit methyltransferase G	C4599_1	1.15773	0.211303	0.127889	0.380085	up
LEPOKKNL_00604	fadH	2%2C4-dienoyl-CoA reductase	C4599_1	0.764499	-0.387414	0.163187	0.430015	down
[truncated: 4,746 more rows]

[truncated: 3 more sheets: FigureS8, FigureS9, primers]
